# Supplementary material for: Improving prediction of bacterial sRNA regulatory targets with expression data
Source: NAR Genom Bioinform. 2025 May 8;7(2):lqaf055. doi: 10.1093/nargab/lqaf055 (PMC12060007; doi:10.1093/nargab/lqaf055)
Supplement: lqaf055_Supplemental_Files [file lqaf055_supplemental_files.zip]

Archive with 4 entries (4 files):
- Supplementary_Material.pdf
- Supplementary_Table_1.xlsx
- Supplementary_Table_2.xlsx
- Supplementary_Table_3.xlsx
