# Supplementary material for: Improving prediction of bacterial sRNA regulatory targets with expression data
Source: NAR Genom Bioinform. 2025 May 8;7(2):lqaf055. doi: 10.1093/nargab/lqaf055 (PMC12060007; doi:10.1093/nargab/lqaf055)
Supplement: lqaf055_Supplemental_Files [file lqaf055_supplemental_files.zip › Supplementary_Table_1.xlsx]

## Sheet: E. coli
Experiment	Run	Date	SRA Study	Submission	Sample	BioSample	BioProject	GEO Sample	GEO Series	Platform	Model	Library Source	Library Strategy	Library Layout	Library Selection	Library Name	Spots	Bases	Spots with mates	Avg Length	Size (MB)	Center Name	Culture Type	Biosample Genotype	Project	Full Name	Condition	Reference Condition	Study	Evolved Sample	Growth Phase	Growth Rate	OD	Temperature	pH	Aerobicity	Time	Media	Carbon Source	Nitrogen Source	Supplement	Antibiotic for selection	Biological Replicates	Additional Details	PMID	Download Path	R1	R2
SRX9847199	SRR13433378	2021-01-13 20:26:00	SRP301646	SRA1183695	SRS8028900	SAMN17310715	PRJNA691963			ILLUMINA	Illumina HiSeq 2500	TRANSCRIPTOMIC	RNA-Seq	PAIRED	cDNA		15211156	1140836700	15211156	75	392	GEO	batch		nap_ko	nap_ko:del_ihfA_infB	del_ihfA_infB	wt			exponential					aerobic		M9 RDM	glucose							https://sra-download.ncbi.nlm.nih.gov/traces/sra24/SRR/013118/SRR13433378
SRX9847198	SRR13433377	2021-01-13 20:25:00	SRP301646	SRA1183695	SRS8028899	SAMN17310716	PRJNA691963			ILLUMINA	Illumina HiSeq 2500	TRANSCRIPTOMIC	RNA-Seq	PAIRED	cDNA		8790128	659259600	8790128	75	233	GEO	batch		nap_ko	nap_ko:del_ihfA_infB	del_ihfA_infB	wt			exponential					aerobic		M9 RDM	glucose							https://sra-download.ncbi.nlm.nih.gov/traces/sra48/SRR/013118/SRR13433377
SRX9847197	SRR13433376	2021-01-13 20:28:00	SRP301646	SRA1183695	SRS8028898	SAMN17310717	PRJNA691963			ILLUMINA	Illumina HiSeq 2500	TRANSCRIPTOMIC	RNA-Seq	PAIRED	cDNA		10739307	805448025	10739307	75	276	GEO	batch		nap_ko	nap_ko:del_stpA_hns	del_stpA_hns	wt			exponential					aerobic		M9 RDM	glucose							https://sra-download.ncbi.nlm.nih.gov/traces/sra75/SRR/013118/SRR13433376
SRX9847196	SRR13433375	2021-01-13 20:28:00	SRP301646	SRA1183695	SRS8028896	SAMN17310718	PRJNA691963			ILLUMINA	Illumina HiSeq 2500	TRANSCRIPTOMIC	RNA-Seq	PAIRED	cDNA		10803467	810260025	10803467	75	277	GEO	batch		nap_ko	nap_ko:del_stpA_hns	del_stpA_hns	wt			exponential					aerobic		M9 RDM	glucose							https://sra-download.ncbi.nlm.nih.gov/traces/sra70/SRR/013118/SRR13433375
SRX9847195	SRR13433374	2021-01-13 20:25:00	SRP301646	SRA1183695	SRS8028897	SAMN17310719	PRJNA691963			ILLUMINA	Illumina HiSeq 2500	TRANSCRIPTOMIC	RNA-Seq	PAIRED	cDNA		7295109	744101118	7295109	102	206	GEO	batch		nap_ko	nap_ko:del_hfq	del_hfq	wt			exponential					aerobic		M9 RDM	glucose							https://sra-download.ncbi.nlm.nih.gov/traces/sra46/SRR/013118/SRR13433374
SRX9847194	SRR13433373	2021-01-13 20:24:00	SRP301646	SRA1183695	SRS8028895	SAMN17310720	PRJNA691963			ILLUMINA	Illumina HiSeq 2500	TRANSCRIPTOMIC	RNA-Seq	PAIRED	cDNA		9034226	921491052	9034226	102	254	GEO	batch		nap_ko	nap_ko:del_hfq	del_hfq	wt			exponential					aerobic		M9 RDM	glucose							https://sra-download.ncbi.nlm.nih.gov/traces/sra46/SRR/013118/SRR13433373
SRX9847193	SRR13433372	2021-01-13 20:25:00	SRP301646	SRA1183695	SRS8028894	SAMN17310721	PRJNA691963			ILLUMINA	Illumina HiSeq 2500	TRANSCRIPTOMIC	RNA-Seq	PAIRED	cDNA		10402595	1061064690	10402595	102	294	GEO	batch		nap_ko	nap_ko:del_fis	del_fis	wt			exponential					aerobic		M9 RDM	glucose							https://sra-download.ncbi.nlm.nih.gov/traces/sra32/SRR/013118/SRR13433372
SRX9847192	SRR13433371	2021-01-13 20:26:00	SRP301646	SRA1183695	SRS8028893	SAMN17310722	PRJNA691963			ILLUMINA	Illumina HiSeq 2500	TRANSCRIPTOMIC	RNA-Seq	PAIRED	cDNA		8524676	869516952	8524676	102	242	GEO	batch		nap_ko	nap_ko:del_fis	del_fis	wt			exponential					aerobic		M9 RDM	glucose							https://sra-download.ncbi.nlm.nih.gov/traces/sra21/SRR/013118/SRR13433371
SRX9847191	SRR13433370	2021-01-13 20:27:00	SRP301646	SRA1183695	SRS8028892	SAMN17310723	PRJNA691963			ILLUMINA	Illumina HiSeq 2500	TRANSCRIPTOMIC	RNA-Seq	PAIRED	cDNA		7963018	812227836	7963018	102	225	GEO	batch		nap_ko	nap_ko:wt_rdm	wt_rdm	wt			exponential					aerobic		M9 RDM	glucose							https://sra-download.ncbi.nlm.nih.gov/traces/sra73/SRR/013118/SRR13433370
SRX9847190	SRR13433369	2021-01-13 20:27:00	SRP301646	SRA1183695	SRS8028891	SAMN17310724	PRJNA691963			ILLUMINA	Illumina HiSeq 2500	TRANSCRIPTOMIC	RNA-Seq	PAIRED	cDNA		12801414	1305744228	12801414	102	364	GEO	batch		nap_ko	nap_ko:wt_rdm	wt_rdm	wt			exponential					aerobic		M9 RDM	glucose							https://sra-download.ncbi.nlm.nih.gov/traces/sra19/SRR/013118/SRR13433369
SRX9614775	SRR13176537	2020-12-01 15:00:00	SRP269258	SRA1165782	SRS7817144	SAMN16832129	PRJNA642878			ILLUMINA	Illumina HiSeq 2500	TRANSCRIPTOMIC	RNA-Seq	PAIRED	PCR	CO_EcoK1508_J4	25947606	7784281800	25947606	300	2311	MASSEY UNIVERSITY			3_drug	3_drug:doc_high_conc	doc_high_conc	ctrl_dmso																		https://sra-downloadb.be-md.ncbi.nlm.nih.gov/sos3/sra-pub-run-20/SRR13176537/SRR13176537.1
SRX9614774	SRR13176538	2020-12-01 14:54:00	SRP269258	SRA1165782	SRS7817144	SAMN16832129	PRJNA642878			ILLUMINA	Illumina HiSeq 2500	TRANSCRIPTOMIC	RNA-Seq	PAIRED	PCR	CO_EcoK1508_J3	23818628	7145588400	23818628	300	2105	MASSEY UNIVERSITY			3_drug	3_drug:doc_high_conc	doc_high_conc	ctrl_dmso																		https://sra-downloadb.be-md.ncbi.nlm.nih.gov/sos3/sra-pub-run-19/SRR13176538/SRR13176538.1
SRX9614773	SRR13176539	2020-12-01 14:57:00	SRP269258	SRA1165782	SRS7817144	SAMN16832129	PRJNA642878			ILLUMINA	Illumina HiSeq 2500	TRANSCRIPTOMIC	RNA-Seq	PAIRED	PCR	CO_EcoK1508_J2	25176693	7553007900	25176693	300	2236	MASSEY UNIVERSITY			3_drug	3_drug:doc_high_conc	doc_high_conc	ctrl_dmso																		https://sra-downloadb.be-md.ncbi.nlm.nih.gov/sos3/sra-pub-run-21/SRR13176539/SRR13176539.1
SRX9614772	SRR13176540	2020-12-01 14:55:00	SRP269258	SRA1165782	SRS7817144	SAMN16832129	PRJNA642878			ILLUMINA	Illumina HiSeq 2500	TRANSCRIPTOMIC	RNA-Seq	PAIRED	PCR	CO_EcoK1508_J1	21178617	6353585100	21178617	300	1903	MASSEY UNIVERSITY			3_drug	3_drug:doc_high_conc	doc_high_conc	ctrl_dmso																		https://sra-downloadb.be-md.ncbi.nlm.nih.gov/sos3/sra-pub-run-21/SRR13176540/SRR13176540.1
SRX9614771	SRR13176541	2020-12-01 14:51:00	SRP269258	SRA1165782	SRS7817143	SAMN16832130	PRJNA642878			ILLUMINA	Illumina HiSeq 2500	TRANSCRIPTOMIC	RNA-Seq	PAIRED	PCR	CO_EcoK1508_K4	22536133	6760839900	22536133	300	2043	MASSEY UNIVERSITY			3_drug	3_drug:van_high_conc	van_high_conc	ctrl_dmso																		https://sra-downloadb.be-md.ncbi.nlm.nih.gov/sos3/sra-pub-run-20/SRR13176541/SRR13176541.1
SRX9614770	SRR13176542	2020-12-01 14:57:00	SRP269258	SRA1165782	SRS7817143	SAMN16832130	PRJNA642878			ILLUMINA	Illumina HiSeq 2500	TRANSCRIPTOMIC	RNA-Seq	PAIRED	PCR	CO_EcoK1508_K3	22668670	6800601000	22668670	300	2033	MASSEY UNIVERSITY			3_drug	3_drug:van_high_conc	van_high_conc	ctrl_dmso																		https://sra-downloadb.be-md.ncbi.nlm.nih.gov/sos3/sra-pub-run-21/SRR13176542/SRR13176542.1
SRX9614769	SRR13176543	2020-12-01 14:55:00	SRP269258	SRA1165782	SRS7817143	SAMN16832130	PRJNA642878			ILLUMINA	Illumina HiSeq 2500	TRANSCRIPTOMIC	RNA-Seq	PAIRED	PCR	CO_EcoK1508_K2	22890836	6867250800	22890836	300	2055	MASSEY UNIVERSITY			3_drug	3_drug:van_high_conc	van_high_conc	ctrl_dmso																		https://sra-downloadb.be-md.ncbi.nlm.nih.gov/sos3/sra-pub-run-19/SRR13176543/SRR13176543.1
SRX9614768	SRR13176544	2020-12-01 15:03:00	SRP269258	SRA1165782	SRS7817143	SAMN16832130	PRJNA642878			ILLUMINA	Illumina HiSeq 2500	TRANSCRIPTOMIC	RNA-Seq	PAIRED	PCR	CO_EcoK1508_K1	22588896	6776668800	22588896	300	1986	MASSEY UNIVERSITY			3_drug	3_drug:van_high_conc	van_high_conc	ctrl_dmso																		https://sra-downloadb.be-md.ncbi.nlm.nih.gov/sos3/sra-pub-run-21/SRR13176544/SRR13176544.1
SRX9530099	SRR13083394	2020-11-19 00:48:00	SRP269258	SRA1161247	SRS7736920	SAMN16832128	PRJNA642878			ILLUMINA	Illumina HiSeq 2500	TRANSCRIPTOMIC	RNA-Seq	PAIRED	PCR	CO_EcoK1508_I4	23580698	7074209400	23580698	300	2105	MASSEY UNIVERSITY			3_drug	3_drug:fz_high_conc	fz_high_conc	ctrl_dmso																		https://sra-downloadb.be-md.ncbi.nlm.nih.gov/sos3/sra-pub-run-21/SRR13083394/SRR13083394.1
SRX9530098	SRR13083395	2020-11-19 01:05:00	SRP269258	SRA1161247	SRS7736920	SAMN16832128	PRJNA642878			ILLUMINA	Illumina HiSeq 2500	TRANSCRIPTOMIC	RNA-Seq	PAIRED	PCR	CO_EcoK1508_I3	32149754	9644926200	32149754	300	2899	MASSEY UNIVERSITY			3_drug	3_drug:fz_high_conc	fz_high_conc	ctrl_dmso																		https://sra-downloadb.be-md.ncbi.nlm.nih.gov/sos3/sra-pub-run-21/SRR13083395/SRR13083395.1
SRX9530097	SRR13083396	2020-11-19 01:26:00	SRP269258	SRA1161247	SRS7736920	SAMN16832128	PRJNA642878			ILLUMINA	Illumina HiSeq 2500	TRANSCRIPTOMIC	RNA-Seq	PAIRED	PCR	CO_EcoK1508_I2	24635581	7390674300	24635581	300	2206	MASSEY UNIVERSITY			3_drug	3_drug:fz_high_conc	fz_high_conc	ctrl_dmso																		https://sra-downloadb.be-md.ncbi.nlm.nih.gov/sos3/sra-pub-run-21/SRR13083396/SRR13083396.1
SRX9530096	SRR13083397	2020-11-19 01:04:00	SRP269258	SRA1161247	SRS7736920	SAMN16832128	PRJNA642878			ILLUMINA	Illumina HiSeq 2500	TRANSCRIPTOMIC	RNA-Seq	PAIRED	PCR	CO_EcoK1508_I1	29566025	8869807500	29566025	300	2652	MASSEY UNIVERSITY			3_drug	3_drug:fz_high_conc	fz_high_conc	ctrl_dmso																		https://sra-downloadb.be-md.ncbi.nlm.nih.gov/sos3/sra-pub-run-21/SRR13083397/SRR13083397.1
SRX9530095	SRR13083398	2020-11-19 01:09:00	SRP269258	SRA1161247	SRS7736919	SAMN16832127	PRJNA642878			ILLUMINA	Illumina HiSeq 2500	TRANSCRIPTOMIC	RNA-Seq	PAIRED	PCR	CO_EcoK1508_H4	22324581	6697374300	22324581	300	1998	MASSEY UNIVERSITY			3_drug	3_drug:fz+doc+van	fz+doc+van	ctrl_dmso																		https://sra-downloadb.be-md.ncbi.nlm.nih.gov/sos3/sra-pub-run-21/SRR13083398/SRR13083398.1
SRX9530094	SRR13083399	2020-11-19 01:07:00	SRP269258	SRA1161247	SRS7736919	SAMN16832127	PRJNA642878			ILLUMINA	Illumina HiSeq 2500	TRANSCRIPTOMIC	RNA-Seq	PAIRED	PCR	CO_EcoK1508_H3	20244157	6073247100	20244157	300	1828	MASSEY UNIVERSITY			3_drug	3_drug:fz+doc+van	fz+doc+van	ctrl_dmso																		https://sra-downloadb.be-md.ncbi.nlm.nih.gov/sos3/sra-pub-run-21/SRR13083399/SRR13083399.1
SRX9530093	SRR13083400	2020-11-19 00:47:00	SRP269258	SRA1161247	SRS7736919	SAMN16832127	PRJNA642878			ILLUMINA	Illumina HiSeq 2500	TRANSCRIPTOMIC	RNA-Seq	PAIRED	PCR	CO_EcoK1508_H2	21078348	6323504400	21078348	300	1896	MASSEY UNIVERSITY			3_drug	3_drug:fz+doc+van	fz+doc+van	ctrl_dmso																		https://sra-downloadb.be-md.ncbi.nlm.nih.gov/sos3/sra-pub-run-21/SRR13083400/SRR13083400.1
SRX9530092	SRR13083401	2020-11-19 00:49:00	SRP269258	SRA1161247	SRS7736919	SAMN16832127	PRJNA642878			ILLUMINA	Illumina HiSeq 2500	TRANSCRIPTOMIC	RNA-Seq	PAIRED	PCR	CO_EcoK1508_H1	25265808	7579742400	25265808	300	2244	MASSEY UNIVERSITY			3_drug	3_drug:fz+doc+van	fz+doc+van	ctrl_dmso																		https://sra-downloadb.be-md.ncbi.nlm.nih.gov/sos3/sra-pub-run-21/SRR13083401/SRR13083401.1
SRX9527189	SRR13080421;SRR13080422;SRR13080423;SRR13080424	2020-11-18 11:47:00	SRP293080	SRA1160871	SRS7734164	SAMN16826483	PRJNA679236			ILLUMINA	NextSeq 500	TRANSCRIPTOMIC	RNA-Seq	PAIRED	cDNA		3758187	1134972474	3758187	302	513	GEO	batch		fum_ko	fum_ko:del_fumACB_mms_aKG	del_fumACB_mms_aKG	wt			exponential		0.3	37	6.8	aerobic		LB			MMS(0.35%);alpha-ketoglutarate(25mM)					https://sra-downloadb.be-md.ncbi.nlm.nih.gov/sos3/sra-pub-run-21/SRR13080424/SRR13080424.1
SRX9527188	SRR13080417;SRR13080418;SRR13080419;SRR13080420	2020-11-18 12:00:00	SRP293080	SRA1160871	SRS7734165	SAMN16826484	PRJNA679236			ILLUMINA	NextSeq 500	TRANSCRIPTOMIC	RNA-Seq	PAIRED	cDNA		12753372	3851518344	12753372	302	1739	GEO	batch		fum_ko	fum_ko:del_fumAB_mms_aKG	del_fumAB_mms_aKG	wt			exponential		0.3	37	6.8	aerobic		LB			MMS(0.35%);alpha-ketoglutarate(25mM)					https://sra-downloadb.be-md.ncbi.nlm.nih.gov/sos3/sra-pub-run-19/SRR13080420/SRR13080420.1
SRX9527187	SRR13080413;SRR13080414;SRR13080415;SRR13080416	2020-11-18 11:59:00	SRP293080	SRA1160871	SRS7734166	SAMN16826485	PRJNA679236			ILLUMINA	NextSeq 500	TRANSCRIPTOMIC	RNA-Seq	PAIRED	cDNA		7084129	2139406958	7084129	302	969	GEO	batch		fum_ko	fum_ko:del_fumB_mms_aKG	del_fumB_mms_aKG	wt			exponential		0.3	37	6.8	aerobic		LB			MMS(0.35%);alpha-ketoglutarate(25mM)					https://sra-downloadb.be-md.ncbi.nlm.nih.gov/sos3/sra-pub-run-21/SRR13080416/SRR13080416.1
SRX9527186	SRR13080409;SRR13080410;SRR13080411;SRR13080412	2020-11-18 11:49:00	SRP293080	SRA1160871	SRS7734167	SAMN16826486	PRJNA679236			ILLUMINA	NextSeq 500	TRANSCRIPTOMIC	RNA-Seq	PAIRED	cDNA		7197052	2173509704	7197052	302	986	GEO	batch		fum_ko	fum_ko:del_fumA_mms_aKG	del_fumA_mms_aKG	wt			exponential		0.3	37	6.8	aerobic		LB			MMS(0.35%);alpha-ketoglutarate(25mM)					https://sra-downloadb.be-md.ncbi.nlm.nih.gov/sos3/sra-pub-run-19/SRR13080412/SRR13080412.1
SRX9527185	SRR13080405;SRR13080406;SRR13080407;SRR13080408	2020-11-18 11:47:00	SRP293080	SRA1160871	SRS7734163	SAMN16826487	PRJNA679236			ILLUMINA	NextSeq 500	TRANSCRIPTOMIC	RNA-Seq	PAIRED	cDNA		3653875	1103470250	3653875	302	499	GEO	batch		fum_ko	fum_ko:wt_mms_aKG	wt_mms_aKG	wt			exponential		0.3	37	6.8	aerobic		LB			MMS(0.35%);alpha-ketoglutarate(25mM)					https://sra-downloadb.be-md.ncbi.nlm.nih.gov/sos3/sra-pub-run-21/SRR13080408/SRR13080408.1
SRX9527184	SRR13080401;SRR13080402;SRR13080403;SRR13080404	2020-11-18 11:47:00	SRP293080	SRA1160871	SRS7734162	SAMN16826488	PRJNA679236			ILLUMINA	NextSeq 500	TRANSCRIPTOMIC	RNA-Seq	PAIRED	cDNA		5076717	1533168534	5076717	302	697	GEO	batch		fum_ko	fum_ko:del_fumACB_mms	del_fumACB_mms	wt			exponential		0.3	37	6.8	aerobic		LB			MMS(0.35%)					https://sra-downloadb.be-md.ncbi.nlm.nih.gov/sos3/sra-pub-run-21/SRR13080404/SRR13080404.1
SRX9527183	SRR13080397;SRR13080398;SRR13080399;SRR13080400	2020-11-18 11:45:00	SRP293080	SRA1160871	SRS7734159	SAMN16826489	PRJNA679236			ILLUMINA	NextSeq 500	TRANSCRIPTOMIC	RNA-Seq	PAIRED	cDNA		2477211	748117722	2477211	302	338	GEO	batch		fum_ko	fum_ko:del_fumAB_mms	del_fumAB_mms	wt			exponential		0.3	37	6.8	aerobic		LB			MMS(0.35%)					https://sra-downloadb.be-md.ncbi.nlm.nih.gov/sos3/sra-pub-run-21/SRR13080400/SRR13080400.1
SRX9527182	SRR13080393;SRR13080394;SRR13080395;SRR13080396	2020-11-18 11:45:00	SRP293080	SRA1160871	SRS7734161	SAMN16826529	PRJNA679236			ILLUMINA	NextSeq 500	TRANSCRIPTOMIC	RNA-Seq	PAIRED	cDNA		2912540	879587080	2912540	302	398	GEO	batch		fum_ko	fum_ko:del_fumB_mms	del_fumB_mms	wt			exponential		0.3	37	6.8	aerobic		LB			MMS(0.35%)					https://sra-downloadb.be-md.ncbi.nlm.nih.gov/sos3/sra-pub-run-21/SRR13080396/SRR13080396.1
SRX9527181	SRR13080389;SRR13080390;SRR13080391;SRR13080392	2020-11-18 11:46:00	SRP293080	SRA1160871	SRS7734160	SAMN16826530	PRJNA679236			ILLUMINA	NextSeq 500	TRANSCRIPTOMIC	RNA-Seq	PAIRED	cDNA		3093132	934125864	3093132	302	422	GEO	batch		fum_ko	fum_ko:del_fumA_mms	del_fumA_mms	wt			exponential		0.3	37	6.8	aerobic		LB			MMS(0.35%)					https://sra-downloadb.be-md.ncbi.nlm.nih.gov/sos3/sra-pub-run-20/SRR13080392/SRR13080392.1
SRX9527180	SRR13080385;SRR13080386;SRR13080387;SRR13080388	2020-11-18 11:46:00	SRP293080	SRA1160871	SRS7734158	SAMN16826531	PRJNA679236			ILLUMINA	NextSeq 500	TRANSCRIPTOMIC	RNA-Seq	PAIRED	cDNA		4213649	1272521998	4213649	302	574	GEO	batch		fum_ko	fum_ko:wt_mms	wt_mms	wt			exponential		0.3	37	6.8	aerobic		LB			MMS(0.35%)					https://sra-downloadb.be-md.ncbi.nlm.nih.gov/sos3/sra-pub-run-21/SRR13080388/SRR13080388.1
SRX9527179	SRR13080381;SRR13080382;SRR13080383;SRR13080384	2020-11-18 11:46:00	SRP293080	SRA1160871	SRS7734157	SAMN16826532	PRJNA679236			ILLUMINA	NextSeq 500	TRANSCRIPTOMIC	RNA-Seq	PAIRED	cDNA		5265261	1590108822	5265261	302	718	GEO	batch		fum_ko	fum_ko:del_fumACB	del_fumACB	wt			exponential		0.3	37	6.8	aerobic		LB								https://sra-downloadb.be-md.ncbi.nlm.nih.gov/sos3/sra-pub-run-20/SRR13080384/SRR13080384.1
SRX9527178	SRR13080377;SRR13080378;SRR13080379;SRR13080380	2020-11-18 11:45:00	SRP293080	SRA1160871	SRS7734155	SAMN16826533	PRJNA679236			ILLUMINA	NextSeq 500	TRANSCRIPTOMIC	RNA-Seq	PAIRED	cDNA		3273693	988655286	3273693	302	447	GEO	batch		fum_ko	fum_ko:del_fumAB	del_fumAB	wt			exponential		0.3	37	6.8	aerobic		LB								https://sra-downloadb.be-md.ncbi.nlm.nih.gov/sos3/sra-pub-run-21/SRR13080380/SRR13080380.1
SRX9527177	SRR13080373;SRR13080374;SRR13080375;SRR13080376	2020-11-18 11:46:00	SRP293080	SRA1160871	SRS7734156	SAMN16826556	PRJNA679236			ILLUMINA	NextSeq 500	TRANSCRIPTOMIC	RNA-Seq	PAIRED	cDNA		5803554	1752673308	5803554	302	791	GEO	batch		fum_ko	fum_ko:del_fumB	del_fumB	wt			exponential		0.3	37	6.8	aerobic		LB								https://sra-downloadb.be-md.ncbi.nlm.nih.gov/sos3/sra-pub-run-21/SRR13080376/SRR13080376.1
SRX9527176	SRR13080369;SRR13080370;SRR13080371;SRR13080372	2020-11-18 11:45:00	SRP293080	SRA1160871	SRS7734154	SAMN16826557	PRJNA679236			ILLUMINA	NextSeq 500	TRANSCRIPTOMIC	RNA-Seq	PAIRED	cDNA		5403982	1632002564	5403982	302	741	GEO	batch		fum_ko	fum_ko:del_fumA	del_fumA	wt			exponential		0.3	37	6.8	aerobic		LB								https://sra-downloadb.be-md.ncbi.nlm.nih.gov/sos3/sra-pub-run-21/SRR13080372/SRR13080372.1
SRX9527175	SRR13080365;SRR13080366;SRR13080367;SRR13080368	2020-11-18 11:53:00	SRP293080	SRA1160871	SRS7734153	SAMN16826558	PRJNA679236			ILLUMINA	NextSeq 500	TRANSCRIPTOMIC	RNA-Seq	PAIRED	cDNA		9673528	2921405456	9673528	302	1317	GEO	batch		fum_ko	fum_ko:wt	wt	wt			exponential		0.3	37	6.8	aerobic		LB								https://sra-downloadb.be-md.ncbi.nlm.nih.gov/sos3/sra-pub-run-21/SRR13080368/SRR13080368.1
SRX9527174	SRR13080361;SRR13080362;SRR13080363;SRR13080364	2020-11-18 11:44:00	SRP293080	SRA1160871	SRS7734152	SAMN16826534	PRJNA679236			ILLUMINA	NextSeq 500	TRANSCRIPTOMIC	RNA-Seq	PAIRED	cDNA		2031523	613519946	2031523	302	277	GEO	batch		fum_ko	fum_ko:del_fumACB_mms_aKG	del_fumACB_mms_aKG	wt			exponential		0.3	37	6.8	aerobic		LB			MMS(0.35%);alpha-ketoglutarate(25mM)					https://sra-downloadb.be-md.ncbi.nlm.nih.gov/sos3/sra-pub-run-19/SRR13080364/SRR13080364.1
SRX9527173	SRR13080357;SRR13080358;SRR13080359;SRR13080360	2020-11-18 11:45:00	SRP293080	SRA1160871	SRS7734151	SAMN16826535	PRJNA679236			ILLUMINA	NextSeq 500	TRANSCRIPTOMIC	RNA-Seq	PAIRED	cDNA		3701825	1117951150	3701825	302	504	GEO	batch		fum_ko	fum_ko:del_fumAB_mms_aKG	del_fumAB_mms_aKG	wt			exponential		0.3	37	6.8	aerobic		LB			MMS(0.35%);alpha-ketoglutarate(25mM)					https://sra-downloadb.be-md.ncbi.nlm.nih.gov/sos3/sra-pub-run-19/SRR13080360/SRR13080360.1
SRX9527172	SRR13080353;SRR13080354;SRR13080355;SRR13080356	2020-11-18 11:44:00	SRP293080	SRA1160871	SRS7734150	SAMN16826536	PRJNA679236			ILLUMINA	NextSeq 500	TRANSCRIPTOMIC	RNA-Seq	PAIRED	cDNA		3835758	1158398916	3835758	302	523	GEO	batch		fum_ko	fum_ko:del_fumB_mms_aKG	del_fumB_mms_aKG	wt			exponential		0.3	37	6.8	aerobic		LB			MMS(0.35%);alpha-ketoglutarate(25mM)					https://sra-downloadb.be-md.ncbi.nlm.nih.gov/sos3/sra-pub-run-21/SRR13080356/SRR13080356.1
SRX9527171	SRR13080349;SRR13080350;SRR13080351;SRR13080352	2020-11-18 11:45:00	SRP293080	SRA1160871	SRS7734149	SAMN16826554	PRJNA679236			ILLUMINA	NextSeq 500	TRANSCRIPTOMIC	RNA-Seq	PAIRED	cDNA		3343455	1009723410	3343455	302	457	GEO	batch		fum_ko	fum_ko:del_fumA_mms_aKG	del_fumA_mms_aKG	wt			exponential		0.3	37	6.8	aerobic		LB			MMS(0.35%);alpha-ketoglutarate(25mM)					https://sra-downloadb.be-md.ncbi.nlm.nih.gov/sos3/sra-pub-run-21/SRR13080352/SRR13080352.1
SRX9527170	SRR13080345;SRR13080346;SRR13080347;SRR13080348	2020-11-18 11:45:00	SRP293080	SRA1160871	SRS7734148	SAMN16826555	PRJNA679236			ILLUMINA	NextSeq 500	TRANSCRIPTOMIC	RNA-Seq	PAIRED	cDNA		3634826	1097717452	3634826	302	495	GEO	batch		fum_ko	fum_ko:wt_mms_aKG	wt_mms_aKG	wt			exponential		0.3	37	6.8	aerobic		LB			MMS(0.35%);alpha-ketoglutarate(25mM)					https://sra-downloadb.be-md.ncbi.nlm.nih.gov/sos3/sra-pub-run-19/SRR13080348/SRR13080348.1
SRX9527169	SRR13080341;SRR13080342;SRR13080343;SRR13080344	2020-11-18 11:44:00	SRP293080	SRA1160871	SRS7734147	SAMN16826559	PRJNA679236			ILLUMINA	NextSeq 500	TRANSCRIPTOMIC	RNA-Seq	PAIRED	cDNA		3303665	997706830	3303665	302	451	GEO	batch		fum_ko	fum_ko:del_fumACB_mms	del_fumACB_mms	wt			exponential		0.3	37	6.8	aerobic		LB			MMS(0.35%)					https://sra-downloadb.be-md.ncbi.nlm.nih.gov/sos3/sra-pub-run-19/SRR13080344/SRR13080344.1
SRX9527168	SRR13080337;SRR13080338;SRR13080339;SRR13080340	2020-11-18 11:43:00	SRP293080	SRA1160871	SRS7734146	SAMN16826560	PRJNA679236			ILLUMINA	NextSeq 500	TRANSCRIPTOMIC	RNA-Seq	PAIRED	cDNA		2474758	747376916	2474758	302	337	GEO	batch		fum_ko	fum_ko:del_fumAB_mms	del_fumAB_mms	wt			exponential		0.3	37	6.8	aerobic		LB			MMS(0.35%)					https://sra-downloadb.be-md.ncbi.nlm.nih.gov/sos3/sra-pub-run-19/SRR13080340/SRR13080340.1
SRX9527167	SRR13080333;SRR13080334;SRR13080335;SRR13080336	2020-11-18 11:45:00	SRP293080	SRA1160871	SRS7734144	SAMN16826561	PRJNA679236			ILLUMINA	NextSeq 500	TRANSCRIPTOMIC	RNA-Seq	PAIRED	cDNA		5911390	1785239780	5911390	302	804	GEO	batch		fum_ko	fum_ko:del_fumB_mms	del_fumB_mms	wt			exponential		0.3	37	6.8	aerobic		LB			MMS(0.35%)					https://sra-downloadb.be-md.ncbi.nlm.nih.gov/sos3/sra-pub-run-21/SRR13080336/SRR13080336.1
SRX9527166	SRR13080329;SRR13080330;SRR13080331;SRR13080332	2020-11-18 11:43:00	SRP293080	SRA1160871	SRS7734143	SAMN16826562	PRJNA679236			ILLUMINA	NextSeq 500	TRANSCRIPTOMIC	RNA-Seq	PAIRED	cDNA		1936639	584864978	1936639	302	263	GEO	batch		fum_ko	fum_ko:del_fumA_mms	del_fumA_mms	wt			exponential		0.3	37	6.8	aerobic		LB			MMS(0.35%)					https://sra-downloadb.be-md.ncbi.nlm.nih.gov/sos3/sra-pub-run-19/SRR13080332/SRR13080332.1
SRX9527165	SRR13080325;SRR13080326;SRR13080327;SRR13080328	2020-11-18 11:43:00	SRP293080	SRA1160871	SRS7734145	SAMN16826563	PRJNA679236			ILLUMINA	NextSeq 500	TRANSCRIPTOMIC	RNA-Seq	PAIRED	cDNA		2406558	726780516	2406558	302	326	GEO	batch		fum_ko	fum_ko:wt_mms	wt_mms	wt			exponential		0.3	37	6.8	aerobic		LB			MMS(0.35%)					https://sra-downloadb.be-md.ncbi.nlm.nih.gov/sos3/sra-pub-run-19/SRR13080328/SRR13080328.1
SRX9527164	SRR13080321;SRR13080322;SRR13080323;SRR13080324	2020-11-18 11:43:00	SRP293080	SRA1160871	SRS7734140	SAMN16826564	PRJNA679236			ILLUMINA	NextSeq 500	TRANSCRIPTOMIC	RNA-Seq	PAIRED	cDNA		3479568	1050829536	3479568	302	473	GEO	batch		fum_ko	fum_ko:del_fumACB	del_fumACB	wt			exponential		0.3	37	6.8	aerobic		LB								https://sra-downloadb.be-md.ncbi.nlm.nih.gov/sos3/sra-pub-run-21/SRR13080324/SRR13080324.1
SRX9527163	SRR13080317;SRR13080318;SRR13080319;SRR13080320	2020-11-18 11:43:00	SRP293080	SRA1160871	SRS7734142	SAMN16826565	PRJNA679236			ILLUMINA	NextSeq 500	TRANSCRIPTOMIC	RNA-Seq	PAIRED	cDNA		3315958	1001419316	3315958	302	452	GEO	batch		fum_ko	fum_ko:del_fumAB	del_fumAB	wt			exponential		0.3	37	6.8	aerobic		LB								https://sra-downloadb.be-md.ncbi.nlm.nih.gov/sos3/sra-pub-run-19/SRR13080320/SRR13080320.1
SRX9527162	SRR13080313;SRR13080314;SRR13080315;SRR13080316	2020-11-18 11:42:00	SRP293080	SRA1160871	SRS7734139	SAMN16826566	PRJNA679236			ILLUMINA	NextSeq 500	TRANSCRIPTOMIC	RNA-Seq	PAIRED	cDNA		2362139	713365978	2362139	302	320	GEO	batch		fum_ko	fum_ko:del_fumB	del_fumB	wt			exponential		0.3	37	6.8	aerobic		LB								https://sra-downloadb.be-md.ncbi.nlm.nih.gov/sos3/sra-pub-run-19/SRR13080316/SRR13080316.1
SRX9527161	SRR13080309;SRR13080310;SRR13080311;SRR13080312	2020-11-18 11:42:00	SRP293080	SRA1160871	SRS7734141	SAMN16826567	PRJNA679236			ILLUMINA	NextSeq 500	TRANSCRIPTOMIC	RNA-Seq	PAIRED	cDNA		1550947	468385994	1550947	302	212	GEO	batch		fum_ko	fum_ko:del_fumA	del_fumA	wt			exponential		0.3	37	6.8	aerobic		LB								https://sra-downloadb.be-md.ncbi.nlm.nih.gov/sos3/sra-pub-run-19/SRR13080312/SRR13080312.1
SRX9527160	SRR13080305;SRR13080306;SRR13080307;SRR13080308	2020-11-18 11:43:00	SRP293080	SRA1160871	SRS7734138	SAMN16826537	PRJNA679236			ILLUMINA	NextSeq 500	TRANSCRIPTOMIC	RNA-Seq	PAIRED	cDNA		3587919	1083551538	3587919	302	485	GEO	batch		fum_ko	fum_ko:wt	wt	wt			exponential		0.3	37	6.8	aerobic		LB								https://sra-downloadb.be-md.ncbi.nlm.nih.gov/sos3/sra-pub-run-19/SRR13080308/SRR13080308.1
SRX9527159	SRR13080301;SRR13080302;SRR13080303;SRR13080304	2020-11-18 11:41:00	SRP293080	SRA1160871	SRS7734135	SAMN16826538	PRJNA679236			ILLUMINA	NextSeq 500	TRANSCRIPTOMIC	RNA-Seq	PAIRED	cDNA		1499143	452741186	1499143	302	203	GEO	batch		fum_ko	fum_ko:del_fumACB_mms_aKG	del_fumACB_mms_aKG	wt			exponential		0.3	37	6.8	aerobic		LB			MMS(0.35%);alpha-ketoglutarate(25mM)					https://sra-downloadb.be-md.ncbi.nlm.nih.gov/sos3/sra-pub-run-21/SRR13080304/SRR13080304.1
SRX9527158	SRR13080297;SRR13080298;SRR13080299;SRR13080300	2020-11-18 11:41:00	SRP293080	SRA1160871	SRS7734136	SAMN16826539	PRJNA679236			ILLUMINA	NextSeq 500	TRANSCRIPTOMIC	RNA-Seq	PAIRED	cDNA		1523172	459997944	1523172	302	206	GEO	batch		fum_ko	fum_ko:del_fumAB_mms_aKG	del_fumAB_mms_aKG	wt			exponential		0.3	37	6.8	aerobic		LB			MMS(0.35%);alpha-ketoglutarate(25mM)					https://sra-downloadb.be-md.ncbi.nlm.nih.gov/sos3/sra-pub-run-21/SRR13080300/SRR13080300.1
SRX9527157	SRR13080293;SRR13080294;SRR13080295;SRR13080296	2020-11-18 11:41:00	SRP293080	SRA1160871	SRS7734137	SAMN16826540	PRJNA679236			ILLUMINA	NextSeq 500	TRANSCRIPTOMIC	RNA-Seq	PAIRED	cDNA		1962469	592665638	1962469	302	266	GEO	batch		fum_ko	fum_ko:del_fumB_mms_aKG	del_fumB_mms_aKG	wt			exponential		0.3	37	6.8	aerobic		LB			MMS(0.35%);alpha-ketoglutarate(25mM)					https://sra-downloadb.be-md.ncbi.nlm.nih.gov/sos3/sra-pub-run-21/SRR13080296/SRR13080296.1
SRX9527156	SRR13080289;SRR13080290;SRR13080291;SRR13080292	2020-11-18 11:40:00	SRP293080	SRA1160871	SRS7734131	SAMN16826541	PRJNA679236			ILLUMINA	NextSeq 500	TRANSCRIPTOMIC	RNA-Seq	PAIRED	cDNA		1433638	432958676	1433638	302	195	GEO	batch		fum_ko	fum_ko:del_fumA_mms_aKG	del_fumA_mms_aKG	wt			exponential		0.3	37	6.8	aerobic		LB			MMS(0.35%);alpha-ketoglutarate(25mM)					https://sra-downloadb.be-md.ncbi.nlm.nih.gov/sos3/sra-pub-run-21/SRR13080292/SRR13080292.1
SRX9527155	SRR13080285;SRR13080286;SRR13080287;SRR13080288	2020-11-18 11:41:00	SRP293080	SRA1160871	SRS7734133	SAMN16826542	PRJNA679236			ILLUMINA	NextSeq 500	TRANSCRIPTOMIC	RNA-Seq	PAIRED	cDNA		2017402	609255404	2017402	302	274	GEO	batch		fum_ko	fum_ko:wt_mms_aKG	wt_mms_aKG	wt			exponential		0.3	37	6.8	aerobic		LB			MMS(0.35%);alpha-ketoglutarate(25mM)					https://sra-downloadb.be-md.ncbi.nlm.nih.gov/sos3/sra-pub-run-21/SRR13080288/SRR13080288.1
SRX9527154	SRR13080281;SRR13080282;SRR13080283;SRR13080284	2020-11-18 11:40:00	SRP293080	SRA1160871	SRS7734132	SAMN16826543	PRJNA679236			ILLUMINA	NextSeq 500	TRANSCRIPTOMIC	RNA-Seq	PAIRED	cDNA		1675793	506089486	1675793	302	229	GEO	batch		fum_ko	fum_ko:del_fumACB_mms	del_fumACB_mms	wt			exponential		0.3	37	6.8	aerobic		LB			MMS(0.35%)					https://sra-downloadb.be-md.ncbi.nlm.nih.gov/sos3/sra-pub-run-21/SRR13080284/SRR13080284.1
SRX9527153	SRR13080277;SRR13080278;SRR13080279;SRR13080280	2020-11-18 11:40:00	SRP293080	SRA1160871	SRS7734134	SAMN16826544	PRJNA679236			ILLUMINA	NextSeq 500	TRANSCRIPTOMIC	RNA-Seq	PAIRED	cDNA		1385090	418297180	1385090	302	187	GEO	batch		fum_ko	fum_ko:del_fumAB_mms	del_fumAB_mms	wt			exponential		0.3	37	6.8	aerobic		LB			MMS(0.35%)					https://sra-downloadb.be-md.ncbi.nlm.nih.gov/sos3/sra-pub-run-21/SRR13080280/SRR13080280.1
SRX9527152	SRR13080273;SRR13080274;SRR13080275;SRR13080276	2020-11-18 11:40:00	SRP293080	SRA1160871	SRS7734129	SAMN16826545	PRJNA679236			ILLUMINA	NextSeq 500	TRANSCRIPTOMIC	RNA-Seq	PAIRED	cDNA		1655185	499865870	1655185	302	226	GEO	batch		fum_ko	fum_ko:del_fumB_mms	del_fumB_mms	wt			exponential		0.3	37	6.8	aerobic		LB			MMS(0.35%)					https://sra-downloadb.be-md.ncbi.nlm.nih.gov/sos3/sra-pub-run-20/SRR13080276/SRR13080276.1
SRX9527151	SRR13080269;SRR13080270;SRR13080271;SRR13080272	2020-11-18 11:40:00	SRP293080	SRA1160871	SRS7734128	SAMN16826546	PRJNA679236			ILLUMINA	NextSeq 500	TRANSCRIPTOMIC	RNA-Seq	PAIRED	cDNA		1502215	453668930	1502215	302	205	GEO	batch		fum_ko	fum_ko:del_fumA_mms	del_fumA_mms	wt			exponential		0.3	37	6.8	aerobic		LB			MMS(0.35%)					https://sra-downloadb.be-md.ncbi.nlm.nih.gov/sos3/sra-pub-run-21/SRR13080272/SRR13080272.1
SRX9527150	SRR13080265;SRR13080266;SRR13080267;SRR13080268	2020-11-18 11:38:00	SRP293080	SRA1160871	SRS7734130	SAMN16826547	PRJNA679236			ILLUMINA	NextSeq 500	TRANSCRIPTOMIC	RNA-Seq	PAIRED	cDNA		1414009	427030718	1414009	302	192	GEO	batch		fum_ko	fum_ko:wt_mms	wt_mms	wt			exponential		0.3	37	6.8	aerobic		LB			MMS(0.35%)					https://sra-downloadb.be-md.ncbi.nlm.nih.gov/sos3/sra-pub-run-20/SRR13080268/SRR13080268.1
SRX9527149	SRR13080261;SRR13080262;SRR13080263;SRR13080264	2020-11-18 11:39:00	SRP293080	SRA1160871	SRS7734127	SAMN16826548	PRJNA679236			ILLUMINA	NextSeq 500	TRANSCRIPTOMIC	RNA-Seq	PAIRED	cDNA		1345895	406460290	1345895	302	183	GEO	batch		fum_ko	fum_ko:del_fumACB	del_fumACB	wt			exponential		0.3	37	6.8	aerobic		LB								https://sra-downloadb.be-md.ncbi.nlm.nih.gov/sos3/sra-pub-run-20/SRR13080264/SRR13080264.1
SRX9527148	SRR13080257;SRR13080258;SRR13080259	2020-11-18 11:38:00	SRP293080	SRA1160871	SRS7734124	SAMN16826549	PRJNA679236			ILLUMINA	NextSeq 500	TRANSCRIPTOMIC	RNA-Seq	PAIRED	cDNA		1480157	447007414	1480157	302	201	GEO	batch		fum_ko	fum_ko:del_fumAB	del_fumAB	wt			exponential		0.3	37	6.8	aerobic		LB								https://sra-downloadb.be-md.ncbi.nlm.nih.gov/sos3/sra-pub-run-21/SRR13080259/SRR13080259.1
SRX9527147	SRR13080253;SRR13080254;SRR13080255;SRR13080256	2020-11-18 11:39:00	SRP293080	SRA1160871	SRS7734125	SAMN16826550	PRJNA679236			ILLUMINA	NextSeq 500	TRANSCRIPTOMIC	RNA-Seq	PAIRED	cDNA		1870291	564827882	1870291	302	254	GEO	batch		fum_ko	fum_ko:del_fumB	del_fumB	wt			exponential		0.3	37	6.8	aerobic		LB								https://sra-downloadb.be-md.ncbi.nlm.nih.gov/sos3/sra-pub-run-20/SRR13080256/SRR13080256.1
SRX9527146	SRR13080249;SRR13080250;SRR13080251;SRR13080252	2020-11-18 11:39:00	SRP293080	SRA1160871	SRS7734126	SAMN16826551	PRJNA679236			ILLUMINA	NextSeq 500	TRANSCRIPTOMIC	RNA-Seq	PAIRED	cDNA		2216685	669438870	2216685	302	304	GEO	batch		fum_ko	fum_ko:del_fumA	del_fumA	wt			exponential		0.3	37	6.8	aerobic		LB								https://sra-downloadb.be-md.ncbi.nlm.nih.gov/sos3/sra-pub-run-20/SRR13080252/SRR13080252.1
SRX9527145	SRR13080245;SRR13080246;SRR13080247;SRR13080248	2020-11-18 11:38:00	SRP293080	SRA1160871	SRS7734123	SAMN16826552	PRJNA679236			ILLUMINA	NextSeq 500	TRANSCRIPTOMIC	RNA-Seq	PAIRED	cDNA		1781032	537871664	1781032	302	242	GEO	batch		fum_ko	fum_ko:wt	wt	wt			exponential		0.3	37	6.8	aerobic		LB								https://sra-downloadb.be-md.ncbi.nlm.nih.gov/sos3/sra-pub-run-20/SRR13080248/SRR13080248.1
SRX9524546	SRR13077622	2020-11-18 04:20:00	SRP269258	SRA1160653	SRS7731633	SAMN16824903	PRJNA642878			ILLUMINA	Illumina HiSeq 2500	TRANSCRIPTOMIC	RNA-Seq	PAIRED	PCR	CO_EcoK1508_G4	29779583	8933874900	29779583	300	2637	MASSEY UNIVERSITY			3_drug	3_drug:van	van	ctrl_dmso																		https://sra-downloadb.be-md.ncbi.nlm.nih.gov/sos3/sra-pub-run-20/SRR13077622/SRR13077622.1
SRX9524545	SRR13077623	2020-11-18 04:20:00	SRP269258	SRA1160653	SRS7731633	SAMN16824903	PRJNA642878			ILLUMINA	Illumina HiSeq 2500	TRANSCRIPTOMIC	RNA-Seq	PAIRED	PCR	CO_EcoK1508_G3	29217877	8765363100	29217877	300	2586	MASSEY UNIVERSITY			3_drug	3_drug:van	van	ctrl_dmso																		https://sra-downloadb.be-md.ncbi.nlm.nih.gov/sos3/sra-pub-run-19/SRR13077623/SRR13077623.1
SRX9524544	SRR13077624	2020-11-18 04:19:00	SRP269258	SRA1160653	SRS7731633	SAMN16824903	PRJNA642878			ILLUMINA	Illumina HiSeq 2500	TRANSCRIPTOMIC	RNA-Seq	PAIRED	PCR	CO_EcoK1508_G2	26529764	7958929200	26529764	300	2342	MASSEY UNIVERSITY			3_drug	3_drug:van	van	ctrl_dmso																		https://sra-downloadb.be-md.ncbi.nlm.nih.gov/sos3/sra-pub-run-20/SRR13077624/SRR13077624.1
SRX9524543	SRR13077625	2020-11-18 04:15:00	SRP269258	SRA1160653	SRS7731633	SAMN16824903	PRJNA642878			ILLUMINA	Illumina HiSeq 2500	TRANSCRIPTOMIC	RNA-Seq	PAIRED	PCR	CO_EcoK1508_G1	21527873	6458361900	21527873	300	1948	MASSEY UNIVERSITY			3_drug	3_drug:van	van	ctrl_dmso																vancomycin		https://sra-downloadb.be-md.ncbi.nlm.nih.gov/sos3/sra-pub-run-21/SRR13077625/SRR13077625.1
SRX9359094	SRR12894022	2020-10-25 22:42:00	SRP288524	SRA1147687	SRS7582012	SAMN16550515	PRJNA671752			ILLUMINA	Illumina HiSeq 4000	TRANSCRIPTOMIC	RNA-Seq	SINGLE	cDNA		18336342	1851970542	0	101	659	GEO			camps	camps:wt	wt	wt					1	37	7			Mueller-Hinton								https://sra-downloadb.be-md.ncbi.nlm.nih.gov/sos3/sra-pub-run-19/SRR12894022/SRR12894022.1
SRX9359089	SRR12894017	2020-10-25 22:43:00	SRP288524	SRA1147687	SRS7582007	SAMN16550505	PRJNA671752			ILLUMINA	Illumina HiSeq 4000	TRANSCRIPTOMIC	RNA-Seq	SINGLE	cDNA		21344390	2155783390	0	101	769	GEO			camps	camps:wt	wt	wt					1	37	7			Mueller-Hinton								https://sra-downloadb.be-md.ncbi.nlm.nih.gov/sos3/sra-pub-run-21/SRR12894017/SRR12894017.1
SRX9359084	SRR12894012	2020-10-25 22:44:00	SRP288524	SRA1147687	SRS7582002	SAMN16550510	PRJNA671752			ILLUMINA	Illumina HiSeq 4000	TRANSCRIPTOMIC	RNA-Seq	SINGLE	cDNA		23525261	2376051361	0	101	843	GEO			camps	camps:wt	wt	wt					1	37	7			Mueller-Hinton								https://sra-downloadb.be-md.ncbi.nlm.nih.gov/sos3/sra-pub-run-19/SRR12894012/SRR12894012.1
SRX9288071	SRR12820338	2019-07-08							GSE159494	ILLUMINA	NextSeq			PAIRED									Batch		abx_media	abx_media:camhb_cipro	camhb_cipro		AntibiotICA	No				37	7			CAMHB			ciprofloxacin(16ug/mL)		2				s3://precise-db/raw_data/abx_media/MHBciproR2_S36_R1_001.fastq.gz	s3://precise-db/raw_data/abx_media/MHBciproR2_S36_R2_001.fastq.gz
SRX9288070	SRR12820337	2019-07-08							GSE159494	ILLUMINA	NextSeq			PAIRED									Batch		abx_media	abx_media:camhb_cipro	camhb_cipro		AntibiotICA	No				37	7			CAMHB			ciprofloxacin(16ug/mL)		2				s3://precise-db/raw_data/abx_media/MHBciproR1_S35_R1_001.fastq.gz	s3://precise-db/raw_data/abx_media/MHBciproR1_S35_R2_001.fastq.gz
SRX9288069	SRR12820336	2019-07-08							GSE159494	ILLUMINA	NextSeq			PAIRED									Batch		abx_media	abx_media:rpmi_cipro	rpmi_cipro		AntibiotICA	No				37	7			RPMI+10%LB			ciprofloxacin(64ug/mL)		2				s3://precise-db/raw_data/abx_media/RPMIciproR2_S34_R1_001.fastq.gz	s3://precise-db/raw_data/abx_media/RPMIciproR2_S34_R2_001.fastq.gz
SRX9288068	SRR12820335	2019-07-08							GSE159494	ILLUMINA	NextSeq			PAIRED									Batch		abx_media	abx_media:rpmi_cipro	rpmi_cipro		AntibiotICA	No				37	7			RPMI+10%LB			ciprofloxacin(64ug/mL)		2				s3://precise-db/raw_data/abx_media/RPMIciproR1_S33_R1_001.fastq.gz	s3://precise-db/raw_data/abx_media/RPMIciproR1_S33_R2_001.fastq.gz
SRX9288067	SRR12820334	2019-07-08							GSE159494	ILLUMINA	NextSeq			PAIRED									Batch		abx_media	abx_media:m9_cipro	m9_cipro		AntibiotICA	No				37	7			M9	glucose(4)	NH4Cl(1)	ciprofloxacin(32ug/mL)		2				s3://precise-db/raw_data/abx_media/M9ciproR2_S32_R1_001.fastq.gz	s3://precise-db/raw_data/abx_media/M9ciproR2_S32_R2_001.fastq.gz
SRX9288066	SRR12820333	2019-07-08							GSE159494	ILLUMINA	NextSeq			PAIRED									Batch		abx_media	abx_media:m9_cipro	m9_cipro		AntibiotICA	No				37	7			M9	glucose(4)	NH4Cl(1)	ciprofloxacin(32ug/mL)		2				s3://precise-db/raw_data/abx_media/M9ciproR1_S31_R1_001.fastq.gz	s3://precise-db/raw_data/abx_media/M9ciproR1_S31_R2_001.fastq.gz
SRX9288065	SRR12820332	2019-07-08							GSE159494	ILLUMINA	NextSeq			PAIRED									Batch		abx_media	abx_media:camhb_cef	camhb_cef		AntibiotICA	No				37	7			CAMHB			ceftriaxone(256ug/mL)		2				s3://precise-db/raw_data/abx_media/MHBcefR2_S30_R1_001.fastq.gz	s3://precise-db/raw_data/abx_media/MHBcefR2_S30_R2_001.fastq.gz
SRX9288064	SRR12820331	2019-07-08							GSE159494	ILLUMINA	NextSeq			PAIRED									Batch		abx_media	abx_media:camhb_cef	camhb_cef		AntibiotICA	No				37	7			CAMHB			ceftriaxone(256ug/mL)		2				s3://precise-db/raw_data/abx_media/MHBcefR1_S29_R1_001.fastq.gz	s3://precise-db/raw_data/abx_media/MHBcefR1_S29_R2_001.fastq.gz
SRX9288063	SRR12820330	2019-07-08							GSE159494	ILLUMINA	NextSeq			PAIRED									Batch		abx_media	abx_media:rpmi_cef	rpmi_cef		AntibiotICA	No				37	7			RPMI+10%LB			ceftriaxone(256ug/mL)		2				s3://precise-db/raw_data/abx_media/RPMIcefR2_S28_R1_001.fastq.gz	s3://precise-db/raw_data/abx_media/RPMIcefR2_S28_R2_001.fastq.gz
SRX9288062	SRR12820329	2019-07-08							GSE159494	ILLUMINA	NextSeq			PAIRED									Batch		abx_media	abx_media:rpmi_cef	rpmi_cef		AntibiotICA	No				37	7			RPMI+10%LB			ceftriaxone(256ug/mL)		2				s3://precise-db/raw_data/abx_media/RPMIcefR1_S27_R1_001.fastq.gz	s3://precise-db/raw_data/abx_media/RPMIcefR1_S27_R2_001.fastq.gz
SRX9288061	SRR12820328	2019-07-08							GSE159494	ILLUMINA	NextSeq			PAIRED									Batch		abx_media	abx_media:m9_cef	m9_cef		AntibiotICA	No				37	7			M9	glucose(4)	NH4Cl(1)	ceftriaxone(4.1mg/mL)		2				s3://precise-db/raw_data/abx_media/M9cefR2_S26_R1_001.fastq.gz	s3://precise-db/raw_data/abx_media/M9cefR2_S26_R2_001.fastq.gz
SRX9288060	SRR12820327	2019-07-08							GSE159494	ILLUMINA	NextSeq			PAIRED									Batch		abx_media	abx_media:m9_cef	m9_cef		AntibiotICA	No				37	7			M9	glucose(4)	NH4Cl(1)	ceftriaxone(4.1mg/mL)		2				s3://precise-db/raw_data/abx_media/M9cefR1_S25_R1_001.fastq.gz	s3://precise-db/raw_data/abx_media/M9cefR1_S25_R2_001.fastq.gz
SRX9288059	SRR12820326	2019-07-08							GSE159494	ILLUMINA	NextSeq			PAIRED									Batch		abx_media	abx_media:camhb_trisulf	camhb_trisulf		AntibiotICA	No				37	7			CAMHB			trimethoprim-sulfamethoxazole(16mg/mL)		2				s3://precise-db/raw_data/abx_media/MHBTSR2_S42_R1_001.fastq.gz	s3://precise-db/raw_data/abx_media/MHBTSR2_S42_R2_001.fastq.gz
SRX9288058	SRR12820325	2019-07-08							GSE159494	ILLUMINA	NextSeq			PAIRED									Batch		abx_media	abx_media:camhb_trisulf	camhb_trisulf		AntibiotICA	No				37	7			CAMHB			trimethoprim-sulfamethoxazole(16mg/mL)		2				s3://precise-db/raw_data/abx_media/MHBTSR1_S41_R1_001.fastq.gz	s3://precise-db/raw_data/abx_media/MHBTSR1_S41_R2_001.fastq.gz
SRX9288057	SRR12820324	2019-07-08							GSE159494	ILLUMINA	NextSeq			PAIRED									Batch		abx_media	abx_media:rpmi_trisulf	rpmi_trisulf		AntibiotICA	No				37	7			RPMI+10%LB			trimethoprim-sulfamethoxazole(16mg/mL)		2				s3://precise-db/raw_data/abx_media/RPMITSR2_S40_R1_001.fastq.gz	s3://precise-db/raw_data/abx_media/RPMITSR2_S40_R2_001.fastq.gz
SRX9288056	SRR12820323	2019-07-08							GSE159494	ILLUMINA	NextSeq			PAIRED									Batch		abx_media	abx_media:rpmi_trisulf	rpmi_trisulf		AntibiotICA	No				37	7			RPMI+10%LB			trimethoprim-sulfamethoxazole(16mg/mL)		2				s3://precise-db/raw_data/abx_media/RPMITSR1_S39_R1_001.fastq.gz	s3://precise-db/raw_data/abx_media/RPMITSR1_S39_R2_001.fastq.gz
SRX9288055	SRR12820322	2019-07-08							GSE159494	ILLUMINA	NextSeq			PAIRED									Batch		abx_media	abx_media:m9_trisulf	m9_trisulf		AntibiotICA	No				37	7			M9	glucose(4)	NH4Cl(1)	trimethoprim-sulfamethoxazole(131mg/mL)		2				s3://precise-db/raw_data/abx_media/M9TSR2_S38_R1_001.fastq.gz	s3://precise-db/raw_data/abx_media/M9TSR2_S38_R2_001.fastq.gz
SRX9288054	SRR12820321	2019-07-08							GSE159494	ILLUMINA	NextSeq			PAIRED									Batch		abx_media	abx_media:m9_trisulf	m9_trisulf		AntibiotICA	No				37	7			M9	glucose(4)	NH4Cl(1)	trimethoprim-sulfamethoxazole(131mg/mL)		2				s3://precise-db/raw_data/abx_media/M9TSR1_S37_R1_001.fastq.gz	s3://precise-db/raw_data/abx_media/M9TSR1_S37_R2_001.fastq.gz
SRX9288053	SRR12820320	2019-07-03							GSE159494	ILLUMINA	NextSeq			PAIRED									Batch		abx_media	abx_media:camhb_mero	camhb_mero		AntibiotICA	No				37	7			CAMHB			meropenem(256ug/mL)		2				s3://precise-db/raw_data/abx_media/MHBmeroR2_S36_R1_001.fastq.gz	s3://precise-db/raw_data/abx_media/MHBmeroR2_S36_R2_001.fastq.gz
SRX9288052	SRR12820319	2019-07-03							GSE159494	ILLUMINA	NextSeq			PAIRED									Batch		abx_media	abx_media:camhb_mero	camhb_mero		AntibiotICA	No				37	7			CAMHB			meropenem(256ug/mL)		2				s3://precise-db/raw_data/abx_media/MHBmeroR1_S35_R1_001.fastq.gz	s3://precise-db/raw_data/abx_media/MHBmeroR1_S35_R2_001.fastq.gz
SRX9288051	SRR12820318	2019-07-03							GSE159494	ILLUMINA	NextSeq			PAIRED									Batch		abx_media	abx_media:rpmi_mero	rpmi_mero		AntibiotICA	No				37	7			RPMI+10%LB			meropenem(32ug/mL)		2				s3://precise-db/raw_data/abx_media/RPMImeroR2_S34_R1_001.fastq.gz	s3://precise-db/raw_data/abx_media/RPMImeroR2_S34_R2_001.fastq.gz
SRX9288050	SRR12820317	2019-07-03							GSE159494	ILLUMINA	NextSeq			PAIRED									Batch		abx_media	abx_media:rpmi_mero	rpmi_mero		AntibiotICA	No				37	7			RPMI+10%LB			meropenem(32ug/mL)		2				s3://precise-db/raw_data/abx_media/RPMImeroR1_S33_R1_001.fastq.gz	s3://precise-db/raw_data/abx_media/RPMImeroR1_S33_R2_001.fastq.gz
SRX9288049	SRR12820316	2019-07-03							GSE159494	ILLUMINA	NextSeq			PAIRED									Batch		abx_media	abx_media:m9_mero	m9_mero		AntibiotICA	No				37	7			M9	glucose(4)	NH4Cl(1)	meropenem(128ug/mL)		2				s3://precise-db/raw_data/abx_media/M9meroR2_S32_R1_001.fastq.gz	s3://precise-db/raw_data/abx_media/M9meroR2_S32_R2_001.fastq.gz
SRX9288048	SRR12820315	2019-07-03							GSE159494	ILLUMINA	NextSeq			PAIRED									Batch		abx_media	abx_media:m9_mero	m9_mero		AntibiotICA	No				37	7			M9	glucose(4)	NH4Cl(1)	meropenem(128ug/mL)		2				s3://precise-db/raw_data/abx_media/M9meroR1_S31_R1_001.fastq.gz	s3://precise-db/raw_data/abx_media/M9meroR1_S31_R2_001.fastq.gz
SRX9288047	SRR12820314	2019-07-03							GSE159494	ILLUMINA	NextSeq			PAIRED									Batch		abx_media	abx_media:camhb_ctrl	camhb_ctrl		AntibiotICA	No				37	7			CAMHB					2				s3://precise-db/raw_data/abx_media/MIC_HRS_MHBcntrlR2_S38_R1_001.fastq.gz	s3://precise-db/raw_data/abx_media/MIC_HRS_MHBcntrlR2_S38_R2_001.fastq.gz
SRX9288046	SRR12820313	2019-07-03							GSE159494	ILLUMINA	NextSeq			PAIRED									Batch		abx_media	abx_media:camhb_ctrl	camhb_ctrl		AntibiotICA	No				37	7			CAMHB					2				s3://precise-db/raw_data/abx_media/MIC_HRS_MHBcntrlR1_S37_R1_001.fastq.gz	s3://precise-db/raw_data/abx_media/MIC_HRS_MHBcntrlR1_S37_R2_001.fastq.gz
SRX9288045	SRR12820312	2019-07-03							GSE159494	ILLUMINA	NextSeq			PAIRED									Batch		abx_media	abx_media:rpmi_ctrl	rpmi_ctrl		AntibiotICA	No				37	7			RPMI+10%LB					2				s3://precise-db/raw_data/abx_media/RPMIcntrlR2_S24_R1_001.fastq.gz	s3://precise-db/raw_data/abx_media/RPMIcntrlR2_S24_R2_001.fastq.gz
SRX9288044	SRR12820311	2019-07-03							GSE159494	ILLUMINA	NextSeq			PAIRED									Batch		abx_media	abx_media:rpmi_ctrl	rpmi_ctrl		AntibiotICA	No				37	7			RPMI+10%LB					2				s3://precise-db/raw_data/abx_media/MIC_HRS_RPMIcntrlR1_S36_R1_001.fastq.gz	s3://precise-db/raw_data/abx_media/MIC_HRS_RPMIcntrlR1_S36_R2_001.fastq.gz
SRX9288043	SRR12820310	2019-07-03							GSE159494	ILLUMINA	NextSeq			PAIRED									Batch		abx_media	abx_media:m9_ctrl	m9_ctrl		AntibiotICA	No				37	7			M9	glucose(4)	NH4Cl(1)			2				s3://precise-db/raw_data/abx_media/M9cntrlR2_S23_R1_001.fastq.gz	s3://precise-db/raw_data/abx_media/M9cntrlR2_S23_R2_001.fastq.gz
SRX9288042	SRR12820309	2019-07-03							GSE159494	ILLUMINA	NextSeq			PAIRED									Batch		abx_media	abx_media:m9_ctrl	m9_ctrl		AntibiotICA	No				37	7			M9	glucose(4)	NH4Cl(1)			2				s3://precise-db/raw_data/abx_media/MIC_HRS_M9cntrlR1_S35_R1_001.fastq.gz	s3://precise-db/raw_data/abx_media/MIC_HRS_M9cntrlR1_S35_R2_001.fastq.gz
SRX9237030	SRR12766344	2020-10-02 18:01:00	SRP286215	SRA1137294	SRS7470299	SAMN16354893	PRJNA667093			ILLUMINA	NextSeq 550	TRANSCRIPTOMIC	RNA-Seq	SINGLE	cDNA		12527570	983502525	0	78	349	GEO	batch		isoprenol_ale	isoprenol_ale:aleC	aleC	wt					1	37	7	aerobic		M9	glucose(5g/L)		isoprenol(50mM)					https://sra-downloadb.be-md.ncbi.nlm.nih.gov/sos3/sra-pub-run-19/SRR12766344/SRR12766344.1
SRX9237029	SRR12766343	2020-10-02 18:13:00	SRP286215	SRA1137294	SRS7470298	SAMN16354894	PRJNA667093			ILLUMINA	NextSeq 550	TRANSCRIPTOMIC	RNA-Seq	SINGLE	cDNA		50094945	3933114975	0	78	1384	GEO	batch		isoprenol_ale	isoprenol_ale:aleC	aleC	wt					1	37	7	aerobic		M9	glucose(5g/L)		isoprenol(50mM)					https://sra-downloadb.be-md.ncbi.nlm.nih.gov/sos3/sra-pub-run-20/SRR12766343/SRR12766343.1
SRX9237028	SRR12766342	2020-10-02 18:11:00	SRP286215	SRA1137294	SRS7470297	SAMN16354895	PRJNA667093			ILLUMINA	NextSeq 550	TRANSCRIPTOMIC	RNA-Seq	SINGLE	cDNA		33938019	2745332550	0	80	967	GEO	batch		isoprenol_ale	isoprenol_ale:aleC	aleC	wt					1	37	7	aerobic		M9	glucose(5g/L)		isoprenol(50mM)					https://sra-downloadb.be-md.ncbi.nlm.nih.gov/sos3/sra-pub-run-19/SRR12766342/SRR12766342.1
SRX9237027	SRR12766341	2020-10-02 18:24:00	SRP286215	SRA1137294	SRS7470296	SAMN16354896	PRJNA667093			ILLUMINA	NextSeq 550	TRANSCRIPTOMIC	RNA-Seq	SINGLE	cDNA		55729672	4377557100	0	78	1538	GEO	batch		isoprenol_ale	isoprenol_ale:aleB	aleB	wt					1	37	7	aerobic		M9	glucose(5g/L)		isoprenol(50mM)					https://sra-downloadb.be-md.ncbi.nlm.nih.gov/sos3/sra-pub-run-19/SRR12766341/SRR12766341.1
SRX9237026	SRR12766340	2020-10-02 18:22:00	SRP286215	SRA1137294	SRS7470295	SAMN16354897	PRJNA667093			ILLUMINA	NextSeq 550	TRANSCRIPTOMIC	RNA-Seq	SINGLE	cDNA		38227112	3092039175	0	80	1091	GEO	batch		isoprenol_ale	isoprenol_ale:aleB	aleB	wt					1	37	7	aerobic		M9	glucose(5g/L)		isoprenol(50mM)					https://sra-downloadb.be-md.ncbi.nlm.nih.gov/sos3/sra-pub-run-20/SRR12766340/SRR12766340.1
SRX9237025	SRR12766339	2020-10-02 18:03:00	SRP286215	SRA1137294	SRS7470294	SAMN16354898	PRJNA667093			ILLUMINA	NextSeq 550	TRANSCRIPTOMIC	RNA-Seq	SINGLE	cDNA		17134448	1285083600	0	75	421	GEO	batch		isoprenol_ale	isoprenol_ale:aleB	aleB	wt					1	37	7	aerobic		M9	glucose(5g/L)		isoprenol(50mM)					https://sra-downloadb.be-md.ncbi.nlm.nih.gov/sos3/sra-pub-run-20/SRR12766339/SRR12766339.1
SRX9237024	SRR12766338	2020-10-02 18:32:00	SRP286215	SRA1137294	SRS7470293	SAMN16354899	PRJNA667093			ILLUMINA	NextSeq 550	TRANSCRIPTOMIC	RNA-Seq	SINGLE	cDNA		55523895	4492818600	0	80	1582	GEO	batch		isoprenol_ale	isoprenol_ale:aleA	aleA	wt					1	37	7	aerobic		M9	glucose(5g/L)		isoprenol(50mM)					https://sra-downloadb.be-md.ncbi.nlm.nih.gov/sos3/sra-pub-run-20/SRR12766338/SRR12766338.1
SRX9237023	SRR12766337	2020-10-02 17:59:00	SRP286215	SRA1137294	SRS7470292	SAMN16354900	PRJNA667093			ILLUMINA	NextSeq 550	TRANSCRIPTOMIC	RNA-Seq	SINGLE	cDNA		14687228	1101542100	0	75	361	GEO	batch		isoprenol_ale	isoprenol_ale:aleA	aleA	wt					1	37	7	aerobic		M9	glucose(5g/L)		isoprenol(50mM)					https://sra-downloadb.be-md.ncbi.nlm.nih.gov/sos3/sra-pub-run-19/SRR12766337/SRR12766337.1
SRX9237022	SRR12766336	2020-10-02 18:00:00	SRP286215	SRA1137294	SRS7470291	SAMN16354901	PRJNA667093			ILLUMINA	NextSeq 550	TRANSCRIPTOMIC	RNA-Seq	SINGLE	cDNA		17458172	1309362900	0	75	429	GEO	batch		isoprenol_ale	isoprenol_ale:aleA	aleA	wt					1	37	7	aerobic		M9	glucose(5g/L)		isoprenol(50mM)					https://sra-downloadb.be-md.ncbi.nlm.nih.gov/sos3/sra-pub-run-19/SRR12766336/SRR12766336.1
SRX9237021	SRR12766335	2020-10-02 18:06:00	SRP286215	SRA1137294	SRS7470290	SAMN16354902	PRJNA667093			ILLUMINA	NextSeq 550	TRANSCRIPTOMIC	RNA-Seq	SINGLE	cDNA		17326235	1299467625	0	75	425	GEO	batch		isoprenol_ale	isoprenol_ale:wt	wt	wt					1	37	7	aerobic		M9	glucose(5g/L)		isoprenol(50mM)					https://sra-downloadb.be-md.ncbi.nlm.nih.gov/sos3/sra-pub-run-19/SRR12766335/SRR12766335.1
SRX9237020	SRR12766334	2020-10-02 18:08:00	SRP286215	SRA1137294	SRS7470289	SAMN16354903	PRJNA667093			ILLUMINA	NextSeq 550	TRANSCRIPTOMIC	RNA-Seq	SINGLE	cDNA		18927529	1419564675	0	75	464	GEO	batch		isoprenol_ale	isoprenol_ale:wt	wt	wt					1	37	7	aerobic		M9	glucose(5g/L)		isoprenol(50mM)					https://sra-downloadb.be-md.ncbi.nlm.nih.gov/sos3/sra-pub-run-21/SRR12766334/SRR12766334.1
SRX9237019	SRR12766333	2020-10-02 18:02:00	SRP286215	SRA1137294	SRS7470288	SAMN16354876	PRJNA667093			ILLUMINA	NextSeq 550	TRANSCRIPTOMIC	RNA-Seq	SINGLE	cDNA		20394476	1529585700	0	75	501	GEO	batch		isoprenol_ale	isoprenol_ale:wt	wt	wt					1	37	7	aerobic		M9	glucose(5g/L)		isoprenol(50mM)					https://sra-downloadb.be-md.ncbi.nlm.nih.gov/sos3/sra-pub-run-21/SRR12766333/SRR12766333.1
SRX9149405	SRR12668859	2020-09-18 10:49:00	SRP283436	SRA1127676	SRS7390196	SAMN16206001	PRJNA664333			ILLUMINA	Illumina HiSeq 2000	TRANSCRIPTOMIC	RNA-Seq	PAIRED	cDNA		31158179	9347453700	31158179	300	3759	GEO	bioreactor		nh3_lim_bioreact	nh3_lim_bioreact:sr_pfr_28h	sr_pfr_28h	sr_str_0h						30		aerobic										https://sra-downloadb.be-md.ncbi.nlm.nih.gov/sos3/sra-pub-run-25/SRR12668859/SRR12668859.1
SRX9149404	SRR12668858	2020-09-18 10:48:00	SRP283436	SRA1127676	SRS7390195	SAMN16206002	PRJNA664333			ILLUMINA	Illumina HiSeq 2000	TRANSCRIPTOMIC	RNA-Seq	PAIRED	cDNA		31793208	9537962400	31793208	300	4011	GEO	bioreactor		nh3_lim_bioreact	nh3_lim_bioreact:sr_str_28h	sr_str_28h	sr_str_0h						30		aerobic										https://sra-downloadb.st-va.ncbi.nlm.nih.gov/sos3/sra-pub-run-22/SRR12668858/SRR12668858.1
SRX9149403	SRR12668857	2020-09-18 10:40:00	SRP283436	SRA1127676	SRS7390194	SAMN16205983	PRJNA664333			ILLUMINA	Illumina HiSeq 2000	TRANSCRIPTOMIC	RNA-Seq	PAIRED	cDNA		24597120	7379136000	24597120	300	3078	GEO	bioreactor		nh3_lim_bioreact	nh3_lim_bioreact:sr_pfr_5m	sr_pfr_5m	sr_str_0h						30		aerobic	0.08									https://sra-downloadb.st-va.ncbi.nlm.nih.gov/sos3/sra-pub-run-22/SRR12668857/SRR12668857.1
SRX9149402	SRR12668856	2020-09-18 10:44:00	SRP283436	SRA1127676	SRS7390193	SAMN16205984	PRJNA664333			ILLUMINA	Illumina HiSeq 2000	TRANSCRIPTOMIC	RNA-Seq	PAIRED	cDNA		27696839	8309051700	27696839	300	3321	GEO	bioreactor		nh3_lim_bioreact	nh3_lim_bioreact:sr_str_5m	sr_str_5m	sr_str_0h						30		aerobic	0.08									https://sra-downloadb.be-md.ncbi.nlm.nih.gov/sos3/sra-pub-run-25/SRR12668856/SRR12668856.1
SRX9149401	SRR12668855	2020-09-18 10:43:00	SRP283436	SRA1127676	SRS7390192	SAMN16205985	PRJNA664333			ILLUMINA	Illumina HiSeq 2000	TRANSCRIPTOMIC	RNA-Seq	PAIRED	cDNA		20622353	6186705900	20622353	300	2485	GEO	bioreactor		nh3_lim_bioreact	nh3_lim_bioreact:sr_str_0h	sr_str_0h	sr_str_0h						30		aerobic	0									https://sra-downloadb.st-va.ncbi.nlm.nih.gov/sos3/sra-pub-run-22/SRR12668855/SRR12668855.1
SRX9149400	SRR12668854	2020-09-18 10:41:00	SRP283436	SRA1127676	SRS7390191	SAMN16205986	PRJNA664333			ILLUMINA	Illumina HiSeq 2000	TRANSCRIPTOMIC	RNA-Seq	PAIRED	cDNA		25129271	7538781300	25129271	300	3006	GEO	bioreactor		nh3_lim_bioreact	nh3_lim_bioreact:wt_pfr_28h	wt_pfr_28h	sr_str_0h						30		aerobic	28									https://sra-downloadb.st-va.ncbi.nlm.nih.gov/sos3/sra-pub-run-22/SRR12668854/SRR12668854.1
SRX9149399	SRR12668853	2020-09-18 10:45:00	SRP283436	SRA1127676	SRS7390190	SAMN16205987	PRJNA664333			ILLUMINA	Illumina HiSeq 2000	TRANSCRIPTOMIC	RNA-Seq	PAIRED	cDNA		27020208	8106062400	27020208	300	3405	GEO	bioreactor		nh3_lim_bioreact	nh3_lim_bioreact:wt_str_28h	wt_str_28h	sr_str_0h						30		aerobic	28									https://sra-downloadb.st-va.ncbi.nlm.nih.gov/sos3/sra-pub-run-22/SRR12668853/SRR12668853.1
SRX9149398	SRR12668852	2020-09-18 10:40:00	SRP283436	SRA1127676	SRS7390189	SAMN16205988	PRJNA664333			ILLUMINA	Illumina HiSeq 2000	TRANSCRIPTOMIC	RNA-Seq	PAIRED	cDNA		24449293	7334787900	24449293	300	3059	GEO	bioreactor		nh3_lim_bioreact	nh3_lim_bioreact:wt_pfr_5m	wt_pfr_5m	sr_str_0h						30		aerobic	0.08									https://sra-downloadb.be-md.ncbi.nlm.nih.gov/sos3/sra-pub-run-25/SRR12668852/SRR12668852.1
SRX9149397	SRR12668851	2020-09-18 10:42:00	SRP283436	SRA1127676	SRS7390188	SAMN16205989	PRJNA664333			ILLUMINA	Illumina HiSeq 2000	TRANSCRIPTOMIC	RNA-Seq	PAIRED	cDNA		29201868	8760560400	29201868	300	3521	GEO	bioreactor		nh3_lim_bioreact	nh3_lim_bioreact:wt_str_5m	wt_str_5m	sr_str_0h						30		aerobic										https://sra-downloadb.st-va.ncbi.nlm.nih.gov/sos3/sra-pub-run-23/SRR12668851/SRR12668851.1
SRX9149396	SRR12668850	2020-09-18 10:41:00	SRP283436	SRA1127676	SRS7390187	SAMN16205990	PRJNA664333			ILLUMINA	Illumina HiSeq 2000	TRANSCRIPTOMIC	RNA-Seq	PAIRED	cDNA		26627997	7988399100	26627997	300	3295	GEO	bioreactor		nh3_lim_bioreact	nh3_lim_bioreact:wt_str_0h	wt_str_0h	sr_str_0h						30		aerobic										https://sra-downloadb.be-md.ncbi.nlm.nih.gov/sos3/sra-pub-run-25/SRR12668850/SRR12668850.1
SRX9149395	SRR12668849	2020-09-18 10:42:00	SRP283436	SRA1127676	SRS7390186	SAMN16205991	PRJNA664333			ILLUMINA	Illumina HiSeq 2000	TRANSCRIPTOMIC	RNA-Seq	PAIRED	cDNA		26793736	8038120800	26793736	300	3378	GEO	bioreactor		nh3_lim_bioreact	nh3_lim_bioreact:sr_pfr_28h	sr_pfr_28h	sr_str_0h						30		aerobic										https://sra-downloadb.st-va.ncbi.nlm.nih.gov/sos3/sra-pub-run-24/SRR12668849/SRR12668849.1
SRX9149394	SRR12668848	2020-09-18 10:43:00	SRP283436	SRA1127676	SRS7390185	SAMN16205992	PRJNA664333			ILLUMINA	Illumina HiSeq 2000	TRANSCRIPTOMIC	RNA-Seq	PAIRED	cDNA		28075346	8422603800	28075346	300	3392	GEO	bioreactor		nh3_lim_bioreact	nh3_lim_bioreact:sr_str_28h	sr_str_28h	sr_str_0h						30		aerobic										https://sra-downloadb.st-va.ncbi.nlm.nih.gov/sos3/sra-pub-run-22/SRR12668848/SRR12668848.1
SRX9149393	SRR12668847	2020-09-18 10:43:00	SRP283436	SRA1127676	SRS7390184	SAMN16205993	PRJNA664333			ILLUMINA	Illumina HiSeq 2000	TRANSCRIPTOMIC	RNA-Seq	PAIRED	cDNA		29614662	8884398600	29614662	300	3547	GEO	bioreactor		nh3_lim_bioreact	nh3_lim_bioreact:sr_pfr_5m	sr_pfr_5m	sr_str_0h						30		aerobic										https://sra-downloadb.st-va.ncbi.nlm.nih.gov/sos3/sra-pub-run-22/SRR12668847/SRR12668847.1
SRX9149392	SRR12668846	2020-09-18 10:46:00	SRP283436	SRA1127676	SRS7390183	SAMN16205994	PRJNA664333			ILLUMINA	Illumina HiSeq 2000	TRANSCRIPTOMIC	RNA-Seq	PAIRED	cDNA		29107675	8732302500	29107675	300	3496	GEO	bioreactor		nh3_lim_bioreact	nh3_lim_bioreact:sr_str_5m	sr_str_5m	sr_str_0h						30		aerobic										https://sra-downloadb.be-md.ncbi.nlm.nih.gov/sos3/sra-pub-run-25/SRR12668846/SRR12668846.1
SRX9149391	SRR12668845	2020-09-18 10:42:00	SRP283436	SRA1127676	SRS7390182	SAMN16205995	PRJNA664333			ILLUMINA	Illumina HiSeq 2000	TRANSCRIPTOMIC	RNA-Seq	PAIRED	cDNA		27517698	8255309400	27517698	300	3457	GEO	bioreactor		nh3_lim_bioreact	nh3_lim_bioreact:sr_str_0h	sr_str_0h	sr_str_0h						30		aerobic										https://sra-downloadb.st-va.ncbi.nlm.nih.gov/sos3/sra-pub-run-23/SRR12668845/SRR12668845.1
SRX9149390	SRR12668844	2020-09-18 10:42:00	SRP283436	SRA1127676	SRS7390181	SAMN16205996	PRJNA664333			ILLUMINA	Illumina HiSeq 2000	TRANSCRIPTOMIC	RNA-Seq	PAIRED	cDNA		26012229	7803668700	26012229	300	3273	GEO	bioreactor		nh3_lim_bioreact	nh3_lim_bioreact:wt_pfr_28h	wt_pfr_28h	sr_str_0h						30		aerobic										https://sra-downloadb.st-va.ncbi.nlm.nih.gov/sos3/sra-pub-run-23/SRR12668844/SRR12668844.1
SRX9149389	SRR12668843	2020-09-18 10:45:00	SRP283436	SRA1127676	SRS7390178	SAMN16205997	PRJNA664333			ILLUMINA	Illumina HiSeq 2000	TRANSCRIPTOMIC	RNA-Seq	PAIRED	cDNA		25881734	7764520200	25881734	300	3115	GEO	bioreactor		nh3_lim_bioreact	nh3_lim_bioreact:wt_str_28h	wt_str_28h	sr_str_0h						30		aerobic										https://sra-downloadb.st-va.ncbi.nlm.nih.gov/sos3/sra-pub-run-23/SRR12668843/SRR12668843.1
SRX9149388	SRR12668842	2020-09-18 10:36:00	SRP283436	SRA1127676	SRS7390180	SAMN16205998	PRJNA664333			ILLUMINA	Illumina HiSeq 2000	TRANSCRIPTOMIC	RNA-Seq	PAIRED	cDNA		17042572	5112771600	17042572	300	2049	GEO	bioreactor		nh3_lim_bioreact	nh3_lim_bioreact:wt_pfr_5m	wt_pfr_5m	sr_str_0h						30		aerobic										https://sra-downloadb.st-va.ncbi.nlm.nih.gov/sos3/sra-pub-run-22/SRR12668842/SRR12668842.1
SRX9149387	SRR12668841	2020-09-18 10:50:00	SRP283436	SRA1127676	SRS7390179	SAMN16205999	PRJNA664333			ILLUMINA	Illumina HiSeq 2000	TRANSCRIPTOMIC	RNA-Seq	PAIRED	cDNA		30350306	9105091800	30350306	300	3835	GEO	bioreactor		nh3_lim_bioreact	nh3_lim_bioreact:wt_str_5m	wt_str_5m	sr_str_0h						30		aerobic										https://sra-downloadb.st-va.ncbi.nlm.nih.gov/sos3/sra-pub-run-24/SRR12668841/SRR12668841.1
SRX9149386	SRR12668840	2020-09-18 10:45:00	SRP283436	SRA1127676	SRS7390177	SAMN16206000	PRJNA664333			ILLUMINA	Illumina HiSeq 2000	TRANSCRIPTOMIC	RNA-Seq	PAIRED	cDNA		29524261	8857278300	29524261	300	3549	GEO	bioreactor		nh3_lim_bioreact	nh3_lim_bioreact:wt_str_0h	wt_str_0h	sr_str_0h						30		aerobic										https://sra-downloadb.be-md.ncbi.nlm.nih.gov/sos3/sra-pub-run-25/SRR12668840/SRR12668840.1
SRX895933	SRR1824564	2014-07-17							GSE66482	ILLUMINA	MiSeq			PAIRED									Batch		acid	acid:delgadx_ph5	delgadx_ph5		Acid	No				37	5.5			M9	glucose(2)	NH4Cl(1)		Kanamycin (50 ug/mL)	2				s3://precise-db/raw_data/acid/RNAseq-dgadX-pH-5-5-2_S2_L001_R1_001.fastq.gz	s3://precise-db/raw_data/acid/RNAseq-dgadX-pH-5-5-2_S2_L001_R2_001.fastq.gz
SRX895931	SRR1824562	2014-07-16							GSE66482	ILLUMINA	MiSeq			PAIRED									Batch		acid	acid:delgadw_ph5	delgadw_ph5		Acid	No				37	5.5			M9	glucose(2)	NH4Cl(1)		Kanamycin (50 ug/mL)	2				s3://precise-db/raw_data/acid/RNAseq-dgadW-pH-5-5-2_S2_L001_R1_001.fastq.gz	s3://precise-db/raw_data/acid/RNAseq-dgadW-pH-5-5-2_S2_L001_R2_001.fastq.gz
SRX895930	SRR1824561	2014-07-16							GSE66482	ILLUMINA	MiSeq			PAIRED									Batch		acid	acid:delgadw_ph5	delgadw_ph5		Acid	No				37	5.5			M9	glucose(2)	NH4Cl(1)		Kanamycin (50 ug/mL)	2				s3://precise-db/raw_data/acid/RNAseq-dgadW-pH-5-5-1_S1_L001_R1_001.fastq.gz	s3://precise-db/raw_data/acid/RNAseq-dgadW-pH-5-5-1_S1_L001_R2_001.fastq.gz
SRX895929	SRR1824560	2014-07-16							GSE66482	ILLUMINA	MiSeq			PAIRED									Batch		acid	acid:delgade_ph5	delgade_ph5		Acid	No				37	5.5			M9	glucose(2)	NH4Cl(1)		Kanamycin (50 ug/mL)	2				s3://precise-db/raw_data/acid/RNAseq-dgadE-pH-5-5-2_S2_L001_R1_001.fastq.gz	s3://precise-db/raw_data/acid/RNAseq-dgadE-pH-5-5-2_S2_L001_R2_001.fastq.gz
SRX895928	SRR1824559	2014-07-16							GSE66482	ILLUMINA	MiSeq			PAIRED									Batch		acid	acid:delgade_ph5	delgade_ph5		Acid	No				37	5.5			M9	glucose(2)	NH4Cl(1)		Kanamycin (50 ug/mL)	2				s3://precise-db/raw_data/acid/RNAseq-dgadE-pH-5-5-1_S1_L001_R1_001.fastq.gz	s3://precise-db/raw_data/acid/RNAseq-dgadE-pH-5-5-1_S1_L001_R2_001.fastq.gz
SRX895927	SRR1824558	2014-07-15							GSE66482	ILLUMINA	MiSeq			PAIRED									Batch		acid	acid:wt_ph5	wt_ph5		Acid	No				37	5.5			M9	glucose(2)	NH4Cl(1)			2				s3://precise-db/raw_data/acid/RNAseq-WT-pH-5-5-2_S2_L001_R1_001.fastq.gz	s3://precise-db/raw_data/acid/RNAseq-WT-pH-5-5-2_S2_L001_R2_001.fastq.gz
SRX895926	SRR1824557	2014-07-15							GSE66482	ILLUMINA	MiSeq			PAIRED									Batch		acid	acid:wt_ph5	wt_ph5		Acid	No				37	5.5			M9	glucose(2)	NH4Cl(1)			2				s3://precise-db/raw_data/acid/RNAseq-WT-pH-5-5-1_S1_L001_R1_001.fastq.gz	s3://precise-db/raw_data/acid/RNAseq-WT-pH-5-5-1_S1_L001_R2_001.fastq.gz
SRX8914073	SRR12418062	2020-08-10 08:31:00	SRP276817	SRA1110588	SRS7170760	SAMN15770645	PRJNA656061			ILLUMINA	Illumina HiSeq 2500	TRANSCRIPTOMIC	RNA-Seq	PAIRED	cDNA	ammonium-rep2-lane2	7837969	1583269738	7837969	202	732	PEKING UNIVERSITY			bacflash	bacflash:ammonium	ammonium	ctrl										M9	sucrose(20mM)		ammonium(20mM)					https://sra-download.ncbi.nlm.nih.gov/traces/sra40/SRR/012127/SRR12418062
SRX8914072	SRR12418063	2020-08-10 08:30:00	SRP276817	SRA1110588	SRS7170760	SAMN15770645	PRJNA656061			ILLUMINA	Illumina HiSeq 2500	TRANSCRIPTOMIC	RNA-Seq	PAIRED	cDNA	ammonium-rep2-lane1	7662189	1547762178	7662189	202	712	PEKING UNIVERSITY			bacflash	bacflash:ammonium	ammonium	ctrl										M9	sucrose(20mM)		ammonium(20mM)					https://sra-download.ncbi.nlm.nih.gov/traces/sra74/SRR/012127/SRR12418063
SRX8914071	SRR12418064	2020-08-10 08:30:00	SRP276817	SRA1110588	SRS7170759	SAMN15770640	PRJNA656061			ILLUMINA	Illumina HiSeq 2500	TRANSCRIPTOMIC	RNA-Seq	PAIRED	cDNA	sucrose-rep1-lane2	9189235	1856225470	9189235	202	853	PEKING UNIVERSITY			bacflash	bacflash:ctrl	ctrl	ctrl										M9	sucrose(20mM)							https://sra-download.ncbi.nlm.nih.gov/traces/sra38/SRR/012127/SRR12418064
SRX8914067	SRR12418068	2020-08-10 08:31:00	SRP276817	SRA1110588	SRS7170757	SAMN15770643	PRJNA656061			ILLUMINA	Illumina HiSeq 2500	TRANSCRIPTOMIC	RNA-Seq	PAIRED	cDNA	methylammonium-rep2-lane2	9403090	1899424180	9403090	202	878	PEKING UNIVERSITY			bacflash	bacflash:methylammonium	methylammonium	ctrl										M9	sucrose(20mM)		methylammonium(20mM)					https://sra-download.ncbi.nlm.nih.gov/traces/sra48/SRR/012127/SRR12418068
SRX8914066	SRR12418069	2020-08-10 08:31:00	SRP276817	SRA1110588	SRS7170757	SAMN15770643	PRJNA656061			ILLUMINA	Illumina HiSeq 2500	TRANSCRIPTOMIC	RNA-Seq	PAIRED	cDNA	methylammonium-rep2-lane1	9197694	1857934188	9197694	202	854	PEKING UNIVERSITY			bacflash	bacflash:methylammonium	methylammonium	ctrl										M9	sucrose(20mM)		methylammonium(20mM)					https://sra-download.ncbi.nlm.nih.gov/traces/sra33/SRR/012127/SRR12418069
SRX8914065	SRR12418070	2020-08-10 08:30:00	SRP276817	SRA1110588	SRS7170756	SAMN15770642	PRJNA656061			ILLUMINA	Illumina HiSeq 2500	TRANSCRIPTOMIC	RNA-Seq	PAIRED	cDNA	methylammonium-rep1-lane2	9667565	1952848130	9667565	202	901	PEKING UNIVERSITY			bacflash	bacflash:methylammonium	methylammonium	ctrl										M9	sucrose(20mM)		methylammonium(20mM)					https://sra-download.ncbi.nlm.nih.gov/traces/sra73/SRR/012127/SRR12418070
SRX8914064	SRR12418071	2020-08-10 08:31:00	SRP276817	SRA1110588	SRS7170756	SAMN15770642	PRJNA656061			ILLUMINA	Illumina HiSeq 2500	TRANSCRIPTOMIC	RNA-Seq	PAIRED	cDNA	methylammonium-rep1-lane1	9438780	1906633560	9438780	202	875	PEKING UNIVERSITY			bacflash	bacflash:methylammonium	methylammonium	ctrl										M9	sucrose(20mM)		methylammonium(20mM)					https://sra-download.ncbi.nlm.nih.gov/traces/sra16/SRR/012127/SRR12418071
SRX8914063	SRR12418072	2020-08-10 08:31:00	SRP276817	SRA1110588	SRS7170755	SAMN15770641	PRJNA656061			ILLUMINA	Illumina HiSeq 2500	TRANSCRIPTOMIC	RNA-Seq	PAIRED	cDNA	sucrose-rep2-lane2	9889146	1997607492	9889146	202	915	PEKING UNIVERSITY			bacflash	bacflash:ctrl	ctrl	ctrl										M9	sucrose(20mM)							https://sra-download.ncbi.nlm.nih.gov/traces/sra58/SRR/012127/SRR12418072
SRX8914062	SRR12418073	2020-08-10 08:32:00	SRP276817	SRA1110588	SRS7170755	SAMN15770641	PRJNA656061			ILLUMINA	Illumina HiSeq 2500	TRANSCRIPTOMIC	RNA-Seq	PAIRED	cDNA	sucrose-rep2-lane1	9668313	1952999226	9668313	202	890	PEKING UNIVERSITY			bacflash	bacflash:ctrl	ctrl	ctrl										M9	sucrose(20mM)							https://sra-download.ncbi.nlm.nih.gov/traces/sra50/SRR/012127/SRR12418073
SRX871635	SRR1796605	2014-09-18							GSE65711	ILLUMINA	MiSeq			PAIRED									Batch		oxidative	oxidative:delsoxs_pq	delsoxs_pq		Oxidative	No		0		37	7			M9	glucose(2)	NH4Cl(1)	PQ (250uM)	Kanamycin (50 ug/mL)	2				s3://precise-db/raw_data/oxidative/soxS-PQ-RNAseq-2_S2_L001_R1_001.fastq.gz	s3://precise-db/raw_data/oxidative/soxS-PQ-RNAseq-2_S2_L001_R2_001.fastq.gz
SRX871634	SRR1796604	2014-09-18							GSE65711	ILLUMINA	MiSeq			PAIRED									Batch		oxidative	oxidative:delsoxs_pq	delsoxs_pq		Oxidative	No		0		37	7			M9	glucose(2)	NH4Cl(1)	PQ (250uM)	Kanamycin (50 ug/mL)	2				s3://precise-db/raw_data/oxidative/soxS-PQ-RNAseq-1_S1_L001_R1_001.fastq.gz	s3://precise-db/raw_data/oxidative/soxS-PQ-RNAseq-1_S1_L001_R2_001.fastq.gz
SRX871633	SRR1796603	2014-09-04							GSE65711	ILLUMINA	MiSeq			PAIRED									Batch		oxidative	oxidative:delsoxr_pq	delsoxr_pq		Oxidative	No		0		37	7			M9	glucose(2)	NH4Cl(1)	PQ (250uM)	Kanamycin (50 ug/mL)	2				s3://precise-db/raw_data/oxidative/soxR-PQ-RNAseq-2_S3_L001_R1_001.fastq.gz	s3://precise-db/raw_data/oxidative/soxR-PQ-RNAseq-2_S3_L001_R2_001.fastq.gz
SRX871632	SRR1796602	2014-09-04							GSE65711	ILLUMINA	MiSeq			PAIRED									Batch		oxidative	oxidative:delsoxr_pq	delsoxr_pq		Oxidative	No		0		37	7			M9	glucose(2)	NH4Cl(1)	PQ (250uM)	Kanamycin (50 ug/mL)	2				s3://precise-db/raw_data/oxidative/soxR-PQ-RNAseq-1_S2_L001_R1_001.fastq.gz	s3://precise-db/raw_data/oxidative/soxR-PQ-RNAseq-1_S2_L001_R2_001.fastq.gz
SRX871631	SRR1796601	2014-09-04							GSE65711	ILLUMINA	MiSeq			PAIRED									Batch		oxidative	oxidative:deloxyr_pq	deloxyr_pq		Oxidative	No		0		37	7			M9	glucose(2)	NH4Cl(1)	PQ (250uM)	Kanamycin (50 ug/mL)	2				s3://precise-db/raw_data/oxidative/oxyR-PQ-RNAseq-2_S1_L001_R1_001.fastq.gz	s3://precise-db/raw_data/oxidative/oxyR-PQ-RNAseq-2_S1_L001_R2_001.fastq.gz
SRX871630	SRR1796600	2014-09-04							GSE65711	ILLUMINA	MiSeq			PAIRED									Batch		oxidative	oxidative:deloxyr_pq	deloxyr_pq		Oxidative	No		0		37	7			M9	glucose(2)	NH4Cl(1)	PQ (250uM)	Kanamycin (50 ug/mL)	2				s3://precise-db/raw_data/oxidative/oxyR-PQ-RNAseq-1_S3_L001_R1_001.fastq.gz	s3://precise-db/raw_data/oxidative/oxyR-PQ-RNAseq-1_S3_L001_R2_001.fastq.gz
SRX871629	SRR1796599	2014-08-27							GSE65711	ILLUMINA	MiSeq			PAIRED									Batch		oxidative	oxidative:wt_pq	wt_pq		Oxidative	No		0		37	7			M9	glucose(2)	NH4Cl(1)	PQ (250uM)		2				s3://precise-db/raw_data/oxidative/WT-PQ-RNAseq-2_S2_L001_R1_001.fastq.gz	s3://precise-db/raw_data/oxidative/WT-PQ-RNAseq-2_S2_L001_R2_001.fastq.gz
SRX871628	SRR1796598	2014-08-27							GSE65711	ILLUMINA	MiSeq			PAIRED									Batch		oxidative	oxidative:wt_pq	wt_pq		Oxidative	No		0		37	7			M9	glucose(2)	NH4Cl(1)	PQ (250uM)		2				s3://precise-db/raw_data/oxidative/WT-PQ-RNAseq-1_S1_L001_R1_001.fastq.gz	s3://precise-db/raw_data/oxidative/WT-PQ-RNAseq-1_S1_L001_R2_001.fastq.gz
SRX8708371	SRR12195879	2020-07-10 17:18:00	SRP271300	SRA1097362	SRS6984957	SAMN15505088	PRJNA645443			ILLUMINA	Illumina HiSeq 4000	TRANSCRIPTOMIC	RNA-Seq	PAIRED	RANDOM	RNAseq_Ecoli_BW25113_D3_dyrfF	50131213	10126505026	50131213	202	3623	LAWRENCE BERKELEY NATIONAL LABORATORY		delta-yrfF	phage_resist	phage_resist:yrfF_ko	yrfF_ko	wt					0.3-0.4	30				LB								https://sra-downloadb.be-md.ncbi.nlm.nih.gov/sos3/sra-pub-run-20/SRR12195879/SRR12195879.1
SRX8708370	SRR12195880	2020-07-10 17:20:00	SRP271300	SRA1097362	SRS6984956	SAMN15505087	PRJNA645443			ILLUMINA	Illumina HiSeq 4000	TRANSCRIPTOMIC	RNA-Seq	PAIRED	RANDOM	RNAseq_Ecoli_BW25113_D2_dyrfF	54324384	10973525568	54324384	202	3920	LAWRENCE BERKELEY NATIONAL LABORATORY		delta-yrfF	phage_resist	phage_resist:yrfF_ko	yrfF_ko	wt					0.3-0.4	30				LB								https://sra-downloadb.st-va.ncbi.nlm.nih.gov/sos1/sra-pub-run-14/SRR12195880/SRR12195880.1
SRX8708369	SRR12195881	2020-07-10 18:05:00	SRP271300	SRA1097362	SRS6984955	SAMN15505086	PRJNA645443			ILLUMINA	Illumina HiSeq 4000	TRANSCRIPTOMIC	RNA-Seq	PAIRED	RANDOM	RNAseq_Ecoli_BW25113_D1_dyrfF	52099803	10524160206	52099803	202	3712	LAWRENCE BERKELEY NATIONAL LABORATORY		delta-yrfF	phage_resist	phage_resist:yrfF_ko	yrfF_ko	wt					0.3-0.4	30				LB								https://sra-downloadb.be-md.ncbi.nlm.nih.gov/sos3/sra-pub-run-20/SRR12195881/SRR12195881.1
SRX8708368	SRR12195882	2020-07-10 17:11:00	SRP271300	SRA1097362	SRS6984954	SAMN15505085	PRJNA645443			ILLUMINA	Illumina HiSeq 4000	TRANSCRIPTOMIC	RNA-Seq	PAIRED	RANDOM	RNAseq_Ecoli_BW25113_C3_yahA OE	47193163	9533018926	47193163	202	3398	LAWRENCE BERKELEY NATIONAL LABORATORY		WT	phage_resist	phage_resist:yahA_oe	yahA_oe	wt					0.3-0.4	30				LB			IPTG(1mM)					https://sra-downloadb.st-va.ncbi.nlm.nih.gov/sos1/sra-pub-run-14/SRR12195882/SRR12195882.1
SRX8708366	SRR12195884	2020-07-10 17:14:00	SRP271300	SRA1097362	SRS6984952	SAMN15505084	PRJNA645443			ILLUMINA	Illumina HiSeq 4000	TRANSCRIPTOMIC	RNA-Seq	PAIRED	RANDOM	RNAseq_Ecoli_BW25113_C2_yahA OE	41631458	8409554516	41631458	202	3215	LAWRENCE BERKELEY NATIONAL LABORATORY		WT	phage_resist	phage_resist:yahA_oe	yahA_oe	wt					0.3-0.4	30				LB			IPTG(1mM)					https://sra-downloadb.st-va.ncbi.nlm.nih.gov/sos1/sra-pub-run-14/SRR12195884/SRR12195884.1
SRX8708365	SRR12195885	2020-07-10 17:41:00	SRP271300	SRA1097362	SRS6984950	SAMN15505083	PRJNA645443			ILLUMINA	Illumina HiSeq 4000	TRANSCRIPTOMIC	RNA-Seq	PAIRED	RANDOM	RNAseq_Ecoli_BW25113_C1_yahA OE	47609826	9617184852	47609826	202	3410	LAWRENCE BERKELEY NATIONAL LABORATORY		WT	phage_resist	phage_resist:yahA_oe	yahA_oe	wt					0.3-0.4	30				LB			IPTG(1mM)					https://sra-downloadb.be-md.ncbi.nlm.nih.gov/sos3/sra-pub-run-21/SRR12195885/SRR12195885.1
SRX8708340	SRR12195910	2020-07-10 17:15:00	SRP271300	SRA1097362	SRS6984926	SAMN15505082	PRJNA645443			ILLUMINA	Illumina HiSeq 4000	TRANSCRIPTOMIC	RNA-Seq	PAIRED	RANDOM	RNAseq_Ecoli_BW25113_B3_ygbE OE	42080635	8500288270	42080635	202	3023	LAWRENCE BERKELEY NATIONAL LABORATORY		WT	phage_resist	phage_resist:ygbE_oe	ygbE_oe	wt					0.3-0.4	30				LB			IPTG(1mM)					https://sra-downloadb.be-md.ncbi.nlm.nih.gov/sos3/sra-pub-run-21/SRR12195910/SRR12195910.1
SRX8708339	SRR12195912	2020-07-10 18:57:00	SRP271300	SRA1097362	SRS6984925	SAMN15505081	PRJNA645443			ILLUMINA	Illumina HiSeq 4000	TRANSCRIPTOMIC	RNA-Seq	PAIRED	RANDOM	RNAseq_Ecoli_BW25113_B2_ygbE OE	47443011	9583488222	47443011	202	3419	LAWRENCE BERKELEY NATIONAL LABORATORY		WT	phage_resist	phage_resist:ygbE_oe	ygbE_oe	wt					0.3-0.4	30				LB			IPTG(1mM)					https://sra-downloadb.be-md.ncbi.nlm.nih.gov/sos3/sra-pub-run-21/SRR12195912/SRR12195912.1
SRX8708338	SRR12195913	2020-07-10 17:16:00	SRP271300	SRA1097362	SRS6984924	SAMN15505080	PRJNA645443			ILLUMINA	Illumina HiSeq 4000	TRANSCRIPTOMIC	RNA-Seq	PAIRED	RANDOM	RNAseq_Ecoli_BW25113_B1_ygbE OE	62237330	12571940660	62237330	202	4442	LAWRENCE BERKELEY NATIONAL LABORATORY		WT	phage_resist	phage_resist:ygbE_oe	ygbE_oe	wt					0.3-0.4	30				LB			IPTG(1mM)					https://sra-downloadb.st-va.ncbi.nlm.nih.gov/sos1/sra-pub-run-14/SRR12195913/SRR12195913.1
SRX8708337	SRR12195914	2020-07-10 17:13:00	SRP271300	SRA1097362	SRS6984923	SAMN15505079	PRJNA645443			ILLUMINA	Illumina HiSeq 4000	TRANSCRIPTOMIC	RNA-Seq	PAIRED	RANDOM	RNAseq_Ecoli_BW25113_A3_BW25113	49459457	9990810314	49459457	202	3517	LAWRENCE BERKELEY NATIONAL LABORATORY		WT	phage_resist	phage_resist:wt	wt	wt					0.3-0.4	30				LB								https://sra-downloadb.be-md.ncbi.nlm.nih.gov/sos3/sra-pub-run-19/SRR12195914/SRR12195914.1
SRX8708336	SRR12195915	2020-07-10 17:29:00	SRP271300	SRA1097362	SRS6984922	SAMN15505078	PRJNA645443			ILLUMINA	Illumina HiSeq 4000	TRANSCRIPTOMIC	RNA-Seq	PAIRED	RANDOM	RNAseq_Ecoli_BW25113_A2_BW25113	51880804	10479922408	51880804	202	3705	LAWRENCE BERKELEY NATIONAL LABORATORY		WT	phage_resist	phage_resist:wt	wt	wt					0.3-0.4	30				LB								https://sra-downloadb.be-md.ncbi.nlm.nih.gov/sos3/sra-pub-run-21/SRR12195915/SRR12195915.1
SRX8708335	SRR12195916	2020-07-10 17:35:00	SRP271300	SRA1097362	SRS6984920	SAMN15505077	PRJNA645443			ILLUMINA	Illumina HiSeq 4000	TRANSCRIPTOMIC	RNA-Seq	PAIRED	RANDOM	RNAseq_Ecoli_BW25113_A1_BW25113	54432263	10995317126	54432263	202	3902	LAWRENCE BERKELEY NATIONAL LABORATORY		WT	phage_resist	phage_resist:wt	wt	wt					0.3-0.4	30				LB								https://sra-downloadb.be-md.ncbi.nlm.nih.gov/sos3/sra-pub-run-21/SRR12195916/SRR12195916.1
SRX8677594	SRR12162088	2020-07-07 09:31:00	SRP270624	SRA1095698	SRS6956689	SAMN15462438	PRJNA644510			ILLUMINA	Illumina HiSeq 4000	TRANSCRIPTOMIC	RNA-Seq	PAIRED	cDNA		12034138	3634309676	12034138	302	1518	GEO	bioreactor		anaero_tf	anaero_tf:del_IHF	del_IHF	wt			exponential			37	7	anaerobic		M9	glucose							https://sra-downloadb.be-md.ncbi.nlm.nih.gov/sos3/sra-pub-run-21/SRR12162088/SRR12162088.1
SRX8677593	SRR12162087	2020-07-07 09:30:00	SRP270624	SRA1095698	SRS6956688	SAMN15462439	PRJNA644510			ILLUMINA	Illumina HiSeq 4000	TRANSCRIPTOMIC	RNA-Seq	PAIRED	cDNA		14345079	4332213858	14345079	302	1977	GEO	bioreactor		anaero_tf	anaero_tf:del_IHF	del_IHF	wt			exponential			37	7	anaerobic		M9	glucose							https://sra-downloadb.be-md.ncbi.nlm.nih.gov/sos3/sra-pub-run-20/SRR12162087/SRR12162087.1
SRX8677592	SRR12162086	2020-07-07 09:30:00	SRP270624	SRA1095698	SRS6956687	SAMN15462440	PRJNA644510			ILLUMINA	Illumina HiSeq 4000	TRANSCRIPTOMIC	RNA-Seq	PAIRED	cDNA		12950105	3910931710	12950105	302	1604	GEO	bioreactor		anaero_tf	anaero_tf:del_arcA	del_arcA	wt			exponential			37	7	anaerobic		M9	glucose							https://sra-downloadb.be-md.ncbi.nlm.nih.gov/sos3/sra-pub-run-21/SRR12162086/SRR12162086.1
SRX8677591	SRR12162085	2020-07-07 09:31:00	SRP270624	SRA1095698	SRS6956686	SAMN15462441	PRJNA644510			ILLUMINA	Illumina HiSeq 4000	TRANSCRIPTOMIC	RNA-Seq	PAIRED	cDNA		15761165	4759871830	15761165	302	2157	GEO	bioreactor		anaero_tf	anaero_tf:del_arcA	del_arcA	wt			exponential			37	7	anaerobic		M9	glucose							https://sra-downloadb.be-md.ncbi.nlm.nih.gov/sos3/sra-pub-run-20/SRR12162085/SRR12162085.1
SRX8677590	SRR12162084	2020-07-07 10:20:00	SRP270624	SRA1095698	SRS6956685	SAMN15462442	PRJNA644510			ILLUMINA	Illumina HiSeq 4000	TRANSCRIPTOMIC	RNA-Seq	PAIRED	cDNA		13310591	4019798482	13310591	302	1643	GEO	bioreactor		anaero_tf	anaero_tf:del_fnr	del_fnr	wt			exponential			37	7	anaerobic		M9	glucose							https://sra-downloadb.be-md.ncbi.nlm.nih.gov/sos3/sra-pub-run-21/SRR12162084/SRR12162084.1
SRX8677589	SRR12162083	2020-07-07 09:33:00	SRP270624	SRA1095698	SRS6956684	SAMN15462443	PRJNA644510			ILLUMINA	Illumina HiSeq 4000	TRANSCRIPTOMIC	RNA-Seq	PAIRED	cDNA		15569506	4701990812	15569506	302	2118	GEO	bioreactor		anaero_tf	anaero_tf:del_fnr	del_fnr	wt			exponential			37	7	anaerobic		M9	glucose							https://sra-downloadb.be-md.ncbi.nlm.nih.gov/sos3/sra-pub-run-21/SRR12162083/SRR12162083.1
SRX8677588	SRR12162082	2020-07-16 08:24:00	SRP270624	SRA1095698	SRS6956683	SAMN15462444	PRJNA644510			ILLUMINA	Illumina HiSeq 4000	TRANSCRIPTOMIC	RNA-Seq	PAIRED	cDNA		19746391	5963410082	19746391	302	2964	GEO	bioreactor		anaero_tf	anaero_tf:wt	wt	wt			exponential			37	7	anaerobic		M9	glucose							https://sra-downloadb.be-md.ncbi.nlm.nih.gov/sos3/sra-pub-run-19/SRR12162082/SRR12162082.1
SRX8677587	SRR12162081	2020-07-07 09:31:00	SRP270624	SRA1095698	SRS6956682	SAMN15462445	PRJNA644510			ILLUMINA	Illumina HiSeq 4000	TRANSCRIPTOMIC	RNA-Seq	PAIRED	cDNA		16670195	5034398890	16670195	302	2295	GEO	bioreactor		anaero_tf	anaero_tf:wt	wt	wt			exponential			37	7	anaerobic		M9	glucose							https://sra-downloadb.be-md.ncbi.nlm.nih.gov/sos3/sra-pub-run-21/SRR12162081/SRR12162081.1
SRX865368	SRR1787601	2014-11-19							GSE65643	ILLUMINA	MiSeq			PAIRED									Batch		cra_crp	cra_crp:delcra_ac	delcra_ac		Cra/Crp	No		0.08		37	7			M9	acetate(2)	NH4Cl(1)		Kanamycin	2				s3://precise-db/raw_data/cra_crp/RNAseq-dcra-ace-2_S2_L001_R1_001.fastq	s3://precise-db/raw_data/cra_crp/RNAseq-dcra-ace-2_S2_L001_R2_001.fastq
SRX865367	SRR1787600	2014-11-19							GSE65643	ILLUMINA	MiSeq			PAIRED									Batch		cra_crp	cra_crp:delcra_ac	delcra_ac		Cra/Crp	No		0.08		37	7			M9	acetate(2)	NH4Cl(1)		Kanamycin	2				s3://precise-db/raw_data/cra_crp/RNAseq-dcra-ace-1_S1_L001_R1_001.fastq	s3://precise-db/raw_data/cra_crp/RNAseq-dcra-ace-1_S1_L001_R2_001.fastq
SRX865366	SRR1787599	2014-11-17							GSE65643	ILLUMINA	MiSeq			PAIRED									Batch		cra_crp	cra_crp:delcra_fru	delcra_fru		Cra/Crp	No		0.69		37	7			M9	fructose(2)	NH4Cl(1)		Kanamycin	2				s3://precise-db/raw_data/cra_crp/RNAseq-dcra-fru-2_S2_L001_R1_001.fastq	s3://precise-db/raw_data/cra_crp/RNAseq-dcra-fru-2_S2_L001_R2_001.fastq
SRX865365	SRR1787598	2014-11-17							GSE65643	ILLUMINA	MiSeq			PAIRED									Batch		cra_crp	cra_crp:delcra_fru	delcra_fru		Cra/Crp	No		0.69		37	7			M9	fructose(2)	NH4Cl(1)		Kanamycin	2				s3://precise-db/raw_data/cra_crp/RNAseq-dcra-fru-1_S1_L001_R1_001.fastq	s3://precise-db/raw_data/cra_crp/RNAseq-dcra-fru-1_S1_L001_R2_001.fastq
SRX865364	SRR1787597	2014-11-18							GSE65643	ILLUMINA	MiSeq			PAIRED									Batch		cra_crp	cra_crp:delcra_glc	delcra_glc		Cra/Crp	No		0.67		37	7			M9	glucose(2)	NH4Cl(1)		Kanamycin	2				s3://precise-db/raw_data/cra_crp/RNAseq-dcra-glc-2_S2_L001_R1_001.fastq	s3://precise-db/raw_data/cra_crp/RNAseq-dcra-glc-2_S2_L001_R2_001.fastq
SRX865363	SRR1787596	2014-11-18							GSE65643	ILLUMINA	MiSeq			PAIRED									Batch		cra_crp	cra_crp:delcra_glc	delcra_glc		Cra/Crp	No		0.67		37	7			M9	glucose(2)	NH4Cl(1)		Kanamycin	2				s3://precise-db/raw_data/cra_crp/RNAseq-dcra-glc-1_S1_L001_R1_001.fastq	s3://precise-db/raw_data/cra_crp/RNAseq-dcra-glc-1_S1_L001_R2_001.fastq
SRX865362	SRR1787595	2014-07-08							GSE65643	ILLUMINA	MiSeq			PAIRED									Batch		cra_crp	cra_crp:wt_ac	wt_ac		Cra/Crp	No		0.25		37	7			M9	acetate(2)	NH4Cl(1)			2				s3://precise-db/raw_data/cra_crp/MG1655acetate-2_S2_L001_R1_001.fastq	s3://precise-db/raw_data/cra_crp/MG1655acetate-2_S2_L001_R2_001.fastq
SRX865361	SRR1787594	2014-07-08							GSE65643	ILLUMINA	MiSeq			PAIRED									Batch		cra_crp	cra_crp:wt_ac	wt_ac		Cra/Crp	No		0.25		37	7			M9	acetate(2)	NH4Cl(1)			2				s3://precise-db/raw_data/cra_crp/MG1655acetate-1_S1_L001_R1_001.fastq	s3://precise-db/raw_data/cra_crp/MG1655acetate-1_S1_L001_R2_001.fastq
SRX865360	SRR1787593	2014-07-08							GSE65643	ILLUMINA	MiSeq			PAIRED									Batch		cra_crp	cra_crp:wt_fru	wt_fru		Cra/Crp	No		0.53		37	7			M9	fructose(2)	NH4Cl(1)			2				s3://precise-db/raw_data/cra_crp/MG1655fructose2_S2_L001_R1_001.fastq	s3://precise-db/raw_data/cra_crp/MG1655fructose2_S2_L001_R2_001.fastq
SRX865359	SRR1787592	2014-07-08							GSE65643	ILLUMINA	MiSeq			PAIRED									Batch		cra_crp	cra_crp:wt_fru	wt_fru		Cra/Crp	No		0.53		37	7			M9	fructose(2)	NH4Cl(1)			2				s3://precise-db/raw_data/cra_crp/MG1655fructose1_S1_L001_R1_001.fastq	s3://precise-db/raw_data/cra_crp/MG1655fructose1_S1_L001_R2_001.fastq
SRX865358	SRR1787591	2013-04-17							GSE65643	ILLUMINA	MiSeq			PAIRED									Batch		control	control:wt_glc	wt_glc		Control	No				37	7			M9	glucose(2)	NH4Cl(1)			2				s3://precise-db/raw_data/control/MG1655-M9-glucose-2_S2_L001_R1_001.fastq.gz	s3://precise-db/raw_data/control/MG1655-M9-glucose-2_S2_L001_R2_001.fastq.gz
SRX865357	SRR1787590	2013-04-17							GSE65643	ILLUMINA	MiSeq			PAIRED									Batch		control	control:wt_glc	wt_glc		Control	No				37	7			M9	glucose(2)	NH4Cl(1)			2				s3://precise-db/raw_data/control/MG1655-M9-glucose-1_S1_L001_R1_001.fastq.gz	s3://precise-db/raw_data/control/MG1655-M9-glucose-1_S1_L001_R2_001.fastq.gz
SRX8634426	SRR12110438	2020-06-29 16:33:00	SRP269258	SRA1092579	SRS6920977	SAMN15400542	PRJNA642878			ILLUMINA	Illumina HiSeq 2500	TRANSCRIPTOMIC	RNA-Seq	PAIRED	PCR	CO_EcoK1508_C2	22741056	6822316800	22741056	300	2038	MASSEY UNIVERSITY			3_drug	3_drug:doc	doc	ctrl_dmso																		https://sra-downloadb.be-md.ncbi.nlm.nih.gov/sos3/sra-pub-run-20/SRR12110438/SRR12110438.1
SRX8634425	SRR12110439	2020-06-29 16:36:00	SRP269258	SRA1092579	SRS6920977	SAMN15400542	PRJNA642878			ILLUMINA	Illumina HiSeq 2500	TRANSCRIPTOMIC	RNA-Seq	PAIRED	PCR	CO_EcoK1508_C1	25720688	7716206400	25720688	300	2284	MASSEY UNIVERSITY			3_drug	3_drug:doc	doc	ctrl_dmso																		https://sra-downloadb.be-md.ncbi.nlm.nih.gov/sos3/sra-pub-run-19/SRR12110439/SRR12110439.1
SRX8634424	SRR12110440	2020-06-29 16:36:00	SRP269258	SRA1092579	SRS6920978	SAMN15400541	PRJNA642878			ILLUMINA	Illumina HiSeq 2500	TRANSCRIPTOMIC	RNA-Seq	PAIRED	PCR	CO_EcoK1508_B4	24157475	7247242500	24157475	300	2158	MASSEY UNIVERSITY			3_drug	3_drug:fz	fz	ctrl_dmso																		https://sra-downloadb.be-md.ncbi.nlm.nih.gov/sos3/sra-pub-run-21/SRR12110440/SRR12110440.1
SRX8634423	SRR12110441	2020-06-29 16:37:00	SRP269258	SRA1092579	SRS6920978	SAMN15400541	PRJNA642878			ILLUMINA	Illumina HiSeq 2500	TRANSCRIPTOMIC	RNA-Seq	PAIRED	PCR	CO_EcoK1508_B3	23367043	7010112900	23367043	300	2084	MASSEY UNIVERSITY			3_drug	3_drug:fz	fz	ctrl_dmso																		https://sra-downloadb.be-md.ncbi.nlm.nih.gov/sos3/sra-pub-run-19/SRR12110441/SRR12110441.1
SRX8634422	SRR12110442	2020-06-29 16:34:00	SRP269258	SRA1092579	SRS6920978	SAMN15400541	PRJNA642878			ILLUMINA	Illumina HiSeq 2500	TRANSCRIPTOMIC	RNA-Seq	PAIRED	PCR	CO_EcoK1508_B2	24047820	7214346000	24047820	300	2158	MASSEY UNIVERSITY			3_drug	3_drug:fz	fz	ctrl_dmso																nitrofuran		https://sra-downloadb.be-md.ncbi.nlm.nih.gov/sos3/sra-pub-run-19/SRR12110442/SRR12110442.1
SRX8634421	SRR12110443	2020-06-29 16:34:00	SRP269258	SRA1092579	SRS6920978	SAMN15400541	PRJNA642878			ILLUMINA	Illumina HiSeq 2500	TRANSCRIPTOMIC	RNA-Seq	PAIRED	PCR	CO_EcoK1508_B1	21921743	6576522900	21921743	300	1951	MASSEY UNIVERSITY			3_drug	3_drug:fz	fz	ctrl_dmso																		https://sra-downloadb.be-md.ncbi.nlm.nih.gov/sos3/sra-pub-run-21/SRR12110443/SRR12110443.1
SRX8634420	SRR12110444	2020-06-29 16:35:00	SRP269258	SRA1092579	SRS6920976	SAMN15400540	PRJNA642878			ILLUMINA	Illumina HiSeq 2500	TRANSCRIPTOMIC	RNA-Seq	PAIRED	PCR	CO_EcoK1508_A4	25423669	7627100700	25423669	300	2249	MASSEY UNIVERSITY			3_drug	3_drug:ctrl_dmso	ctrl_dmso	ctrl_dmso																		https://sra-downloadb.be-md.ncbi.nlm.nih.gov/sos3/sra-pub-run-21/SRR12110444/SRR12110444.1
SRX8634419	SRR12110445	2020-06-29 16:33:00	SRP269258	SRA1092579	SRS6920976	SAMN15400540	PRJNA642878			ILLUMINA	Illumina HiSeq 2500	TRANSCRIPTOMIC	RNA-Seq	PAIRED	PCR	CO_EcoK1508_A3	24939548	7481864400	24939548	300	2238	MASSEY UNIVERSITY			3_drug	3_drug:ctrl_dmso	ctrl_dmso	ctrl_dmso																		https://sra-downloadb.be-md.ncbi.nlm.nih.gov/sos3/sra-pub-run-20/SRR12110445/SRR12110445.1
SRX8634418	SRR12110446	2020-06-29 16:34:00	SRP269258	SRA1092579	SRS6920977	SAMN15400542	PRJNA642878			ILLUMINA	Illumina HiSeq 2500	TRANSCRIPTOMIC	RNA-Seq	PAIRED	PCR	CO_EcoK1508_C4	20296896	6089068800	20296896	300	1801	MASSEY UNIVERSITY			3_drug	3_drug:doc	doc	ctrl_dmso																		https://sra-downloadb.be-md.ncbi.nlm.nih.gov/sos3/sra-pub-run-20/SRR12110446/SRR12110446.1
SRX8634417	SRR12110447	2020-06-29 16:40:00	SRP269258	SRA1092579	SRS6920977	SAMN15400542	PRJNA642878			ILLUMINA	Illumina HiSeq 2500	TRANSCRIPTOMIC	RNA-Seq	PAIRED	PCR	CO_EcoK1508_C3	25073567	7522070100	25073567	300	2223	MASSEY UNIVERSITY			3_drug	3_drug:doc	doc	ctrl_dmso																sodium deoxcyholate		https://sra-downloadb.be-md.ncbi.nlm.nih.gov/sos3/sra-pub-run-19/SRR12110447/SRR12110447.1
SRX8634416	SRR12110448	2020-06-29 16:31:00	SRP269258	SRA1092579	SRS6920976	SAMN15400540	PRJNA642878			ILLUMINA	Illumina HiSeq 2500	TRANSCRIPTOMIC	RNA-Seq	PAIRED	PCR	CO_EcoK1508_A2	22854368	6856310400	22854368	300	2024	MASSEY UNIVERSITY			3_drug	3_drug:ctrl_dmso	ctrl_dmso	ctrl_dmso																		https://sra-downloadb.be-md.ncbi.nlm.nih.gov/sos3/sra-pub-run-21/SRR12110448/SRR12110448.1
SRX8634415	SRR12110449	2020-06-29 16:35:00	SRP269258	SRA1092579	SRS6920976	SAMN15400540	PRJNA642878			ILLUMINA	Illumina HiSeq 2500	TRANSCRIPTOMIC	RNA-Seq	PAIRED	PCR	CO_EcoK1508_A1	29407278	8822183400	29407278	300	2626	MASSEY UNIVERSITY			3_drug	3_drug:ctrl_dmso	ctrl_dmso	ctrl_dmso																		https://sra-downloadb.be-md.ncbi.nlm.nih.gov/sos3/sra-pub-run-19/SRR12110449/SRR12110449.1
SRX8557667	SRR12026251	2020-06-16 17:09:00	SRP267559	SRA1087986	SRS6850559	SAMN15253669	PRJNA639834	GSM4618824	GSE152619	ILLUMINA	Illumina HiSeq 2500	TRANSCRIPTOMIC	RNA-Seq	SINGLE	cDNA		8451843	642340068	0	76	233	GEO			time_course	time_course:lb_192hr	lb_192hr	lb_4hr			long-term stationary						8 days, 0:00:00	LB						Cells inoculated 1:1000 dilution into LB Lenox broth from overnight growth		https://sra-downloadb.st-va.ncbi.nlm.nih.gov/sos1/sra-pub-run-14/SRR12026251/SRR12026251.1
SRX8557666	SRR12026250	2020-06-16 17:08:00	SRP267559	SRA1087986	SRS6850558	SAMN15253670	PRJNA639834	GSM4618823	GSE152619	ILLUMINA	Illumina HiSeq 2500	TRANSCRIPTOMIC	RNA-Seq	SINGLE	cDNA		8744312	664567712	0	76	242	GEO			time_course	time_course:lb_192hr	lb_192hr	lb_4hr			long-term stationary						8 days, 0:00:00	LB						Cells inoculated 1:1000 dilution into LB Lenox broth from overnight growth		https://sra-downloadb.be-md.ncbi.nlm.nih.gov/sos3/sra-pub-run-20/SRR12026250/SRR12026250.1
SRX8557665	SRR12026249	2020-06-16 17:09:00	SRP267559	SRA1087986	SRS6850557	SAMN15253671	PRJNA639834	GSM4618822	GSE152619	ILLUMINA	Illumina HiSeq 2500	TRANSCRIPTOMIC	RNA-Seq	SINGLE	cDNA		8387615	637458740	0	76	231	GEO			time_course	time_course:lb_192hr	lb_192hr	lb_4hr			long-term stationary						8 days, 0:00:00	LB						Cells inoculated 1:1000 dilution into LB Lenox broth from overnight growth		https://sra-downloadb.be-md.ncbi.nlm.nih.gov/sos3/sra-pub-run-20/SRR12026249/SRR12026249.1
SRX8557664	SRR12026248	2020-06-16 17:09:00	SRP267559	SRA1087986	SRS6850556	SAMN15253672	PRJNA639834	GSM4618821	GSE152619	ILLUMINA	Illumina HiSeq 2500	TRANSCRIPTOMIC	RNA-Seq	SINGLE	cDNA		8400564	638442864	0	76	233	GEO			time_course	time_course:lb_144hr	lb_144hr	lb_4hr			long-term stationary						6 days, 0:00:00	LB						Cells inoculated 1:1000 dilution into LB Lenox broth from overnight growth		https://sra-downloadb.be-md.ncbi.nlm.nih.gov/sos3/sra-pub-run-20/SRR12026248/SRR12026248.1
SRX8557663	SRR12026247	2020-06-16 17:08:00	SRP267559	SRA1087986	SRS6850555	SAMN15253673	PRJNA639834	GSM4618820	GSE152619	ILLUMINA	Illumina HiSeq 2500	TRANSCRIPTOMIC	RNA-Seq	SINGLE	cDNA		7369739	560100164	0	76	205	GEO			time_course	time_course:lb_144hr	lb_144hr	lb_4hr			long-term stationary						6 days, 0:00:00	LB						Cells inoculated 1:1000 dilution into LB Lenox broth from overnight growth		https://sra-downloadb.be-md.ncbi.nlm.nih.gov/sos3/sra-pub-run-21/SRR12026247/SRR12026247.1
SRX8557662	SRR12026246	2020-06-16 17:09:00	SRP267559	SRA1087986	SRS6850554	SAMN15253674	PRJNA639834	GSM4618819	GSE152619	ILLUMINA	Illumina HiSeq 2500	TRANSCRIPTOMIC	RNA-Seq	SINGLE	cDNA		9648203	733263428	0	76	268	GEO			time_course	time_course:lb_144hr	lb_144hr	lb_4hr			long-term stationary						6 days, 0:00:00	LB						Cells inoculated 1:1000 dilution into LB Lenox broth from overnight growth		https://sra-downloadb.st-va.ncbi.nlm.nih.gov/sos1/sra-pub-run-14/SRR12026246/SRR12026246.1
SRX8557661	SRR12026245	2020-06-16 17:08:00	SRP267559	SRA1087986	SRS6850553	SAMN15253675	PRJNA639834	GSM4618818	GSE152619	ILLUMINA	Illumina HiSeq 2500	TRANSCRIPTOMIC	RNA-Seq	SINGLE	cDNA		7707731	585787556	0	76	213	GEO			time_course	time_course:lb_72hr	lb_72hr	lb_4hr			death						3 days, 0:00:00	LB						Cells inoculated 1:1000 dilution into LB Lenox broth from overnight growth		https://sra-downloadb.be-md.ncbi.nlm.nih.gov/sos3/sra-pub-run-21/SRR12026245/SRR12026245.1
SRX8557660	SRR12026244	2020-06-16 17:08:00	SRP267559	SRA1087986	SRS6850552	SAMN15253676	PRJNA639834	GSM4618817	GSE152619	ILLUMINA	Illumina HiSeq 2500	TRANSCRIPTOMIC	RNA-Seq	SINGLE	cDNA		8010758	608817608	0	76	221	GEO			time_course	time_course:lb_72hr	lb_72hr	lb_4hr			death						3 days, 0:00:00	LB						Cells inoculated 1:1000 dilution into LB Lenox broth from overnight growth		https://sra-downloadb.be-md.ncbi.nlm.nih.gov/sos3/sra-pub-run-20/SRR12026244/SRR12026244.1
SRX8557659	SRR12026243	2020-06-16 17:09:00	SRP267559	SRA1087986	SRS6850551	SAMN15253677	PRJNA639834	GSM4618816	GSE152619	ILLUMINA	Illumina HiSeq 2500	TRANSCRIPTOMIC	RNA-Seq	SINGLE	cDNA		9108372	692236272	0	76	249	GEO			time_course	time_course:lb_72hr	lb_72hr	lb_4hr			death						3 days, 0:00:00	LB						Cells inoculated 1:1000 dilution into LB Lenox broth from overnight growth		https://sra-downloadb.be-md.ncbi.nlm.nih.gov/sos3/sra-pub-run-19/SRR12026243/SRR12026243.1
SRX8557658	SRR12026242	2020-06-16 17:08:00	SRP267559	SRA1087986	SRS6850547	SAMN15253678	PRJNA639834	GSM4618815	GSE152619	ILLUMINA	Illumina HiSeq 2500	TRANSCRIPTOMIC	RNA-Seq	SINGLE	cDNA		7083736	538363936	0	76	194	GEO			time_course	time_course:lb_24hr	lb_24hr	lb_4hr			stationary						1 day, 0:00:00	LB						Cells inoculated 1:1000 dilution into LB Lenox broth from overnight growth		https://sra-downloadb.be-md.ncbi.nlm.nih.gov/sos3/sra-pub-run-21/SRR12026242/SRR12026242.1
SRX8557657	SRR12026241	2020-06-16 17:08:00	SRP267559	SRA1087986	SRS6850550	SAMN15253679	PRJNA639834	GSM4618814	GSE152619	ILLUMINA	Illumina HiSeq 2500	TRANSCRIPTOMIC	RNA-Seq	SINGLE	cDNA		7195916	546889616	0	76	198	GEO			time_course	time_course:lb_24hr	lb_24hr	lb_4hr			stationary						1 day, 0:00:00	LB						Cells inoculated 1:1000 dilution into LB Lenox broth from overnight growth		https://sra-downloadb.st-va.ncbi.nlm.nih.gov/sos1/sra-pub-run-14/SRR12026241/SRR12026241.1
SRX8557656	SRR12026240	2020-06-16 17:08:00	SRP267559	SRA1087986	SRS6850549	SAMN15253680	PRJNA639834	GSM4618813	GSE152619	ILLUMINA	Illumina HiSeq 2500	TRANSCRIPTOMIC	RNA-Seq	SINGLE	cDNA		6626796	503636496	0	76	181	GEO			time_course	time_course:lb_24hr	lb_24hr	lb_4hr			stationary						1 day, 0:00:00	LB						Cells inoculated 1:1000 dilution into LB Lenox broth from overnight growth		https://sra-downloadb.be-md.ncbi.nlm.nih.gov/sos3/sra-pub-run-19/SRR12026240/SRR12026240.1
SRX8557655	SRR12026239	2020-06-16 17:08:00	SRP267559	SRA1087986	SRS6850548	SAMN15253681	PRJNA639834	GSM4618812	GSE152619	ILLUMINA	Illumina HiSeq 2500	TRANSCRIPTOMIC	RNA-Seq	SINGLE	cDNA		6554554	498146104	0	76	182	GEO			time_course	time_course:lb_8hr	lb_8hr	lb_4hr			late log						08:00:00	LB						Cells inoculated 1:1000 dilution into LB Lenox broth from overnight growth		https://sra-downloadb.be-md.ncbi.nlm.nih.gov/sos3/sra-pub-run-21/SRR12026239/SRR12026239.1
SRX8557654	SRR12026238	2020-06-16 17:08:00	SRP267559	SRA1087986	SRS6850545	SAMN15253682	PRJNA639834	GSM4618811	GSE152619	ILLUMINA	Illumina HiSeq 2500	TRANSCRIPTOMIC	RNA-Seq	SINGLE	cDNA		6904843	524768068	0	76	192	GEO			time_course	time_course:lb_8hr	lb_8hr	lb_4hr			late log						08:00:00	LB						Cells inoculated 1:1000 dilution into LB Lenox broth from overnight growth		https://sra-downloadb.be-md.ncbi.nlm.nih.gov/sos3/sra-pub-run-21/SRR12026238/SRR12026238.1
SRX8557653	SRR12026237	2020-06-16 17:08:00	SRP267559	SRA1087986	SRS6850544	SAMN15253683	PRJNA639834	GSM4618810	GSE152619	ILLUMINA	Illumina HiSeq 2500	TRANSCRIPTOMIC	RNA-Seq	SINGLE	cDNA		6928875	526594500	0	76	194	GEO			time_course	time_course:lb_8hr	lb_8hr	lb_4hr			late log						08:00:00	LB						Cells inoculated 1:1000 dilution into LB Lenox broth from overnight growth		https://sra-downloadb.be-md.ncbi.nlm.nih.gov/sos3/sra-pub-run-21/SRR12026237/SRR12026237.1
SRX8557652	SRR12026236	2020-06-16 17:09:00	SRP267559	SRA1087986	SRS6850546	SAMN15253684	PRJNA639834	GSM4618809	GSE152619	ILLUMINA	Illumina HiSeq 2500	TRANSCRIPTOMIC	RNA-Seq	SINGLE	cDNA		7960066	604965016	0	76	220	GEO			time_course	time_course:lb_4hr	lb_4hr	lb_4hr			log						04:00:00	LB						Cells inoculated 1:1000 dilution into LB Lenox broth from overnight growth		https://sra-downloadb.be-md.ncbi.nlm.nih.gov/sos3/sra-pub-run-19/SRR12026236/SRR12026236.1
SRX8557651	SRR12026235	2020-06-16 17:09:00	SRP267559	SRA1087986	SRS6850543	SAMN15253686	PRJNA639834	GSM4618808	GSE152619	ILLUMINA	Illumina HiSeq 2500	TRANSCRIPTOMIC	RNA-Seq	SINGLE	cDNA		8329087	633010612	0	76	231	GEO			time_course	time_course:lb_4hr	lb_4hr	lb_4hr			log						04:00:00	LB						Cells inoculated 1:1000 dilution into LB Lenox broth from overnight growth		https://sra-downloadb.be-md.ncbi.nlm.nih.gov/sos3/sra-pub-run-21/SRR12026235/SRR12026235.1
SRX8557650	SRR12026234	2020-06-16 17:09:00	SRP267559	SRA1087986	SRS6850542	SAMN15253660	PRJNA639834	GSM4618807	GSE152619	ILLUMINA	Illumina HiSeq 2500	TRANSCRIPTOMIC	RNA-Seq	SINGLE	cDNA		8479222	644420872	0	76	235	GEO			time_course	time_course:lb_4hr	lb_4hr	lb_4hr			log						04:00:00	LB						Cells inoculated 1:1000 dilution into LB Lenox broth from overnight growth		https://sra-downloadb.st-va.ncbi.nlm.nih.gov/sos1/sra-pub-run-14/SRR12026234/SRR12026234.1
SRX837345	SRR1751350;SRR1751351;SRR1751352	2013-08-14							GSE64849	ILLUMINA	MiSeq			PAIRED									Batch		crp	crp:wt_glyc	wt_glyc		Crp ARs	No				37	7			M9	glycerol(2)	NH4Cl(1)			2				s3://precise-db/raw_data/crp/SRR1751350_1.fastq;s3://precise-db/raw_data/crp/SRR1751351_1.fastq;s3://precise-db/raw_data/crp/SRR1751352_1.fastq	s3://precise-db/raw_data/crp/SRR1751350_2.fastq;s3://precise-db/raw_data/crp/SRR1751351_2.fastq;s3://precise-db/raw_data/crp/SRR1751352_2.fastq
SRX837344	SRR1751347;SRR1751348;SRR1751349	2013-08-14							GSE64849	ILLUMINA	MiSeq			PAIRED									Batch		crp	crp:wt_glyc	wt_glyc		Crp ARs	No				37	7			M9	glycerol(2)	NH4Cl(1)			2				s3://precise-db/raw_data/crp/SRR1751347_1.fastq;s3://precise-db/raw_data/crp/SRR1751348_1.fastq;s3://precise-db/raw_data/crp/SRR1751349_1.fastq	s3://precise-db/raw_data/crp/SRR1751347_2.fastq;s3://precise-db/raw_data/crp/SRR1751348_2.fastq;s3://precise-db/raw_data/crp/SRR1751349_2.fastq
SRX837339	SRR1751336;SRR1751337;SRR1751338	2013-08-15							GSE64849	ILLUMINA	MiSeq			PAIRED									Batch		crp	crp:wt_fru	wt_fru		Crp ARs	No				37	7			M9	fructose(2)	NH4Cl(1)			1				s3://precise-db/raw_data/crp/SRR1751336_1.fastq;s3://precise-db/raw_data/crp/SRR1751337_1.fastq;s3://precise-db/raw_data/crp/SRR1751338_1.fastq	s3://precise-db/raw_data/crp/SRR1751336_2.fastq;s3://precise-db/raw_data/crp/SRR1751337_2.fastq;s3://precise-db/raw_data/crp/SRR1751338_2.fastq
SRX837338	SRR1751334;SRR1751335	2014-03-27							GSE64849	ILLUMINA	MiSeq			PAIRED									Batch		crp	crp:delcrp_glyc	delcrp_glyc		Crp ARs	No				37	7			M9	glycerol(2)	NH4Cl(1)		Kanamycin	3				s3://precise-db/raw_data/crp/SRR1751334_1.fastq;s3://precise-db/raw_data/crp/SRR1751335_1.fastq	s3://precise-db/raw_data/crp/SRR1751334_2.fastq;s3://precise-db/raw_data/crp/SRR1751335_2.fastq
SRX837337	SRR1751332;SRR1751333	2014-03-27							GSE64849	ILLUMINA	MiSeq			PAIRED									Batch		crp	crp:delcrp_glyc	delcrp_glyc		Crp ARs	No				37	7			M9	glycerol(2)	NH4Cl(1)		Kanamycin	3				s3://precise-db/raw_data/crp/SRR1751332_1.fastq;s3://precise-db/raw_data/crp/SRR1751333_1.fastq	s3://precise-db/raw_data/crp/SRR1751332_2.fastq;s3://precise-db/raw_data/crp/SRR1751333_2.fastq
SRX837336	SRR1751330;SRR1751331	2014-03-27							GSE64849	ILLUMINA	MiSeq			PAIRED									Batch		crp	crp:delcrp_glyc	delcrp_glyc		Crp ARs	No				37	7			M9	glycerol(2)	NH4Cl(1)		Kanamycin	3				s3://precise-db/raw_data/crp/SRR1751330_1.fastq;s3://precise-db/raw_data/crp/SRR1751331_1.fastq	s3://precise-db/raw_data/crp/SRR1751330_2.fastq;s3://precise-db/raw_data/crp/SRR1751331_2.fastq
SRX837335	SRR1751328;SRR1751329	2014-03-27							GSE64849	ILLUMINA	MiSeq			PAIRED									Batch		crp	crp:delcrp_glc	delcrp_glc		Crp ARs	No				37	7			M9	glucose(2)	NH4Cl(1)		Kanamycin	3				s3://precise-db/raw_data/crp/SRR1751328_1.fastq;s3://precise-db/raw_data/crp/SRR1751329_1.fastq	s3://precise-db/raw_data/crp/SRR1751328_2.fastq;s3://precise-db/raw_data/crp/SRR1751329_2.fastq
SRX837334	SRR1751326;SRR1751327	2014-03-27							GSE64849	ILLUMINA	MiSeq			PAIRED									Batch		crp	crp:delcrp_glc	delcrp_glc		Crp ARs	No				37	7			M9	glucose(2)	NH4Cl(1)		Kanamycin	3				s3://precise-db/raw_data/crp/SRR1751326_1.fastq;s3://precise-db/raw_data/crp/SRR1751327_1.fastq	s3://precise-db/raw_data/crp/SRR1751326_2.fastq;s3://precise-db/raw_data/crp/SRR1751327_2.fastq
SRX837333	SRR1751324;SRR1751325	2014-03-27							GSE64849	ILLUMINA	MiSeq			PAIRED									Batch		crp	crp:delcrp_glc	delcrp_glc		Crp ARs	No				37	7			M9	glucose(2)	NH4Cl(1)		Kanamycin	3				s3://precise-db/raw_data/crp/SRR1751324_1.fastq;s3://precise-db/raw_data/crp/SRR1751325_1.fastq	s3://precise-db/raw_data/crp/SRR1751324_2.fastq;s3://precise-db/raw_data/crp/SRR1751325_2.fastq
SRX837332	SRR1751322;SRR1751323	2014-03-27							GSE64849	ILLUMINA	MiSeq			PAIRED									Batch		crp	crp:delcrp_fru	delcrp_fru		Crp ARs	No				37	7			M9	fructose(2)	NH4Cl(1)		Kanamycin	3				s3://precise-db/raw_data/crp/SRR1751322_1.fastq;s3://precise-db/raw_data/crp/SRR1751323_1.fastq	s3://precise-db/raw_data/crp/SRR1751322_2.fastq;s3://precise-db/raw_data/crp/SRR1751323_2.fastq
SRX837331	SRR1751320;SRR1751321	2014-03-27							GSE64849	ILLUMINA	MiSeq			PAIRED									Batch		crp	crp:delcrp_fru	delcrp_fru		Crp ARs	No				37	7			M9	fructose(2)	NH4Cl(1)		Kanamycin	3				s3://precise-db/raw_data/crp/SRR1751320_1.fastq;s3://precise-db/raw_data/crp/SRR1751321_1.fastq	s3://precise-db/raw_data/crp/SRR1751320_2.fastq;s3://precise-db/raw_data/crp/SRR1751321_2.fastq
SRX837330	SRR1751318;SRR1751319	2014-03-27							GSE64849	ILLUMINA	MiSeq			PAIRED									Batch		crp	crp:delcrp_fru	delcrp_fru		Crp ARs	No				37	7			M9	fructose(2)	NH4Cl(1)		Kanamycin	3				s3://precise-db/raw_data/crp/SRR1751318_1.fastq;s3://precise-db/raw_data/crp/SRR1751319_1.fastq	s3://precise-db/raw_data/crp/SRR1751318_2.fastq;s3://precise-db/raw_data/crp/SRR1751319_2.fastq
SRX837329	SRR1751315;SRR1751316;SRR1751317	2014-04-08							GSE64849	ILLUMINA	MiSeq			PAIRED									Batch		crp	crp:delar2_glyc	delar2_glyc		Crp ARs	No				37	7			M9	glycerol(2)	NH4Cl(1)		Kanamycin	3				s3://precise-db/raw_data/crp/SRR1751315_1.fastq;s3://precise-db/raw_data/crp/SRR1751316_1.fastq;s3://precise-db/raw_data/crp/SRR1751317_1.fastq	s3://precise-db/raw_data/crp/SRR1751315_2.fastq;s3://precise-db/raw_data/crp/SRR1751316_2.fastq;s3://precise-db/raw_data/crp/SRR1751317_2.fastq
SRX837328	SRR1751313;SRR1751314	2014-04-08							GSE64849	ILLUMINA	MiSeq			PAIRED									Batch		crp	crp:delar2_glyc	delar2_glyc		Crp ARs	No				37	7			M9	glycerol(2)	NH4Cl(1)		Kanamycin	3				s3://precise-db/raw_data/crp/SRR1751313_1.fastq;s3://precise-db/raw_data/crp/SRR1751314_1.fastq	s3://precise-db/raw_data/crp/SRR1751313_2.fastq;s3://precise-db/raw_data/crp/SRR1751314_2.fastq
SRX837327	SRR1751310;SRR1751311;SRR1751312	2014-04-08							GSE64849	ILLUMINA	MiSeq			PAIRED									Batch		crp	crp:delar2_glyc	delar2_glyc		Crp ARs	No				37	7			M9	glycerol(2)	NH4Cl(1)		Kanamycin	3				s3://precise-db/raw_data/crp/SRR1751310_1.fastq;s3://precise-db/raw_data/crp/SRR1751311_1.fastq;s3://precise-db/raw_data/crp/SRR1751312_1.fastq	s3://precise-db/raw_data/crp/SRR1751310_2.fastq;s3://precise-db/raw_data/crp/SRR1751311_2.fastq;s3://precise-db/raw_data/crp/SRR1751312_2.fastq
SRX837326	SRR1751307;SRR1751308;SRR1751309	2014-04-08							GSE64849	ILLUMINA	MiSeq			PAIRED									Batch		crp	crp:delar1ar2_glyc	delar1ar2_glyc		Crp ARs	No				37	7			M9	glycerol(2)	NH4Cl(1)		Kanamycin	3				s3://precise-db/raw_data/crp/SRR1751307_1.fastq;s3://precise-db/raw_data/crp/SRR1751308_1.fastq;s3://precise-db/raw_data/crp/SRR1751309_1.fastq	s3://precise-db/raw_data/crp/SRR1751307_2.fastq;s3://precise-db/raw_data/crp/SRR1751308_2.fastq;s3://precise-db/raw_data/crp/SRR1751309_2.fastq
SRX837325	SRR1751304;SRR1751305;SRR1751306	2014-04-08							GSE64849	ILLUMINA	MiSeq			PAIRED									Batch		crp	crp:delar1ar2_glyc	delar1ar2_glyc		Crp ARs	No				37	7			M9	glycerol(2)	NH4Cl(1)		Kanamycin	3				s3://precise-db/raw_data/crp/SRR1751304_1.fastq;s3://precise-db/raw_data/crp/SRR1751305_1.fastq;s3://precise-db/raw_data/crp/SRR1751306_1.fastq	s3://precise-db/raw_data/crp/SRR1751304_2.fastq;s3://precise-db/raw_data/crp/SRR1751305_2.fastq;s3://precise-db/raw_data/crp/SRR1751306_2.fastq
SRX837324	SRR1751301;SRR1751302;SRR1751303	2014-04-08							GSE64849	ILLUMINA	MiSeq			PAIRED									Batch		crp	crp:delar1ar2_glyc	delar1ar2_glyc		Crp ARs	No				37	7			M9	glycerol(2)	NH4Cl(1)		Kanamycin	3				s3://precise-db/raw_data/crp/SRR1751301_1.fastq;s3://precise-db/raw_data/crp/SRR1751302_1.fastq;s3://precise-db/raw_data/crp/SRR1751303_1.fastq	s3://precise-db/raw_data/crp/SRR1751301_2.fastq;s3://precise-db/raw_data/crp/SRR1751302_2.fastq;s3://precise-db/raw_data/crp/SRR1751303_2.fastq
SRX837323	SRR1751298;SRR1751299;SRR1751300	2014-04-08							GSE64849	ILLUMINA	MiSeq			PAIRED									Batch		crp	crp:delar1_glyc	delar1_glyc		Crp ARs	No				37	7			M9	glycerol(2)	NH4Cl(1)		Kanamycin	2				s3://precise-db/raw_data/crp/SRR1751298_1.fastq;s3://precise-db/raw_data/crp/SRR1751299_1.fastq;s3://precise-db/raw_data/crp/SRR1751300_1.fastq	s3://precise-db/raw_data/crp/SRR1751298_2.fastq;s3://precise-db/raw_data/crp/SRR1751299_2.fastq;s3://precise-db/raw_data/crp/SRR1751300_2.fastq
SRX837322	SRR1751295;SRR1751296;SRR1751297	2014-04-08							GSE64849	ILLUMINA	MiSeq			PAIRED									Batch		crp	crp:delar1_glyc	delar1_glyc		Crp ARs	No				37	7			M9	glycerol(2)	NH4Cl(1)		Kanamycin	2				s3://precise-db/raw_data/crp/SRR1751295_1.fastq;s3://precise-db/raw_data/crp/SRR1751296_1.fastq;s3://precise-db/raw_data/crp/SRR1751297_1.fastq	s3://precise-db/raw_data/crp/SRR1751295_2.fastq;s3://precise-db/raw_data/crp/SRR1751296_2.fastq;s3://precise-db/raw_data/crp/SRR1751297_2.fastq
SRX8367392	SRR11816358	2020-05-20 06:37:00	SRP262405	SRA1077247	SRS6683068	SAMN14979048	PRJNA633984			ILLUMINA	NextSeq 550	TRANSCRIPTOMIC	RNA-Seq	SINGLE	Inverse rRNA	p10_S7_R1_001	26306312	1999279712	0	76	759	IC&G SB RAS			terahertz	terahertz:thz_5m	thz_5m	ctrl_5m																		https://sra-downloadb.be-md.ncbi.nlm.nih.gov/sos3/sra-pub-run-19/SRR11816358/SRR11816358.1
SRX8367391	SRR11816359	2020-05-20 06:39:00	SRP262405	SRA1077247	SRS6683067	SAMN14979047	PRJNA633984			ILLUMINA	NextSeq 550	TRANSCRIPTOMIC	RNA-Seq	SINGLE	Inverse rRNA	p9_S6_R1_001	34405976	2614854176	0	76	1003	IC&G SB RAS			terahertz	terahertz:ctrl_40m	ctrl_40m	ctrl_5m																		https://sra-downloadb.be-md.ncbi.nlm.nih.gov/sos3/sra-pub-run-19/SRR11816359/SRR11816359.1
SRX8367390	SRR11816360	2020-05-20 06:37:00	SRP262405	SRA1077247	SRS6683066	SAMN14979046	PRJNA633984			ILLUMINA	NextSeq 550	TRANSCRIPTOMIC	RNA-Seq	SINGLE	Inverse rRNA	p8_S5_R1_001	39059184	2968497984	0	76	1126	IC&G SB RAS			terahertz	terahertz:ctrl_20m	ctrl_20m	ctrl_5m																		https://sra-downloadb.be-md.ncbi.nlm.nih.gov/sos3/sra-pub-run-20/SRR11816360/SRR11816360.1
SRX8367389	SRR11816361	2020-05-20 06:52:00	SRP262405	SRA1077247	SRS6683065	SAMN14979045	PRJNA633984			ILLUMINA	NextSeq 550	TRANSCRIPTOMIC	RNA-Seq	SINGLE	Inverse rRNA	P7_S15_R1_001	75832789	5763291964	0	76	2446	IC&G SB RAS			terahertz	terahertz:ctrl_5m	ctrl_5m	ctrl_5m																		https://sra-downloadb.be-md.ncbi.nlm.nih.gov/sos3/sra-pub-run-19/SRR11816361/SRR11816361.1
SRX8367388	SRR11816362	2020-05-20 06:37:00	SRP262405	SRA1077247	SRS6683064	SAMN14979044	PRJNA633984			ILLUMINA	NextSeq 550	TRANSCRIPTOMIC	RNA-Seq	SINGLE	Inverse rRNA	p6_S4_R1_001	37205930	2827650680	0	76	1073	IC&G SB RAS			terahertz	terahertz:thz_med_40m	thz_med_40m	ctrl_5m																		https://sra-downloadb.be-md.ncbi.nlm.nih.gov/sos3/sra-pub-run-20/SRR11816362/SRR11816362.1
SRX8367387	SRR11816363	2020-05-20 06:38:00	SRP262405	SRA1077247	SRS6683063	SAMN14979043	PRJNA633984			ILLUMINA	NextSeq 550	TRANSCRIPTOMIC	RNA-Seq	SINGLE	Inverse rRNA	p5_S3_R1_001	41859006	3181284456	0	76	1207	IC&G SB RAS			terahertz	terahertz:thz_med_20m	thz_med_20m	ctrl_5m																		https://sra-downloadb.be-md.ncbi.nlm.nih.gov/sos3/sra-pub-run-19/SRR11816363/SRR11816363.1
SRX8367386	SRR11816364	2020-05-20 07:07:00	SRP262405	SRA1077247	SRS6683062	SAMN14979042	PRJNA633984			ILLUMINA	NextSeq 550	TRANSCRIPTOMIC	RNA-Seq	SINGLE	Inverse rRNA	P4_S14_R1_001	112353107	8538836132	0	76	3698	IC&G SB RAS			terahertz	terahertz:thz_med_5m	thz_med_5m	ctrl_5m																medium strength irradiation		https://sra-downloadb.be-md.ncbi.nlm.nih.gov/sos3/sra-pub-run-21/SRR11816364/SRR11816364.1
SRX8367385	SRR11816365	2020-05-20 06:34:00	SRP262405	SRA1077247	SRS6683061	SAMN14979068	PRJNA633984			ILLUMINA	NextSeq 550	TRANSCRIPTOMIC	RNA-Seq	SINGLE	Inverse rRNA	p30_S24_R1_001	19653306	1493651256	0	76	568	IC&G SB RAS			terahertz	terahertz:ctrl_40m	ctrl_40m	ctrl_5m																		https://sra-downloadb.be-md.ncbi.nlm.nih.gov/sos3/sra-pub-run-19/SRR11816365/SRR11816365.1
SRX8367384	SRR11816366	2020-05-20 06:33:00	SRP262405	SRA1077247	SRS6683060	SAMN14979067	PRJNA633984			ILLUMINA	NextSeq 550	TRANSCRIPTOMIC	RNA-Seq	SINGLE	Inverse rRNA	p29_S23_R1_001	24881586	1891000536	0	76	722	IC&G SB RAS			terahertz	terahertz:ctrl_20m	ctrl_20m	ctrl_5m																		https://sra-downloadb.be-md.ncbi.nlm.nih.gov/sos3/sra-pub-run-20/SRR11816366/SRR11816366.1
SRX8367383	SRR11816367	2020-05-20 06:32:00	SRP262405	SRA1077247	SRS6683059	SAMN14979066	PRJNA633984			ILLUMINA	NextSeq 550	TRANSCRIPTOMIC	RNA-Seq	SINGLE	Inverse rRNA	p28_S22_R1_001	19067610	1449138360	0	76	553	IC&G SB RAS			terahertz	terahertz:ctrl_5m	ctrl_5m	ctrl_5m																		https://sra-downloadb.be-md.ncbi.nlm.nih.gov/sos3/sra-pub-run-21/SRR11816367/SRR11816367.1
SRX8367382	SRR11816368	2020-05-20 06:36:00	SRP262405	SRA1077247	SRS6683058	SAMN14979065	PRJNA633984			ILLUMINA	NextSeq 550	TRANSCRIPTOMIC	RNA-Seq	SINGLE	Inverse rRNA	p27_S21_R1_001	26287863	1997877588	0	76	759	IC&G SB RAS			terahertz	terahertz:thz_med_40m	thz_med_40m	ctrl_5m																		https://sra-downloadb.be-md.ncbi.nlm.nih.gov/sos3/sra-pub-run-19/SRR11816368/SRR11816368.1
SRX8367381	SRR11816369	2020-05-20 06:37:00	SRP262405	SRA1077247	SRS6683057	SAMN14979064	PRJNA633984			ILLUMINA	NextSeq 550	TRANSCRIPTOMIC	RNA-Seq	SINGLE	Inverse rRNA	p26_S20_R1_001	28618745	2175024620	0	76	826	IC&G SB RAS			terahertz	terahertz:thz_med_20m	thz_med_20m	ctrl_5m																		https://sra-downloadb.be-md.ncbi.nlm.nih.gov/sos3/sra-pub-run-21/SRR11816369/SRR11816369.1
SRX8367380	SRR11816370	2020-05-20 06:35:00	SRP262405	SRA1077247	SRS6683056	SAMN14979063	PRJNA633984			ILLUMINA	NextSeq 550	TRANSCRIPTOMIC	RNA-Seq	SINGLE	Inverse rRNA	p25_S19_R1_001	18893305	1435891180	0	76	545	IC&G SB RAS			terahertz	terahertz:thz_med_5m	thz_med_5m	ctrl_5m																		https://sra-downloadb.be-md.ncbi.nlm.nih.gov/sos3/sra-pub-run-20/SRR11816370/SRR11816370.1
SRX8367379	SRR11816371	2020-05-20 06:38:00	SRP262405	SRA1077247	SRS6683055	SAMN14979062	PRJNA633984			ILLUMINA	NextSeq 550	TRANSCRIPTOMIC	RNA-Seq	SINGLE	Inverse rRNA	P24_S18_R1_001	36390306	2765663256	0	76	1190	IC&G SB RAS			terahertz	terahertz:in_vitro_20m	in_vitro_20m	ctrl_5m																		https://sra-downloadb.be-md.ncbi.nlm.nih.gov/sos3/sra-pub-run-20/SRR11816371/SRR11816371.1
SRX8367378	SRR11816372	2020-05-20 06:38:00	SRP262405	SRA1077247	SRS6683054	SAMN14979061	PRJNA633984			ILLUMINA	NextSeq 550	TRANSCRIPTOMIC	RNA-Seq	SINGLE	Inverse rRNA	P23_S17_R1_001	31703620	2409475120	0	76	1023	IC&G SB RAS			terahertz	terahertz:in_vitro_20m	in_vitro_20m	ctrl_5m																		https://sra-downloadb.be-md.ncbi.nlm.nih.gov/sos3/sra-pub-run-19/SRR11816372/SRR11816372.1
SRX8367377	SRR11816373	2020-05-20 07:06:00	SRP262405	SRA1077247	SRS6683053	SAMN14979060	PRJNA633984			ILLUMINA	NextSeq 550	TRANSCRIPTOMIC	RNA-Seq	SINGLE	Inverse rRNA	P22_S16_R1_001	109753193	8341242668	0	76	3546	IC&G SB RAS			terahertz	terahertz:in_vitro_20m	in_vitro_20m	ctrl_5m																		https://sra-downloadb.be-md.ncbi.nlm.nih.gov/sos3/sra-pub-run-20/SRR11816373/SRR11816373.1
SRX8367376	SRR11816374	2020-05-20 06:35:00	SRP262405	SRA1077247	SRS6683052	SAMN14979059	PRJNA633984			ILLUMINA	NextSeq 550	TRANSCRIPTOMIC	RNA-Seq	SINGLE	Inverse rRNA	p21_S18_R1_001	29610143	2250370868	0	76	853	IC&G SB RAS			terahertz	terahertz:thz_40m	thz_40m	ctrl_5m																		https://sra-downloadb.be-md.ncbi.nlm.nih.gov/sos3/sra-pub-run-19/SRR11816374/SRR11816374.1
SRX8367374	SRR11816376	2020-05-20 06:35:00	SRP262405	SRA1077247	SRS6683049	SAMN14979058	PRJNA633984			ILLUMINA	NextSeq 550	TRANSCRIPTOMIC	RNA-Seq	SINGLE	Inverse rRNA	p20_S17_R1_001	31384643	2385232868	0	76	906	IC&G SB RAS			terahertz	terahertz:thz_20m	thz_20m	ctrl_5m																		https://sra-downloadb.be-md.ncbi.nlm.nih.gov/sos3/sra-pub-run-21/SRR11816376/SRR11816376.1
SRX8367373	SRR11816377	2020-05-20 06:33:00	SRP262405	SRA1077247	SRS6683050	SAMN14979057	PRJNA633984			ILLUMINA	NextSeq 550	TRANSCRIPTOMIC	RNA-Seq	SINGLE	Inverse rRNA	p19_S16_R1_001	20297708	1542625808	0	76	586	IC&G SB RAS			terahertz	terahertz:thz_5m	thz_5m	ctrl_5m																		https://sra-downloadb.be-md.ncbi.nlm.nih.gov/sos3/sra-pub-run-19/SRR11816377/SRR11816377.1
SRX8367372	SRR11816378	2020-05-20 06:36:00	SRP262405	SRA1077247	SRS6683048	SAMN14979056	PRJNA633984			ILLUMINA	NextSeq 550	TRANSCRIPTOMIC	RNA-Seq	SINGLE	Inverse rRNA	p18_S15_R1_001	26924032	2046226432	0	76	777	IC&G SB RAS			terahertz	terahertz:ctrl_40m	ctrl_40m	ctrl_5m																		https://sra-downloadb.be-md.ncbi.nlm.nih.gov/sos3/sra-pub-run-21/SRR11816378/SRR11816378.1
SRX8367371	SRR11816379	2020-05-20 06:34:00	SRP262405	SRA1077247	SRS6683046	SAMN14979055	PRJNA633984			ILLUMINA	NextSeq 550	TRANSCRIPTOMIC	RNA-Seq	SINGLE	Inverse rRNA	p17_S14_R1_001	20451583	1554320308	0	76	591	IC&G SB RAS			terahertz	terahertz:ctrl_20m	ctrl_20m	ctrl_5m																		https://sra-downloadb.be-md.ncbi.nlm.nih.gov/sos3/sra-pub-run-19/SRR11816379/SRR11816379.1
SRX8367370	SRR11816380	2020-05-20 06:35:00	SRP262405	SRA1077247	SRS6683047	SAMN14979054	PRJNA633984			ILLUMINA	NextSeq 550	TRANSCRIPTOMIC	RNA-Seq	SINGLE	Inverse rRNA	p16_S13_R1_001	20834715	1583438340	0	76	601	IC&G SB RAS			terahertz	terahertz:ctrl_5m	ctrl_5m	ctrl_5m																		https://sra-downloadb.be-md.ncbi.nlm.nih.gov/sos3/sra-pub-run-19/SRR11816380/SRR11816380.1
SRX8367369	SRR11816381	2020-05-20 06:35:00	SRP262405	SRA1077247	SRS6683045	SAMN14979053	PRJNA633984			ILLUMINA	NextSeq 550	TRANSCRIPTOMIC	RNA-Seq	SINGLE	Inverse rRNA	p15_S12_R1_001	22596794	1717356344	0	76	649	IC&G SB RAS			terahertz	terahertz:thz_med_40m	thz_med_40m	ctrl_5m																		https://sra-downloadb.be-md.ncbi.nlm.nih.gov/sos3/sra-pub-run-20/SRR11816381/SRR11816381.1
SRX8367368	SRR11816382	2020-05-20 06:35:00	SRP262405	SRA1077247	SRS6683044	SAMN14979052	PRJNA633984			ILLUMINA	NextSeq 550	TRANSCRIPTOMIC	RNA-Seq	SINGLE	Inverse rRNA	p14_S11_R1_001	23590550	1792881800	0	76	679	IC&G SB RAS			terahertz	terahertz:thz_med_20m	thz_med_20m	ctrl_5m																		https://sra-downloadb.be-md.ncbi.nlm.nih.gov/sos3/sra-pub-run-21/SRR11816382/SRR11816382.1
SRX8367367	SRR11816383	2020-05-20 06:36:00	SRP262405	SRA1077247	SRS6683043	SAMN14979051	PRJNA633984			ILLUMINA	NextSeq 550	TRANSCRIPTOMIC	RNA-Seq	SINGLE	Inverse rRNA	p13_S10_R1_001	24755697	1881432972	0	76	711	IC&G SB RAS			terahertz	terahertz:thz_med_5m	thz_med_5m	ctrl_5m																		https://sra-downloadb.be-md.ncbi.nlm.nih.gov/sos3/sra-pub-run-20/SRR11816383/SRR11816383.1
SRX8367366	SRR11816384	2020-05-20 06:34:00	SRP262405	SRA1077247	SRS6683040	SAMN14979050	PRJNA633984			ILLUMINA	NextSeq 550	TRANSCRIPTOMIC	RNA-Seq	SINGLE	Inverse rRNA	p12_S9_R1_001	20125785	1529559660	0	76	580	IC&G SB RAS			terahertz	terahertz:thz_40m	thz_40m	ctrl_5m																		https://sra-downloadb.be-md.ncbi.nlm.nih.gov/sos3/sra-pub-run-20/SRR11816384/SRR11816384.1
SRX8367365	SRR11816385	2020-05-20 06:36:00	SRP262405	SRA1077247	SRS6683042	SAMN14979049	PRJNA633984			ILLUMINA	NextSeq 550	TRANSCRIPTOMIC	RNA-Seq	SINGLE	Inverse rRNA	p11_S8_R1_001	29202411	2219383236	0	76	842	IC&G SB RAS			terahertz	terahertz:thz_20m	thz_20m	ctrl_5m																		https://sra-downloadb.be-md.ncbi.nlm.nih.gov/sos3/sra-pub-run-21/SRR11816385/SRR11816385.1
SRX8367364	SRR11816386	2020-05-20 06:36:00	SRP262405	SRA1077247	SRS6683039	SAMN14979040	PRJNA633984			ILLUMINA	NextSeq 550	TRANSCRIPTOMIC	RNA-Seq	SINGLE	Inverse rRNA	p2_S1_R1_001	29469171	2239656996	0	76	851	IC&G SB RAS			terahertz	terahertz:thz_20m	thz_20m	ctrl_5m																		https://sra-downloadb.be-md.ncbi.nlm.nih.gov/sos3/sra-pub-run-21/SRR11816386/SRR11816386.1
SRX8367363	SRR11816387	2020-05-20 07:30:00	SRP262405	SRA1077247	SRS6683041	SAMN14979039	PRJNA633984			ILLUMINA	NextSeq 550	TRANSCRIPTOMIC	RNA-Seq	SINGLE	Inverse rRNA	P1_S13_R1_001	107442912	8165661312	0	76	3475	IC&G SB RAS			terahertz	terahertz:thz_5m	thz_5m	ctrl_5m																Terahertz irradiation		https://sra-downloadb.be-md.ncbi.nlm.nih.gov/sos3/sra-pub-run-21/SRR11816387/SRR11816387.1
SRX7656146	SRR10994957	2020-01-31 12:40:00	SRP246332	SRA1035291	SRS6085407	SAMN13956189	PRJNA604190	GSM4291922	GSE144604	ILLUMINA	Illumina HiSeq 4000	TRANSCRIPTOMIC	RNA-Seq	SINGLE	cDNA		4265998	426599800	0	100	144	GEO	Mid-to-late exponential		opex	opex:naocl_rif	naocl_rif	ctrl						37	7	O2		M9	Glucose(.4%)	NH4Cl(1)	sodium hypochlorite;rifampicin					https://sra-downloadb.be-md.ncbi.nlm.nih.gov/sos3/sra-pub-run-21/SRR10994957/SRR10994957.1
SRX7656145	SRR10994956	2020-01-31 12:40:00	SRP246332	SRA1035291	SRS6085406	SAMN13956129	PRJNA604190	GSM4291921	GSE144604	ILLUMINA	Illumina HiSeq 4000	TRANSCRIPTOMIC	RNA-Seq	SINGLE	cDNA		5052866	505286600	0	100	176	GEO	Mid-to-late exponential		opex	opex:naocl_rif	naocl_rif	ctrl						37	7	O2		M9	Glucose(.4%)	NH4Cl(1)	sodium hypochlorite;rifampicin					https://sra-downloadb.be-md.ncbi.nlm.nih.gov/sos3/sra-pub-run-19/SRR10994956/SRR10994956.1
SRX7656144	SRR10994955	2020-01-31 12:40:00	SRP246332	SRA1035291	SRS6085405	SAMN13956130	PRJNA604190	GSM4291920	GSE144604	ILLUMINA	Illumina HiSeq 4000	TRANSCRIPTOMIC	RNA-Seq	SINGLE	cDNA		5479912	547991200	0	100	182	GEO	Mid-to-late exponential		opex	opex:naocl_rif	naocl_rif	ctrl						37	7	O2		M9	Glucose(.4%)	NH4Cl(1)	sodium hypochlorite;rifampicin					https://sra-downloadb.be-md.ncbi.nlm.nih.gov/sos3/sra-pub-run-19/SRR10994955/SRR10994955.1
SRX7656143	SRR10994954	2020-01-31 12:40:00	SRP246332	SRA1035291	SRS6085404	SAMN13956131	PRJNA604190	GSM4291919	GSE144604	ILLUMINA	Illumina HiSeq 4000	TRANSCRIPTOMIC	RNA-Seq	SINGLE	cDNA		6283245	628324500	0	100	207	GEO	Mid-to-late exponential		opex	opex:naocl_nor	naocl_nor	ctrl						37	7	O2		M9	Glucose(.4%)	NH4Cl(1)	sodium hypochlorite;norfloxacin					https://sra-downloadb.be-md.ncbi.nlm.nih.gov/sos3/sra-pub-run-20/SRR10994954/SRR10994954.1
SRX7656142	SRR10994953	2020-01-31 12:40:00	SRP246332	SRA1035291	SRS6085402	SAMN13956132	PRJNA604190	GSM4291918	GSE144604	ILLUMINA	Illumina HiSeq 4000	TRANSCRIPTOMIC	RNA-Seq	SINGLE	cDNA		5608054	560805400	0	100	186	GEO	Mid-to-late exponential		opex	opex:naocl_nor	naocl_nor	ctrl						37	7	O2		M9	Glucose(.4%)	NH4Cl(1)	sodium hypochlorite;norfloxacin					https://sra-downloadb.be-md.ncbi.nlm.nih.gov/sos3/sra-pub-run-19/SRR10994953/SRR10994953.1
SRX7656141	SRR10994952	2020-01-31 12:41:00	SRP246332	SRA1035291	SRS6085403	SAMN13956133	PRJNA604190	GSM4291917	GSE144604	ILLUMINA	Illumina HiSeq 4000	TRANSCRIPTOMIC	RNA-Seq	SINGLE	cDNA		6986973	698697300	0	100	232	GEO	Mid-to-late exponential		opex	opex:naocl_nor	naocl_nor	ctrl						37	7	O2		M9	Glucose(.4%)	NH4Cl(1)	sodium hypochlorite;norfloxacin					https://sra-downloadb.be-md.ncbi.nlm.nih.gov/sos3/sra-pub-run-19/SRR10994952/SRR10994952.1
SRX7656140	SRR10994951	2020-01-31 12:40:00	SRP246332	SRA1035291	SRS6085401	SAMN13956134	PRJNA604190	GSM4291916	GSE144604	ILLUMINA	Illumina HiSeq 4000	TRANSCRIPTOMIC	RNA-Seq	SINGLE	cDNA		4657726	465772600	0	100	154	GEO	Mid-to-late exponential		opex	opex:naocl_kan	naocl_kan	ctrl						37	7	O2		M9	Glucose(.4%)	NH4Cl(1)	sodium hypochlorite;kanamycin					https://sra-downloadb.be-md.ncbi.nlm.nih.gov/sos3/sra-pub-run-20/SRR10994951/SRR10994951.1
SRX7656139	SRR10994950	2020-01-31 12:40:00	SRP246332	SRA1035291	SRS6085400	SAMN13956135	PRJNA604190	GSM4291915	GSE144604	ILLUMINA	Illumina HiSeq 4000	TRANSCRIPTOMIC	RNA-Seq	SINGLE	cDNA		5950667	595066700	0	100	197	GEO	Mid-to-late exponential		opex	opex:naocl_kan	naocl_kan	ctrl						37	7	O2		M9	Glucose(.4%)	NH4Cl(1)	sodium hypochlorite;kanamycin					https://sra-downloadb.be-md.ncbi.nlm.nih.gov/sos3/sra-pub-run-21/SRR10994950/SRR10994950.1
SRX7656138	SRR10994949	2020-01-31 12:40:00	SRP246332	SRA1035291	SRS6085399	SAMN13956091	PRJNA604190	GSM4291914	GSE144604	ILLUMINA	Illumina HiSeq 4000	TRANSCRIPTOMIC	RNA-Seq	SINGLE	cDNA		5919280	591928000	0	100	196	GEO	Mid-to-late exponential		opex	opex:naocl_kan	naocl_kan	ctrl						37	7	O2		M9	Glucose(.4%)	NH4Cl(1)	sodium hypochlorite;kanamycin					https://sra-downloadb.be-md.ncbi.nlm.nih.gov/sos3/sra-pub-run-19/SRR10994949/SRR10994949.1
SRX7656137	SRR10994948	2020-01-31 12:40:00	SRP246332	SRA1035291	SRS6085398	SAMN13956092	PRJNA604190	GSM4291913	GSE144604	ILLUMINA	Illumina HiSeq 4000	TRANSCRIPTOMIC	RNA-Seq	SINGLE	cDNA		6307761	630776100	0	100	208	GEO	Mid-to-late exponential		opex	opex:naocl_amp	naocl_amp	ctrl						37	7	O2		M9	Glucose(.4%)	NH4Cl(1)	sodium hypochlorite;ampicillin					https://sra-downloadb.be-md.ncbi.nlm.nih.gov/sos3/sra-pub-run-20/SRR10994948/SRR10994948.1
SRX7656136	SRR10994947	2020-01-31 12:40:00	SRP246332	SRA1035291	SRS6085397	SAMN13956093	PRJNA604190	GSM4291912	GSE144604	ILLUMINA	Illumina HiSeq 4000	TRANSCRIPTOMIC	RNA-Seq	SINGLE	cDNA		5725255	572525500	0	100	190	GEO	Mid-to-late exponential		opex	opex:naocl_amp	naocl_amp	ctrl						37	7	O2		M9	Glucose(.4%)	NH4Cl(1)	sodium hypochlorite;ampicillin					https://sra-downloadb.be-md.ncbi.nlm.nih.gov/sos3/sra-pub-run-21/SRR10994947/SRR10994947.1
SRX7656135	SRR10994946	2020-01-31 12:40:00	SRP246332	SRA1035291	SRS6085394	SAMN13956094	PRJNA604190	GSM4291911	GSE144604	ILLUMINA	Illumina HiSeq 4000	TRANSCRIPTOMIC	RNA-Seq	SINGLE	cDNA		5448201	544820100	0	100	181	GEO	Mid-to-late exponential		opex	opex:naocl_amp	naocl_amp	ctrl						37	7	O2		M9	Glucose(.4%)	NH4Cl(1)	sodium hypochlorite;ampicillin					https://sra-downloadb.be-md.ncbi.nlm.nih.gov/sos3/sra-pub-run-20/SRR10994946/SRR10994946.1
SRX7656134	SRR10994945	2020-01-31 12:41:00	SRP246332	SRA1035291	SRS6085393	SAMN13956095	PRJNA604190	GSM4291910	GSE144604	ILLUMINA	Illumina HiSeq 4000	TRANSCRIPTOMIC	RNA-Seq	SINGLE	cDNA		7632965	763296500	0	100	264	GEO	Mid-to-late exponential		opex	opex:rif	rif	ctrl						37	7	O2		M9	Glucose(.4%)	NH4Cl(1)	rifampicin					https://sra-downloadb.st-va.ncbi.nlm.nih.gov/sos1/sra-pub-run-14/SRR10994945/SRR10994945.1
SRX7656133	SRR10994944	2020-01-31 12:41:00	SRP246332	SRA1035291	SRS6085395	SAMN13956096	PRJNA604190	GSM4291909	GSE144604	ILLUMINA	Illumina HiSeq 4000	TRANSCRIPTOMIC	RNA-Seq	SINGLE	cDNA		7434777	743477700	0	100	257	GEO	Mid-to-late exponential		opex	opex:rif	rif	ctrl						37	7	O2		M9	Glucose(.4%)	NH4Cl(1)	rifampicin					https://sra-downloadb.be-md.ncbi.nlm.nih.gov/sos3/sra-pub-run-20/SRR10994944/SRR10994944.1
SRX7656132	SRR10994943	2020-01-31 12:40:00	SRP246332	SRA1035291	SRS6085396	SAMN13956099	PRJNA604190	GSM4291908	GSE144604	ILLUMINA	Illumina HiSeq 4000	TRANSCRIPTOMIC	RNA-Seq	SINGLE	cDNA		5903315	590331500	0	100	203	GEO	Mid-to-late exponential		opex	opex:rif	rif	ctrl						37	7	O2		M9	Glucose(.4%)	NH4Cl(1)	rifampicin					https://sra-downloadb.be-md.ncbi.nlm.nih.gov/sos3/sra-pub-run-19/SRR10994943/SRR10994943.1
SRX7656131	SRR10994942	2020-01-31 12:40:00	SRP246332	SRA1035291	SRS6085392	SAMN13956100	PRJNA604190	GSM4291907	GSE144604	ILLUMINA	Illumina HiSeq 4000	TRANSCRIPTOMIC	RNA-Seq	SINGLE	cDNA		4728893	472889300	0	100	156	GEO	Mid-to-late exponential		opex	opex:pvpi_rif	pvpi_rif	ctrl						37	7	O2		M9	Glucose(.4%)	NH4Cl(1)	povidone iodine, rifampicin					https://sra-downloadb.st-va.ncbi.nlm.nih.gov/sos1/sra-pub-run-14/SRR10994942/SRR10994942.1
SRX7656130	SRR10994941	2020-01-31 12:40:00	SRP246332	SRA1035291	SRS6085391	SAMN13956101	PRJNA604190	GSM4291906	GSE144604	ILLUMINA	Illumina HiSeq 4000	TRANSCRIPTOMIC	RNA-Seq	SINGLE	cDNA		5447770	544777000	0	100	179	GEO	Mid-to-late exponential		opex	opex:pvpi_rif	pvpi_rif	ctrl						37	7	O2		M9	Glucose(.4%)	NH4Cl(1)	povidone iodine, rifampicin					https://sra-downloadb.st-va.ncbi.nlm.nih.gov/sos1/sra-pub-run-14/SRR10994941/SRR10994941.1
SRX7656129	SRR10994940	2020-01-31 12:39:00	SRP246332	SRA1035291	SRS6085388	SAMN13956102	PRJNA604190	GSM4291905	GSE144604	ILLUMINA	Illumina HiSeq 4000	TRANSCRIPTOMIC	RNA-Seq	SINGLE	cDNA		5229532	522953200	0	100	173	GEO	Mid-to-late exponential		opex	opex:pvpi_rif	pvpi_rif	ctrl						37	7	O2		M9	Glucose(.4%)	NH4Cl(1)	povidone iodine, rifampicin					https://sra-downloadb.be-md.ncbi.nlm.nih.gov/sos3/sra-pub-run-19/SRR10994940/SRR10994940.1
SRX7656128	SRR10994939	2020-01-31 12:40:00	SRP246332	SRA1035291	SRS6085389	SAMN13956103	PRJNA604190	GSM4291904	GSE144604	ILLUMINA	Illumina HiSeq 4000	TRANSCRIPTOMIC	RNA-Seq	SINGLE	cDNA		5632943	563294300	0	100	186	GEO	Mid-to-late exponential		opex	opex:pvpi_nor	pvpi_nor	ctrl						37	7	O2		M9	Glucose(.4%)	NH4Cl(1)	povidone iodine, norfloxacin					https://sra-downloadb.be-md.ncbi.nlm.nih.gov/sos3/sra-pub-run-19/SRR10994939/SRR10994939.1
SRX7656127	SRR10994938	2020-01-31 12:40:00	SRP246332	SRA1035291	SRS6085385	SAMN13956097	PRJNA604190	GSM4291903	GSE144604	ILLUMINA	Illumina HiSeq 4000	TRANSCRIPTOMIC	RNA-Seq	SINGLE	cDNA		5312956	531295600	0	100	176	GEO	Mid-to-late exponential		opex	opex:pvpi_nor	pvpi_nor	ctrl						37	7	O2		M9	Glucose(.4%)	NH4Cl(1)	povidone iodine, norfloxacin					https://sra-downloadb.be-md.ncbi.nlm.nih.gov/sos3/sra-pub-run-21/SRR10994938/SRR10994938.1
SRX7656126	SRR10994937	2020-01-31 12:39:00	SRP246332	SRA1035291	SRS6085386	SAMN13956098	PRJNA604190	GSM4291902	GSE144604	ILLUMINA	Illumina HiSeq 4000	TRANSCRIPTOMIC	RNA-Seq	SINGLE	cDNA		4745494	474549400	0	100	157	GEO	Mid-to-late exponential		opex	opex:pvpi_nor	pvpi_nor	ctrl						37	7	O2		M9	Glucose(.4%)	NH4Cl(1)	povidone iodine, norfloxacin					https://sra-downloadb.be-md.ncbi.nlm.nih.gov/sos3/sra-pub-run-21/SRR10994937/SRR10994937.1
SRX7656125	SRR10994936	2020-01-31 12:40:00	SRP246332	SRA1035291	SRS6085390	SAMN13956104	PRJNA604190	GSM4291901	GSE144604	ILLUMINA	Illumina HiSeq 4000	TRANSCRIPTOMIC	RNA-Seq	SINGLE	cDNA		7762323	776232300	0	100	256	GEO	Mid-to-late exponential		opex	opex:pvpi_kan	pvpi_kan	ctrl						37	7	O2		M9	Glucose(.4%)	NH4Cl(1)	povidone iodine, kanamycin					https://sra-downloadb.be-md.ncbi.nlm.nih.gov/sos3/sra-pub-run-21/SRR10994936/SRR10994936.1
SRX7656124	SRR10994935	2020-01-31 12:40:00	SRP246332	SRA1035291	SRS6085383	SAMN13956105	PRJNA604190	GSM4291900	GSE144604	ILLUMINA	Illumina HiSeq 4000	TRANSCRIPTOMIC	RNA-Seq	SINGLE	cDNA		6416851	641685100	0	100	211	GEO	Mid-to-late exponential		opex	opex:pvpi_kan	pvpi_kan	ctrl						37	7	O2		M9	Glucose(.4%)	NH4Cl(1)	povidone iodine, kanamycin					https://sra-downloadb.be-md.ncbi.nlm.nih.gov/sos3/sra-pub-run-21/SRR10994935/SRR10994935.1
SRX7656123	SRR10994934	2020-01-31 12:40:00	SRP246332	SRA1035291	SRS6085384	SAMN13956106	PRJNA604190	GSM4291899	GSE144604	ILLUMINA	Illumina HiSeq 4000	TRANSCRIPTOMIC	RNA-Seq	SINGLE	cDNA		6861104	686110400	0	100	227	GEO	Mid-to-late exponential		opex	opex:pvpi_kan	pvpi_kan	ctrl						37	7	O2		M9	Glucose(.4%)	NH4Cl(1)	povidone iodine, kanamycin					https://sra-downloadb.be-md.ncbi.nlm.nih.gov/sos3/sra-pub-run-19/SRR10994934/SRR10994934.1
SRX7656122	SRR10994933	2020-01-31 12:39:00	SRP246332	SRA1035291	SRS6085387	SAMN13956107	PRJNA604190	GSM4291898	GSE144604	ILLUMINA	Illumina HiSeq 4000	TRANSCRIPTOMIC	RNA-Seq	SINGLE	cDNA		5221312	522131200	0	100	173	GEO	Mid-to-late exponential		opex	opex:pvpi_amp	pvpi_amp	ctrl						37	7	O2		M9	Glucose(.4%)	NH4Cl(1)	povidone iodine, ampicillin					https://sra-downloadb.st-va.ncbi.nlm.nih.gov/sos1/sra-pub-run-14/SRR10994933/SRR10994933.1
SRX7656121	SRR10994932	2020-01-31 12:39:00	SRP246332	SRA1035291	SRS6085382	SAMN13956108	PRJNA604190	GSM4291897	GSE144604	ILLUMINA	Illumina HiSeq 4000	TRANSCRIPTOMIC	RNA-Seq	SINGLE	cDNA		5574855	557485500	0	100	184	GEO	Mid-to-late exponential		opex	opex:pvpi_amp	pvpi_amp	ctrl						37	7	O2		M9	Glucose(.4%)	NH4Cl(1)	povidone iodine, ampicillin					https://sra-downloadb.st-va.ncbi.nlm.nih.gov/sos1/sra-pub-run-14/SRR10994932/SRR10994932.1
SRX7656120	SRR10994931	2020-01-31 12:39:00	SRP246332	SRA1035291	SRS6085381	SAMN13956109	PRJNA604190	GSM4291896	GSE144604	ILLUMINA	Illumina HiSeq 4000	TRANSCRIPTOMIC	RNA-Seq	SINGLE	cDNA		6049132	604913200	0	100	200	GEO	Mid-to-late exponential		opex	opex:pvpi_amp	pvpi_amp	ctrl						37	7	O2		M9	Glucose(.4%)	NH4Cl(1)	povidone iodine, ampicillin					https://sra-downloadb.st-va.ncbi.nlm.nih.gov/sos1/sra-pub-run-14/SRR10994931/SRR10994931.1
SRX7656119	SRR10994930	2020-01-31 12:40:00	SRP246332	SRA1035291	SRS6085380	SAMN13956110	PRJNA604190	GSM4291895	GSE144604	ILLUMINA	Illumina HiSeq 4000	TRANSCRIPTOMIC	RNA-Seq	SINGLE	cDNA		8080604	808060400	0	100	266	GEO	Mid-to-late exponential		opex	opex:phenol_rif	phenol_rif	ctrl						37	7	O2		M9	Glucose(.4%)	NH4Cl(1)	phenol, rifampicin					https://sra-downloadb.be-md.ncbi.nlm.nih.gov/sos3/sra-pub-run-20/SRR10994930/SRR10994930.1
SRX7656118	SRR10994929	2020-01-31 12:40:00	SRP246332	SRA1035291	SRS6085378	SAMN13956111	PRJNA604190	GSM4291894	GSE144604	ILLUMINA	Illumina HiSeq 4000	TRANSCRIPTOMIC	RNA-Seq	SINGLE	cDNA		8562158	856215800	0	100	280	GEO	Mid-to-late exponential		opex	opex:phenol_rif	phenol_rif	ctrl						37	7	O2		M9	Glucose(.4%)	NH4Cl(1)	phenol, rifampicin					https://sra-downloadb.be-md.ncbi.nlm.nih.gov/sos3/sra-pub-run-20/SRR10994929/SRR10994929.1
SRX7656117	SRR10994928	2020-01-31 12:40:00	SRP246332	SRA1035291	SRS6085377	SAMN13956112	PRJNA604190	GSM4291893	GSE144604	ILLUMINA	Illumina HiSeq 4000	TRANSCRIPTOMIC	RNA-Seq	SINGLE	cDNA		9526234	952623400	0	100	314	GEO	Mid-to-late exponential		opex	opex:phenol_rif	phenol_rif	ctrl						37	7	O2		M9	Glucose(.4%)	NH4Cl(1)	phenol, rifampicin					https://sra-downloadb.be-md.ncbi.nlm.nih.gov/sos3/sra-pub-run-19/SRR10994928/SRR10994928.1
SRX7656116	SRR10994927	2020-01-31 12:40:00	SRP246332	SRA1035291	SRS6085379	SAMN13956113	PRJNA604190	GSM4291892	GSE144604	ILLUMINA	Illumina HiSeq 4000	TRANSCRIPTOMIC	RNA-Seq	SINGLE	cDNA		6778654	677865400	0	100	223	GEO	Mid-to-late exponential		opex	opex:phenol_nor	phenol_nor	ctrl						37	7	O2		M9	Glucose(.4%)	NH4Cl(1)	phenol, norfloxacin					https://sra-downloadb.be-md.ncbi.nlm.nih.gov/sos3/sra-pub-run-19/SRR10994927/SRR10994927.1
SRX7656115	SRR10994926	2020-01-31 12:39:00	SRP246332	SRA1035291	SRS6085376	SAMN13956204	PRJNA604190	GSM4291891	GSE144604	ILLUMINA	Illumina HiSeq 4000	TRANSCRIPTOMIC	RNA-Seq	SINGLE	cDNA		6622474	662247400	0	100	217	GEO	Mid-to-late exponential		opex	opex:phenol_nor	phenol_nor	ctrl						37	7	O2		M9	Glucose(.4%)	NH4Cl(1)	phenol, norfloxacin					https://sra-downloadb.st-va.ncbi.nlm.nih.gov/sos1/sra-pub-run-14/SRR10994926/SRR10994926.1
SRX7656114	SRR10994925	2020-01-31 12:40:00	SRP246332	SRA1035291	SRS6085375	SAMN13956205	PRJNA604190	GSM4291890	GSE144604	ILLUMINA	Illumina HiSeq 4000	TRANSCRIPTOMIC	RNA-Seq	SINGLE	cDNA		7613188	761318800	0	100	249	GEO	Mid-to-late exponential		opex	opex:phenol_nor	phenol_nor	ctrl						37	7	O2		M9	Glucose(.4%)	NH4Cl(1)	phenol, norfloxacin					https://sra-downloadb.st-va.ncbi.nlm.nih.gov/sos1/sra-pub-run-14/SRR10994925/SRR10994925.1
SRX7656113	SRR10994924	2020-01-31 12:39:00	SRP246332	SRA1035291	SRS6085374	SAMN13956206	PRJNA604190	GSM4291889	GSE144604	ILLUMINA	Illumina HiSeq 4000	TRANSCRIPTOMIC	RNA-Seq	SINGLE	cDNA		6228017	622801700	0	100	204	GEO	Mid-to-late exponential		opex	opex:phenol_kan	phenol_kan	ctrl						37	7	O2		M9	Glucose(.4%)	NH4Cl(1)	phenol, kanamycin					https://sra-downloadb.be-md.ncbi.nlm.nih.gov/sos3/sra-pub-run-21/SRR10994924/SRR10994924.1
SRX7656112	SRR10994923	2020-01-31 12:39:00	SRP246332	SRA1035291	SRS6085372	SAMN13956207	PRJNA604190	GSM4291888	GSE144604	ILLUMINA	Illumina HiSeq 4000	TRANSCRIPTOMIC	RNA-Seq	SINGLE	cDNA		4861468	486146800	0	100	160	GEO	Mid-to-late exponential		opex	opex:phenol_kan	phenol_kan	ctrl						37	7	O2		M9	Glucose(.4%)	NH4Cl(1)	phenol, kanamycin					https://sra-downloadb.be-md.ncbi.nlm.nih.gov/sos3/sra-pub-run-20/SRR10994923/SRR10994923.1
SRX7656111	SRR10994922	2020-01-31 12:39:00	SRP246332	SRA1035291	SRS6085371	SAMN13956208	PRJNA604190	GSM4291887	GSE144604	ILLUMINA	Illumina HiSeq 4000	TRANSCRIPTOMIC	RNA-Seq	SINGLE	cDNA		6963899	696389900	0	100	229	GEO	Mid-to-late exponential		opex	opex:phenol_kan	phenol_kan	ctrl						37	7	O2		M9	Glucose(.4%)	NH4Cl(1)	phenol, kanamycin					https://sra-downloadb.be-md.ncbi.nlm.nih.gov/sos3/sra-pub-run-21/SRR10994922/SRR10994922.1
SRX7656110	SRR10994921	2020-01-31 12:39:00	SRP246332	SRA1035291	SRS6085370	SAMN13956209	PRJNA604190	GSM4291886	GSE144604	ILLUMINA	Illumina HiSeq 4000	TRANSCRIPTOMIC	RNA-Seq	SINGLE	cDNA		8029979	802997900	0	100	264	GEO	Mid-to-late exponential		opex	opex:phenol_amp	phenol_amp	ctrl						37	7	O2		M9	Glucose(.4%)	NH4Cl(1)	phenol, ampicillin					https://sra-downloadb.be-md.ncbi.nlm.nih.gov/sos3/sra-pub-run-20/SRR10994921/SRR10994921.1
SRX7656109	SRR10994920	2020-01-31 12:39:00	SRP246332	SRA1035291	SRS6085373	SAMN13956210	PRJNA604190	GSM4291885	GSE144604	ILLUMINA	Illumina HiSeq 4000	TRANSCRIPTOMIC	RNA-Seq	SINGLE	cDNA		7529232	752923200	0	100	247	GEO	Mid-to-late exponential		opex	opex:phenol_amp	phenol_amp	ctrl						37	7	O2		M9	Glucose(.4%)	NH4Cl(1)	phenol, ampicillin					https://sra-downloadb.be-md.ncbi.nlm.nih.gov/sos3/sra-pub-run-19/SRR10994920/SRR10994920.1
SRX7656108	SRR10994919	2020-01-31 12:39:00	SRP246332	SRA1035291	SRS6085369	SAMN13956211	PRJNA604190	GSM4291884	GSE144604	ILLUMINA	Illumina HiSeq 4000	TRANSCRIPTOMIC	RNA-Seq	SINGLE	cDNA		6637563	663756300	0	100	218	GEO	Mid-to-late exponential		opex	opex:phenol_amp	phenol_amp	ctrl						37	7	O2		M9	Glucose(.4%)	NH4Cl(1)	phenol, ampicillin					https://sra-downloadb.be-md.ncbi.nlm.nih.gov/sos3/sra-pub-run-19/SRR10994919/SRR10994919.1
SRX7656107	SRR10994918	2020-01-31 12:40:00	SRP246332	SRA1035291	SRS6085368	SAMN13956212	PRJNA604190	GSM4291883	GSE144604	ILLUMINA	Illumina HiSeq 4000	TRANSCRIPTOMIC	RNA-Seq	SINGLE	cDNA		8185886	818588600	0	100	283	GEO	Mid-to-late exponential		opex	opex:paa_rif	paa_rif	ctrl						37	7	O2		M9	Glucose(.4%)	NH4Cl(1)	peracetic acid, rifampicin					https://sra-downloadb.be-md.ncbi.nlm.nih.gov/sos3/sra-pub-run-21/SRR10994918/SRR10994918.1
SRX7656106	SRR10994917	2020-01-31 12:40:00	SRP246332	SRA1035291	SRS6085367	SAMN13956213	PRJNA604190	GSM4291882	GSE144604	ILLUMINA	Illumina HiSeq 4000	TRANSCRIPTOMIC	RNA-Seq	SINGLE	cDNA		9044855	904485500	0	100	313	GEO	Mid-to-late exponential		opex	opex:paa_rif	paa_rif	ctrl						37	7	O2		M9	Glucose(.4%)	NH4Cl(1)	peracetic acid, rifampicin					https://sra-downloadb.be-md.ncbi.nlm.nih.gov/sos3/sra-pub-run-19/SRR10994917/SRR10994917.1
SRX7656105	SRR10994916	2020-01-31 12:40:00	SRP246332	SRA1035291	SRS6085366	SAMN13956214	PRJNA604190	GSM4291881	GSE144604	ILLUMINA	Illumina HiSeq 4000	TRANSCRIPTOMIC	RNA-Seq	SINGLE	cDNA		8970807	897080700	0	100	311	GEO	Mid-to-late exponential		opex	opex:paa_rif	paa_rif	ctrl						37	7	O2		M9	Glucose(.4%)	NH4Cl(1)	peracetic acid, rifampicin					https://sra-downloadb.be-md.ncbi.nlm.nih.gov/sos3/sra-pub-run-19/SRR10994916/SRR10994916.1
SRX7656104	SRR10994915	2020-01-31 12:42:00	SRP246332	SRA1035291	SRS6085365	SAMN13956215	PRJNA604190	GSM4291880	GSE144604	ILLUMINA	Illumina HiSeq 4000	TRANSCRIPTOMIC	RNA-Seq	SINGLE	cDNA		15948148	1594814800	0	100	552	GEO	Mid-to-late exponential		opex	opex:paa_nor	paa_nor	ctrl						37	7	O2		M9	Glucose(.4%)	NH4Cl(1)	peracetic acid, norfloxacin					https://sra-downloadb.be-md.ncbi.nlm.nih.gov/sos3/sra-pub-run-20/SRR10994915/SRR10994915.1
SRX7656103	SRR10994914	2020-01-31 12:39:00	SRP246332	SRA1035291	SRS6085364	SAMN13956216	PRJNA604190	GSM4291879	GSE144604	ILLUMINA	Illumina HiSeq 4000	TRANSCRIPTOMIC	RNA-Seq	SINGLE	cDNA		5774060	577406000	0	100	200	GEO	Mid-to-late exponential		opex	opex:paa_nor	paa_nor	ctrl						37	7	O2		M9	Glucose(.4%)	NH4Cl(1)	peracetic acid, norfloxacin					https://sra-downloadb.be-md.ncbi.nlm.nih.gov/sos3/sra-pub-run-21/SRR10994914/SRR10994914.1
SRX7656102	SRR10994913	2020-01-31 12:38:00	SRP246332	SRA1035291	SRS6085362	SAMN13956217	PRJNA604190	GSM4291878	GSE144604	ILLUMINA	Illumina HiSeq 4000	TRANSCRIPTOMIC	RNA-Seq	SINGLE	cDNA		3089270	308927000	0	100	107	GEO	Mid-to-late exponential		opex	opex:paa_nor	paa_nor	ctrl						37	7	O2		M9	Glucose(.4%)	NH4Cl(1)	peracetic acid, norfloxacin					https://sra-downloadb.be-md.ncbi.nlm.nih.gov/sos3/sra-pub-run-20/SRR10994913/SRR10994913.1
SRX7656101	SRR10994912	2020-01-31 12:40:00	SRP246332	SRA1035291	SRS6085363	SAMN13956218	PRJNA604190	GSM4291877	GSE144604	ILLUMINA	Illumina HiSeq 4000	TRANSCRIPTOMIC	RNA-Seq	SINGLE	cDNA		8317887	831788700	0	100	287	GEO	Mid-to-late exponential		opex	opex:paa_kan	paa_kan	ctrl						37	7	O2		M9	Glucose(.4%)	NH4Cl(1)	peracetic acid, kanamycin					https://sra-downloadb.be-md.ncbi.nlm.nih.gov/sos3/sra-pub-run-20/SRR10994912/SRR10994912.1
SRX7656100	SRR10994911	2020-01-31 12:39:00	SRP246332	SRA1035291	SRS6085361	SAMN13956219	PRJNA604190	GSM4291876	GSE144604	ILLUMINA	Illumina HiSeq 4000	TRANSCRIPTOMIC	RNA-Seq	SINGLE	cDNA		7222252	722225200	0	100	249	GEO	Mid-to-late exponential		opex	opex:paa_kan	paa_kan	ctrl						37	7	O2		M9	Glucose(.4%)	NH4Cl(1)	peracetic acid, kanamycin					https://sra-downloadb.st-va.ncbi.nlm.nih.gov/sos1/sra-pub-run-14/SRR10994911/SRR10994911.1
SRX7656099	SRR10994910	2020-01-31 12:40:00	SRP246332	SRA1035291	SRS6085360	SAMN13956221	PRJNA604190	GSM4291875	GSE144604	ILLUMINA	Illumina HiSeq 4000	TRANSCRIPTOMIC	RNA-Seq	SINGLE	cDNA		8917481	891748100	0	100	308	GEO	Mid-to-late exponential		opex	opex:paa_kan	paa_kan	ctrl						37	7	O2		M9	Glucose(.4%)	NH4Cl(1)	peracetic acid, kanamycin					https://sra-downloadb.be-md.ncbi.nlm.nih.gov/sos3/sra-pub-run-21/SRR10994910/SRR10994910.1
SRX7656098	SRR10994909	2020-01-31 12:40:00	SRP246332	SRA1035291	SRS6085359	SAMN13956222	PRJNA604190	GSM4291874	GSE144604	ILLUMINA	Illumina HiSeq 4000	TRANSCRIPTOMIC	RNA-Seq	SINGLE	cDNA		8276495	827649500	0	100	286	GEO	Mid-to-late exponential		opex	opex:paa_amp	paa_amp	ctrl						37	7	O2		M9	Glucose(.4%)	NH4Cl(1)	peracetic acid, ampicillin					https://sra-downloadb.be-md.ncbi.nlm.nih.gov/sos3/sra-pub-run-21/SRR10994909/SRR10994909.1
SRX7656097	SRR10994908	2020-01-31 12:40:00	SRP246332	SRA1035291	SRS6085358	SAMN13956223	PRJNA604190	GSM4291873	GSE144604	ILLUMINA	Illumina HiSeq 4000	TRANSCRIPTOMIC	RNA-Seq	SINGLE	cDNA		8252873	825287300	0	100	285	GEO	Mid-to-late exponential		opex	opex:paa_amp	paa_amp	ctrl						37	7	O2		M9	Glucose(.4%)	NH4Cl(1)	peracetic acid, ampicillin					https://sra-downloadb.st-va.ncbi.nlm.nih.gov/sos1/sra-pub-run-14/SRR10994908/SRR10994908.1
SRX7656096	SRR10994907	2020-01-31 12:39:00	SRP246332	SRA1035291	SRS6085357	SAMN13956224	PRJNA604190	GSM4291872	GSE144604	ILLUMINA	Illumina HiSeq 4000	TRANSCRIPTOMIC	RNA-Seq	SINGLE	cDNA		7905951	790595100	0	100	273	GEO	Mid-to-late exponential		opex	opex:paa_amp	paa_amp	ctrl						37	7	O2		M9	Glucose(.4%)	NH4Cl(1)	peracetic acid, ampicillin					https://sra-downloadb.be-md.ncbi.nlm.nih.gov/sos3/sra-pub-run-21/SRR10994907/SRR10994907.1
SRX7656095	SRR10994906	2020-01-31 12:41:00	SRP246332	SRA1035291	SRS6085354	SAMN13956225	PRJNA604190	GSM4291871	GSE144604	ILLUMINA	Illumina HiSeq 4000	TRANSCRIPTOMIC	RNA-Seq	SINGLE	cDNA		13810231	1381023100	0	100	454	GEO	Mid-to-late exponential		opex	opex:nor	nor	ctrl						37	7	O2		M9	Glucose(.4%)	NH4Cl(1)	norfloxacin					https://sra-downloadb.be-md.ncbi.nlm.nih.gov/sos3/sra-pub-run-20/SRR10994906/SRR10994906.1
SRX7656094	SRR10994905	2020-01-31 12:41:00	SRP246332	SRA1035291	SRS6085355	SAMN13956226	PRJNA604190	GSM4291870	GSE144604	ILLUMINA	Illumina HiSeq 4000	TRANSCRIPTOMIC	RNA-Seq	SINGLE	cDNA		15728087	1572808700	0	100	513	GEO	Mid-to-late exponential		opex	opex:nor	nor	ctrl						37	7	O2		M9	Glucose(.4%)	NH4Cl(1)	norfloxacin					https://sra-downloadb.be-md.ncbi.nlm.nih.gov/sos3/sra-pub-run-19/SRR10994905/SRR10994905.1
SRX7656093	SRR10994904	2020-01-31 12:42:00	SRP246332	SRA1035291	SRS6085353	SAMN13956181	PRJNA604190	GSM4291869	GSE144604	ILLUMINA	Illumina HiSeq 4000	TRANSCRIPTOMIC	RNA-Seq	SINGLE	cDNA		15621765	1562176500	0	100	512	GEO	Mid-to-late exponential		opex	opex:nor	nor	ctrl						37	7	O2		M9	Glucose(.4%)	NH4Cl(1)	norfloxacin					https://sra-downloadb.st-va.ncbi.nlm.nih.gov/sos1/sra-pub-run-14/SRR10994904/SRR10994904.1
SRX7656092	SRR10994903	2020-01-31 12:41:00	SRP246332	SRA1035291	SRS6085356	SAMN13956182	PRJNA604190	GSM4291868	GSE144604	ILLUMINA	Illumina HiSeq 4000	TRANSCRIPTOMIC	RNA-Seq	SINGLE	cDNA		12670298	1267029800	0	100	417	GEO	Mid-to-late exponential		opex	opex:kan	kan	ctrl						37	7	O2		M9	Glucose(.4%)	NH4Cl(1)	kanamycin					https://sra-downloadb.be-md.ncbi.nlm.nih.gov/sos3/sra-pub-run-20/SRR10994903/SRR10994903.1
SRX7656091	SRR10994902	2020-01-31 12:42:00	SRP246332	SRA1035291	SRS6085350	SAMN13956183	PRJNA604190	GSM4291867	GSE144604	ILLUMINA	Illumina HiSeq 4000	TRANSCRIPTOMIC	RNA-Seq	SINGLE	cDNA		13884990	1388499000	0	100	457	GEO	Mid-to-late exponential		opex	opex:kan	kan	ctrl						37	7	O2		M9	Glucose(.4%)	NH4Cl(1)	kanamycin					https://sra-downloadb.st-va.ncbi.nlm.nih.gov/sos1/sra-pub-run-14/SRR10994902/SRR10994902.1
SRX7656090	SRR10994901	2020-01-31 12:41:00	SRP246332	SRA1035291	SRS6085352	SAMN13956184	PRJNA604190	GSM4291866	GSE144604	ILLUMINA	Illumina HiSeq 4000	TRANSCRIPTOMIC	RNA-Seq	SINGLE	cDNA		12983471	1298347100	0	100	426	GEO	Mid-to-late exponential		opex	opex:kan	kan	ctrl						37	7	O2		M9	Glucose(.4%)	NH4Cl(1)	kanamycin					https://sra-downloadb.st-va.ncbi.nlm.nih.gov/sos1/sra-pub-run-14/SRR10994901/SRR10994901.1
SRX7656089	SRR10994900	2020-01-31 12:39:00	SRP246332	SRA1035291	SRS6085351	SAMN13956185	PRJNA604190	GSM4291865	GSE144604	ILLUMINA	Illumina HiSeq 4000	TRANSCRIPTOMIC	RNA-Seq	SINGLE	cDNA		7108182	710818200	0	100	241	GEO	Mid-to-late exponential		opex	opex:ippoh_rif	ippoh_rif	ctrl						37	7	O2		M9	Glucose(.4%)	NH4Cl(1)	isopropanol, rifampicin					https://sra-downloadb.be-md.ncbi.nlm.nih.gov/sos3/sra-pub-run-19/SRR10994900/SRR10994900.1
SRX7656088	SRR10994899	2020-01-31 12:39:00	SRP246332	SRA1035291	SRS6085349	SAMN13956186	PRJNA604190	GSM4291864	GSE144604	ILLUMINA	Illumina HiSeq 4000	TRANSCRIPTOMIC	RNA-Seq	SINGLE	cDNA		8637333	863733300	0	100	293	GEO	Mid-to-late exponential		opex	opex:ippoh_rif	ippoh_rif	ctrl						37	7	O2		M9	Glucose(.4%)	NH4Cl(1)	isopropanol, rifampicin					https://sra-downloadb.st-va.ncbi.nlm.nih.gov/sos1/sra-pub-run-14/SRR10994899/SRR10994899.1
SRX7656087	SRR10994898	2020-01-31 12:39:00	SRP246332	SRA1035291	SRS6085347	SAMN13956187	PRJNA604190	GSM4291863	GSE144604	ILLUMINA	Illumina HiSeq 4000	TRANSCRIPTOMIC	RNA-Seq	SINGLE	cDNA		7151956	715195600	0	100	242	GEO	Mid-to-late exponential		opex	opex:ippoh_rif	ippoh_rif	ctrl						37	7	O2		M9	Glucose(.4%)	NH4Cl(1)	isopropanol, rifampicin					https://sra-downloadb.st-va.ncbi.nlm.nih.gov/sos1/sra-pub-run-14/SRR10994898/SRR10994898.1
SRX7656085	SRR10994896	2020-01-31 12:39:00	SRP246332	SRA1035291	SRS6085346	SAMN13956144	PRJNA604190	GSM4291861	GSE144604	ILLUMINA	Illumina HiSeq 4000	TRANSCRIPTOMIC	RNA-Seq	SINGLE	cDNA		6724677	672467700	0	100	227	GEO	Mid-to-late exponential		opex	opex:ippoh_nor	ippoh_nor	ctrl						37	7	O2		M9	Glucose(.4%)	NH4Cl(1)	isopropanol, norfloxacin					https://sra-downloadb.st-va.ncbi.nlm.nih.gov/sos1/sra-pub-run-14/SRR10994896/SRR10994896.1
SRX7656084	SRR10994895	2020-01-31 12:39:00	SRP246332	SRA1035291	SRS6085345	SAMN13956145	PRJNA604190	GSM4291860	GSE144604	ILLUMINA	Illumina HiSeq 4000	TRANSCRIPTOMIC	RNA-Seq	SINGLE	cDNA		7895262	789526200	0	100	268	GEO	Mid-to-late exponential		opex	opex:ippoh_nor	ippoh_nor	ctrl						37	7	O2		M9	Glucose(.4%)	NH4Cl(1)	isopropanol, norfloxacin					https://sra-downloadb.be-md.ncbi.nlm.nih.gov/sos3/sra-pub-run-19/SRR10994895/SRR10994895.1
SRX7656083	SRR10994894	2020-01-31 12:39:00	SRP246332	SRA1035291	SRS6085344	SAMN13956146	PRJNA604190	GSM4291859	GSE144604	ILLUMINA	Illumina HiSeq 4000	TRANSCRIPTOMIC	RNA-Seq	SINGLE	cDNA		7306925	730692500	0	100	246	GEO	Mid-to-late exponential		opex	opex:ippoh_kan	ippoh_kan	ctrl						37	7	O2		M9	Glucose(.4%)	NH4Cl(1)	isopropanol, kanamycin					https://sra-downloadb.be-md.ncbi.nlm.nih.gov/sos3/sra-pub-run-21/SRR10994894/SRR10994894.1
SRX7656082	SRR10994893	2020-01-31 12:40:00	SRP246332	SRA1035291	SRS6085343	SAMN13956147	PRJNA604190	GSM4291858	GSE144604	ILLUMINA	Illumina HiSeq 4000	TRANSCRIPTOMIC	RNA-Seq	SINGLE	cDNA		8255730	825573000	0	100	280	GEO	Mid-to-late exponential		opex	opex:ippoh_kan	ippoh_kan	ctrl						37	7	O2		M9	Glucose(.4%)	NH4Cl(1)	isopropanol, kanamycin					https://sra-downloadb.be-md.ncbi.nlm.nih.gov/sos3/sra-pub-run-20/SRR10994893/SRR10994893.1
SRX7656081	SRR10994892	2020-01-31 12:39:00	SRP246332	SRA1035291	SRS6085342	SAMN13956148	PRJNA604190	GSM4291857	GSE144604	ILLUMINA	Illumina HiSeq 4000	TRANSCRIPTOMIC	RNA-Seq	SINGLE	cDNA		7925610	792561000	0	100	269	GEO	Mid-to-late exponential		opex	opex:ippoh_kan	ippoh_kan	ctrl						37	7	O2		M9	Glucose(.4%)	NH4Cl(1)	isopropanol, kanamycin					https://sra-downloadb.st-va.ncbi.nlm.nih.gov/sos1/sra-pub-run-14/SRR10994892/SRR10994892.1
SRX7656080	SRR10994891	2020-01-31 12:39:00	SRP246332	SRA1035291	SRS6085341	SAMN13956149	PRJNA604190	GSM4291856	GSE144604	ILLUMINA	Illumina HiSeq 4000	TRANSCRIPTOMIC	RNA-Seq	SINGLE	cDNA		7017995	701799500	0	100	237	GEO	Mid-to-late exponential		opex	opex:ippoh_amp	ippoh_amp	ctrl						37	7	O2		M9	Glucose(.4%)	NH4Cl(1)	isopropanol, ampicillin					https://sra-downloadb.be-md.ncbi.nlm.nih.gov/sos3/sra-pub-run-21/SRR10994891/SRR10994891.1
SRX7656079	SRR10994890	2020-01-31 12:39:00	SRP246332	SRA1035291	SRS6085340	SAMN13956150	PRJNA604190	GSM4291855	GSE144604	ILLUMINA	Illumina HiSeq 4000	TRANSCRIPTOMIC	RNA-Seq	SINGLE	cDNA		6484685	648468500	0	100	219	GEO	Mid-to-late exponential		opex	opex:ippoh_amp	ippoh_amp	ctrl						37	7	O2		M9	Glucose(.4%)	NH4Cl(1)	isopropanol, ampicillin					https://sra-downloadb.st-va.ncbi.nlm.nih.gov/sos1/sra-pub-run-14/SRR10994890/SRR10994890.1
SRX7656078	SRR10994889	2020-01-31 12:39:00	SRP246332	SRA1035291	SRS6085339	SAMN13956151	PRJNA604190	GSM4291854	GSE144604	ILLUMINA	Illumina HiSeq 4000	TRANSCRIPTOMIC	RNA-Seq	SINGLE	cDNA		7516977	751697700	0	100	254	GEO	Mid-to-late exponential		opex	opex:ippoh_amp	ippoh_amp	ctrl						37	7	O2		M9	Glucose(.4%)	NH4Cl(1)	isopropanol, ampicillin					https://sra-downloadb.be-md.ncbi.nlm.nih.gov/sos3/sra-pub-run-20/SRR10994889/SRR10994889.1
SRX7656077	SRR10994888	2020-01-31 12:39:00	SRP246332	SRA1035291	SRS6085338	SAMN13956152	PRJNA604190	GSM4291853	GSE144604	ILLUMINA	Illumina HiSeq 4000	TRANSCRIPTOMIC	RNA-Seq	SINGLE	cDNA		7097911	709791100	0	100	245	GEO	Mid-to-late exponential		opex	opex:h2o2_rif	h2o2_rif	ctrl						37	7	O2		M9	Glucose(.4%)	NH4Cl(1)	H2O2, rifampicin					https://sra-downloadb.st-va.ncbi.nlm.nih.gov/sos1/sra-pub-run-14/SRR10994888/SRR10994888.1
SRX7656076	SRR10994887	2020-01-31 12:40:00	SRP246332	SRA1035291	SRS6085336	SAMN13956153	PRJNA604190	GSM4291852	GSE144604	ILLUMINA	Illumina HiSeq 4000	TRANSCRIPTOMIC	RNA-Seq	SINGLE	cDNA		9201702	920170200	0	100	316	GEO	Mid-to-late exponential		opex	opex:h2o2_rif	h2o2_rif	ctrl						37	7	O2		M9	Glucose(.4%)	NH4Cl(1)	H2O2, rifampicin					https://sra-downloadb.be-md.ncbi.nlm.nih.gov/sos3/sra-pub-run-20/SRR10994887/SRR10994887.1
SRX7656075	SRR10994886	2020-01-31 12:39:00	SRP246332	SRA1035291	SRS6085337	SAMN13956154	PRJNA604190	GSM4291851	GSE144604	ILLUMINA	Illumina HiSeq 4000	TRANSCRIPTOMIC	RNA-Seq	SINGLE	cDNA		7863177	786317700	0	100	271	GEO	Mid-to-late exponential		opex	opex:h2o2_rif	h2o2_rif	ctrl						37	7	O2		M9	Glucose(.4%)	NH4Cl(1)	H2O2, rifampicin					https://sra-downloadb.be-md.ncbi.nlm.nih.gov/sos3/sra-pub-run-21/SRR10994886/SRR10994886.1
SRX7656074	SRR10994885	2020-01-31 12:39:00	SRP246332	SRA1035291	SRS6085334	SAMN13956155	PRJNA604190	GSM4291850	GSE144604	ILLUMINA	Illumina HiSeq 4000	TRANSCRIPTOMIC	RNA-Seq	SINGLE	cDNA		6895658	689565800	0	100	238	GEO	Mid-to-late exponential		opex	opex:h2o2_nor	h2o2_nor	ctrl						37	7	O2		M9	Glucose(.4%)	NH4Cl(1)	H2O2, norfloxacin					https://sra-downloadb.be-md.ncbi.nlm.nih.gov/sos3/sra-pub-run-20/SRR10994885/SRR10994885.1
SRX7656073	SRR10994884	2020-01-31 12:38:00	SRP246332	SRA1035291	SRS6085335	SAMN13956156	PRJNA604190	GSM4291849	GSE144604	ILLUMINA	Illumina HiSeq 4000	TRANSCRIPTOMIC	RNA-Seq	SINGLE	cDNA		6458931	645893100	0	100	222	GEO	Mid-to-late exponential		opex	opex:h2o2_nor	h2o2_nor	ctrl						37	7	O2		M9	Glucose(.4%)	NH4Cl(1)	H2O2, norfloxacin					https://sra-downloadb.be-md.ncbi.nlm.nih.gov/sos3/sra-pub-run-19/SRR10994884/SRR10994884.1
SRX7656072	SRR10994883	2020-01-31 12:39:00	SRP246332	SRA1035291	SRS6085333	SAMN13956114	PRJNA604190	GSM4291848	GSE144604	ILLUMINA	Illumina HiSeq 4000	TRANSCRIPTOMIC	RNA-Seq	SINGLE	cDNA		5532058	553205800	0	100	191	GEO	Mid-to-late exponential		opex	opex:h2o2_nor	h2o2_nor	ctrl						37	7	O2		M9	Glucose(.4%)	NH4Cl(1)	H2O2, norfloxacin					https://sra-downloadb.st-va.ncbi.nlm.nih.gov/sos1/sra-pub-run-14/SRR10994883/SRR10994883.1
SRX7656071	SRR10994882	2020-01-31 12:38:00	SRP246332	SRA1035291	SRS6085332	SAMN13956115	PRJNA604190	GSM4291847	GSE144604	ILLUMINA	Illumina HiSeq 4000	TRANSCRIPTOMIC	RNA-Seq	SINGLE	cDNA		7261917	726191700	0	100	251	GEO	Mid-to-late exponential		opex	opex:h2o2_kan	h2o2_kan	ctrl						37	7	O2		M9	Glucose(.4%)	NH4Cl(1)	H2O2, kanamycin					https://sra-downloadb.be-md.ncbi.nlm.nih.gov/sos3/sra-pub-run-19/SRR10994882/SRR10994882.1
SRX7656070	SRR10994881	2020-01-31 12:39:00	SRP246332	SRA1035291	SRS6085331	SAMN13956116	PRJNA604190	GSM4291846	GSE144604	ILLUMINA	Illumina HiSeq 4000	TRANSCRIPTOMIC	RNA-Seq	SINGLE	cDNA		8327642	832764200	0	100	287	GEO	Mid-to-late exponential		opex	opex:h2o2_kan	h2o2_kan	ctrl						37	7	O2		M9	Glucose(.4%)	NH4Cl(1)	H2O2, kanamycin					https://sra-downloadb.be-md.ncbi.nlm.nih.gov/sos3/sra-pub-run-19/SRR10994881/SRR10994881.1
SRX7656069	SRR10994880	2020-01-31 12:39:00	SRP246332	SRA1035291	SRS6085330	SAMN13956117	PRJNA604190	GSM4291845	GSE144604	ILLUMINA	Illumina HiSeq 4000	TRANSCRIPTOMIC	RNA-Seq	SINGLE	cDNA		8776539	877653900	0	100	303	GEO	Mid-to-late exponential		opex	opex:h2o2_kan	h2o2_kan	ctrl						37	7	O2		M9	Glucose(.4%)	NH4Cl(1)	H2O2, kanamycin					https://sra-downloadb.st-va.ncbi.nlm.nih.gov/sos1/sra-pub-run-14/SRR10994880/SRR10994880.1
SRX7656068	SRR10994879	2020-01-31 12:39:00	SRP246332	SRA1035291	SRS6085329	SAMN13956118	PRJNA604190	GSM4291844	GSE144604	ILLUMINA	Illumina HiSeq 4000	TRANSCRIPTOMIC	RNA-Seq	SINGLE	cDNA		8005460	800546000	0	100	276	GEO	Mid-to-late exponential		opex	opex:h2o2_amp	h2o2_amp	ctrl						37	7	O2		M9	Glucose(.4%)	NH4Cl(1)	H2O2, ampicillin					https://sra-downloadb.be-md.ncbi.nlm.nih.gov/sos3/sra-pub-run-20/SRR10994879/SRR10994879.1
SRX7656067	SRR10994878	2020-01-31 12:39:00	SRP246332	SRA1035291	SRS6085328	SAMN13956157	PRJNA604190	GSM4291843	GSE144604	ILLUMINA	Illumina HiSeq 4000	TRANSCRIPTOMIC	RNA-Seq	SINGLE	cDNA		7352872	735287200	0	100	254	GEO	Mid-to-late exponential		opex	opex:h2o2_amp	h2o2_amp	ctrl						37	7	O2		M9	Glucose(.4%)	NH4Cl(1)	H2O2, ampicillin					https://sra-downloadb.st-va.ncbi.nlm.nih.gov/sos1/sra-pub-run-14/SRR10994878/SRR10994878.1
SRX7656066	SRR10994877	2020-01-31 12:40:00	SRP246332	SRA1035291	SRS6085327	SAMN13956158	PRJNA604190	GSM4291842	GSE144604	ILLUMINA	Illumina HiSeq 4000	TRANSCRIPTOMIC	RNA-Seq	SINGLE	cDNA		9762639	976263900	0	100	336	GEO	Mid-to-late exponential		opex	opex:h2o2_amp	h2o2_amp	ctrl						37	7	O2		M9	Glucose(.4%)	NH4Cl(1)	H2O2, ampicillin					https://sra-downloadb.be-md.ncbi.nlm.nih.gov/sos3/sra-pub-run-21/SRR10994877/SRR10994877.1
SRX7656065	SRR10994876	2020-01-31 12:39:00	SRP246332	SRA1035291	SRS6085326	SAMN13956119	PRJNA604190	GSM4291841	GSE144604	ILLUMINA	Illumina HiSeq 4000	TRANSCRIPTOMIC	RNA-Seq	SINGLE	cDNA		7920837	792083700	0	100	273	GEO	Mid-to-late exponential		opex	opex:glual_rif	glual_rif	ctrl						37	7	O2		M9	Glucose(.4%)	NH4Cl(1)	glutaraldehyde, rifampicin					https://sra-downloadb.st-va.ncbi.nlm.nih.gov/sos1/sra-pub-run-14/SRR10994876/SRR10994876.1
SRX7656064	SRR10994875	2020-01-31 12:39:00	SRP246332	SRA1035291	SRS6085324	SAMN13956120	PRJNA604190	GSM4291840	GSE144604	ILLUMINA	Illumina HiSeq 4000	TRANSCRIPTOMIC	RNA-Seq	SINGLE	cDNA		6581418	658141800	0	100	232	GEO	Mid-to-late exponential		opex	opex:glual_rif	glual_rif	ctrl						37	7	O2		M9	Glucose(.4%)	NH4Cl(1)	glutaraldehyde, rifampicin					https://sra-downloadb.st-va.ncbi.nlm.nih.gov/sos1/sra-pub-run-14/SRR10994875/SRR10994875.1
SRX7656063	SRR10994874	2020-01-31 12:39:00	SRP246332	SRA1035291	SRS6085325	SAMN13956121	PRJNA604190	GSM4291839	GSE144604	ILLUMINA	Illumina HiSeq 4000	TRANSCRIPTOMIC	RNA-Seq	SINGLE	cDNA		8686961	868696100	0	100	294	GEO	Mid-to-late exponential		opex	opex:glual_rif	glual_rif	ctrl						37	7	O2		M9	Glucose(.4%)	NH4Cl(1)	glutaraldehyde, rifampicin					https://sra-downloadb.be-md.ncbi.nlm.nih.gov/sos3/sra-pub-run-20/SRR10994874/SRR10994874.1
SRX7656062	SRR10994873	2020-01-31 12:39:00	SRP246332	SRA1035291	SRS6085323	SAMN13956122	PRJNA604190	GSM4291838	GSE144604	ILLUMINA	Illumina HiSeq 4000	TRANSCRIPTOMIC	RNA-Seq	SINGLE	cDNA		6706554	670655400	0	100	227	GEO	Mid-to-late exponential		opex	opex:glual_nor	glual_nor	ctrl						37	7	O2		M9	Glucose(.4%)	NH4Cl(1)	glutaraldehyde, norfloxacin					https://sra-downloadb.st-va.ncbi.nlm.nih.gov/sos1/sra-pub-run-14/SRR10994873/SRR10994873.1
SRX7656061	SRR10994872	2020-01-31 12:39:00	SRP246332	SRA1035291	SRS6085320	SAMN13956123	PRJNA604190	GSM4291837	GSE144604	ILLUMINA	Illumina HiSeq 4000	TRANSCRIPTOMIC	RNA-Seq	SINGLE	cDNA		7525530	752553000	0	100	255	GEO	Mid-to-late exponential		opex	opex:glual_nor	glual_nor	ctrl						37	7	O2		M9	Glucose(.4%)	NH4Cl(1)	glutaraldehyde, norfloxacin					https://sra-downloadb.st-va.ncbi.nlm.nih.gov/sos1/sra-pub-run-14/SRR10994872/SRR10994872.1
SRX7656060	SRR10994871	2020-01-31 12:38:00	SRP246332	SRA1035291	SRS6085321	SAMN13956124	PRJNA604190	GSM4291836	GSE144604	ILLUMINA	Illumina HiSeq 4000	TRANSCRIPTOMIC	RNA-Seq	SINGLE	cDNA		7489578	748957800	0	100	254	GEO	Mid-to-late exponential		opex	opex:glual_nor	glual_nor	ctrl						37	7	O2		M9	Glucose(.4%)	NH4Cl(1)	glutaraldehyde, norfloxacin					https://sra-downloadb.st-va.ncbi.nlm.nih.gov/sos1/sra-pub-run-14/SRR10994871/SRR10994871.1
SRX7656059	SRR10994870	2020-01-31 12:38:00	SRP246332	SRA1035291	SRS6085322	SAMN13956125	PRJNA604190	GSM4291835	GSE144604	ILLUMINA	Illumina HiSeq 4000	TRANSCRIPTOMIC	RNA-Seq	SINGLE	cDNA		7989172	798917200	0	100	277	GEO	Mid-to-late exponential		opex	opex:glual_kan	glual_kan	ctrl						37	7	O2		M9	Glucose(.4%)	NH4Cl(1)	glutaraldehyde, kanamycin					https://sra-downloadb.be-md.ncbi.nlm.nih.gov/sos3/sra-pub-run-19/SRR10994870/SRR10994870.1
SRX7656058	SRR10994869	2020-01-31 12:39:00	SRP246332	SRA1035291	SRS6085319	SAMN13956126	PRJNA604190	GSM4291834	GSE144604	ILLUMINA	Illumina HiSeq 4000	TRANSCRIPTOMIC	RNA-Seq	SINGLE	cDNA		7578392	757839200	0	100	262	GEO	Mid-to-late exponential		opex	opex:glual_kan	glual_kan	ctrl						37	7	O2		M9	Glucose(.4%)	NH4Cl(1)	glutaraldehyde, kanamycin					https://sra-downloadb.be-md.ncbi.nlm.nih.gov/sos3/sra-pub-run-21/SRR10994869/SRR10994869.1
SRX7656057	SRR10994868	2020-01-31 12:38:00	SRP246332	SRA1035291	SRS6085317	SAMN13956127	PRJNA604190	GSM4291833	GSE144604	ILLUMINA	Illumina HiSeq 4000	TRANSCRIPTOMIC	RNA-Seq	SINGLE	cDNA		7261688	726168800	0	100	252	GEO	Mid-to-late exponential		opex	opex:glual_kan	glual_kan	ctrl						37	7	O2		M9	Glucose(.4%)	NH4Cl(1)	glutaraldehyde, kanamycin					https://sra-downloadb.st-va.ncbi.nlm.nih.gov/sos1/sra-pub-run-14/SRR10994868/SRR10994868.1
SRX7656056	SRR10994867	2020-01-31 12:38:00	SRP246332	SRA1035291	SRS6085318	SAMN13956128	PRJNA604190	GSM4291832	GSE144604	ILLUMINA	Illumina HiSeq 4000	TRANSCRIPTOMIC	RNA-Seq	SINGLE	cDNA		7202187	720218700	0	100	243	GEO	Mid-to-late exponential		opex	opex:glual_amp	glual_amp	ctrl						37	7	O2		M9	Glucose(.4%)	NH4Cl(1)	glutaraldehyde, ampicillin					https://sra-downloadb.be-md.ncbi.nlm.nih.gov/sos3/sra-pub-run-20/SRR10994867/SRR10994867.1
SRX7656055	SRR10994866	2020-01-31 12:39:00	SRP246332	SRA1035291	SRS6085316	SAMN13956190	PRJNA604190	GSM4291831	GSE144604	ILLUMINA	Illumina HiSeq 4000	TRANSCRIPTOMIC	RNA-Seq	SINGLE	cDNA		9400214	940021400	0	100	319	GEO	Mid-to-late exponential		opex	opex:glual_amp	glual_amp	ctrl						37	7	O2		M9	Glucose(.4%)	NH4Cl(1)	glutaraldehyde, ampicillin					https://sra-downloadb.be-md.ncbi.nlm.nih.gov/sos3/sra-pub-run-20/SRR10994866/SRR10994866.1
SRX7656054	SRR10994865	2020-01-31 12:39:00	SRP246332	SRA1035291	SRS6085314	SAMN13956191	PRJNA604190	GSM4291830	GSE144604	ILLUMINA	Illumina HiSeq 4000	TRANSCRIPTOMIC	RNA-Seq	SINGLE	cDNA		9099026	909902600	0	100	307	GEO	Mid-to-late exponential		opex	opex:glual_amp	glual_amp	ctrl						37	7	O2		M9	Glucose(.4%)	NH4Cl(1)	glutaraldehyde, ampicillin					https://sra-downloadb.st-va.ncbi.nlm.nih.gov/sos1/sra-pub-run-14/SRR10994865/SRR10994865.1
SRX7656053	SRR10994864	2020-01-31 12:39:00	SRP246332	SRA1035291	SRS6085315	SAMN13956192	PRJNA604190	GSM4291829	GSE144604	ILLUMINA	Illumina HiSeq 4000	TRANSCRIPTOMIC	RNA-Seq	SINGLE	cDNA		8392677	839267700	0	100	285	GEO	Mid-to-late exponential		opex	opex:etoh_rif	etoh_rif	ctrl						37	7	O2		M9	Glucose(.4%)	NH4Cl(1)	ethanol, rifampicin					https://sra-downloadb.st-va.ncbi.nlm.nih.gov/sos1/sra-pub-run-14/SRR10994864/SRR10994864.1
SRX7656052	SRR10994863	2020-01-31 12:40:00	SRP246332	SRA1035291	SRS6085310	SAMN13956193	PRJNA604190	GSM4291828	GSE144604	ILLUMINA	Illumina HiSeq 4000	TRANSCRIPTOMIC	RNA-Seq	SINGLE	cDNA		11235865	1123586500	0	100	381	GEO	Mid-to-late exponential		opex	opex:etoh_rif	etoh_rif	ctrl						37	7	O2		M9	Glucose(.4%)	NH4Cl(1)	ethanol, rifampicin					https://sra-downloadb.st-va.ncbi.nlm.nih.gov/sos1/sra-pub-run-14/SRR10994863/SRR10994863.1
SRX7656051	SRR10994862	2020-01-31 12:38:00	SRP246332	SRA1035291	SRS6085311	SAMN13956194	PRJNA604190	GSM4291827	GSE144604	ILLUMINA	Illumina HiSeq 4000	TRANSCRIPTOMIC	RNA-Seq	SINGLE	cDNA		7773172	777317200	0	100	265	GEO	Mid-to-late exponential		opex	opex:etoh_rif	etoh_rif	ctrl						37	7	O2		M9	Glucose(.4%)	NH4Cl(1)	ethanol, rifampicin					https://sra-downloadb.st-va.ncbi.nlm.nih.gov/sos1/sra-pub-run-14/SRR10994862/SRR10994862.1
SRX7656050	SRR10994861	2020-01-31 12:38:00	SRP246332	SRA1035291	SRS6085313	SAMN13956195	PRJNA604190	GSM4291826	GSE144604	ILLUMINA	Illumina HiSeq 4000	TRANSCRIPTOMIC	RNA-Seq	SINGLE	cDNA		8083421	808342100	0	100	273	GEO	Mid-to-late exponential		opex	opex:etoh_nor	etoh_nor	ctrl						37	7	O2		M9	Glucose(.4%)	NH4Cl(1)	ethanol, norfloxacin					https://sra-downloadb.st-va.ncbi.nlm.nih.gov/sos1/sra-pub-run-14/SRR10994861/SRR10994861.1
SRX7656049	SRR10994860	2020-01-31 12:39:00	SRP246332	SRA1035291	SRS6085312	SAMN13956196	PRJNA604190	GSM4291825	GSE144604	ILLUMINA	Illumina HiSeq 4000	TRANSCRIPTOMIC	RNA-Seq	SINGLE	cDNA		9243487	924348700	0	100	313	GEO	Mid-to-late exponential		opex	opex:etoh_nor	etoh_nor	ctrl						37	7	O2		M9	Glucose(.4%)	NH4Cl(1)	ethanol, norfloxacin					https://sra-downloadb.st-va.ncbi.nlm.nih.gov/sos1/sra-pub-run-14/SRR10994860/SRR10994860.1
SRX7656048	SRR10994859	2020-01-31 12:39:00	SRP246332	SRA1035291	SRS6085308	SAMN13956197	PRJNA604190	GSM4291824	GSE144604	ILLUMINA	Illumina HiSeq 4000	TRANSCRIPTOMIC	RNA-Seq	SINGLE	cDNA		9936946	993694600	0	100	338	GEO	Mid-to-late exponential		opex	opex:etoh_nor	etoh_nor	ctrl						37	7	O2		M9	Glucose(.4%)	NH4Cl(1)	ethanol, norfloxacin					https://sra-downloadb.be-md.ncbi.nlm.nih.gov/sos3/sra-pub-run-20/SRR10994859/SRR10994859.1
SRX7656047	SRR10994858	2020-01-31 12:38:00	SRP246332	SRA1035291	SRS6085309	SAMN13956198	PRJNA604190	GSM4291823	GSE144604	ILLUMINA	Illumina HiSeq 4000	TRANSCRIPTOMIC	RNA-Seq	SINGLE	cDNA		7870455	787045500	0	100	268	GEO	Mid-to-late exponential		opex	opex:etoh_kan	etoh_kan	ctrl						37	7	O2		M9	Glucose(.4%)	NH4Cl(1)	ethanol, kanamycin					https://sra-downloadb.be-md.ncbi.nlm.nih.gov/sos3/sra-pub-run-21/SRR10994858/SRR10994858.1
SRX7656046	SRR10994857	2020-01-31 12:38:00	SRP246332	SRA1035291	SRS6085307	SAMN13956199	PRJNA604190	GSM4291822	GSE144604	ILLUMINA	Illumina HiSeq 4000	TRANSCRIPTOMIC	RNA-Seq	SINGLE	cDNA		8019143	801914300	0	100	272	GEO	Mid-to-late exponential		opex	opex:etoh_kan	etoh_kan	ctrl						37	7	O2		M9	Glucose(.4%)	NH4Cl(1)	ethanol, kanamycin					https://sra-downloadb.be-md.ncbi.nlm.nih.gov/sos3/sra-pub-run-21/SRR10994857/SRR10994857.1
SRX7656045	SRR10994856	2020-01-31 12:39:00	SRP246332	SRA1035291	SRS6085306	SAMN13956200	PRJNA604190	GSM4291821	GSE144604	ILLUMINA	Illumina HiSeq 4000	TRANSCRIPTOMIC	RNA-Seq	SINGLE	cDNA		9805511	980551100	0	100	331	GEO	Mid-to-late exponential		opex	opex:etoh_kan	etoh_kan	ctrl						37	7	O2		M9	Glucose(.4%)	NH4Cl(1)	ethanol, kanamycin					https://sra-downloadb.st-va.ncbi.nlm.nih.gov/sos1/sra-pub-run-14/SRR10994856/SRR10994856.1
SRX7656044	SRR10994855	2020-01-31 12:39:00	SRP246332	SRA1035291	SRS6085305	SAMN13956201	PRJNA604190	GSM4291820	GSE144604	ILLUMINA	Illumina HiSeq 4000	TRANSCRIPTOMIC	RNA-Seq	SINGLE	cDNA		7686246	768624600	0	100	261	GEO	Mid-to-late exponential		opex	opex:etoh_amp	etoh_amp	ctrl						37	7	O2		M9	Glucose(.4%)	NH4Cl(1)	ethanol, ampicillin					https://sra-downloadb.st-va.ncbi.nlm.nih.gov/sos1/sra-pub-run-14/SRR10994855/SRR10994855.1
SRX7656043	SRR10994854	2020-01-31 12:38:00	SRP246332	SRA1035291	SRS6085304	SAMN13956202	PRJNA604190	GSM4291819	GSE144604	ILLUMINA	Illumina HiSeq 4000	TRANSCRIPTOMIC	RNA-Seq	SINGLE	cDNA		7409554	740955400	0	100	251	GEO	Mid-to-late exponential		opex	opex:etoh_amp	etoh_amp	ctrl						37	7	O2		M9	Glucose(.4%)	NH4Cl(1)	ethanol, ampicillin					https://sra-downloadb.be-md.ncbi.nlm.nih.gov/sos3/sra-pub-run-19/SRR10994854/SRR10994854.1
SRX7656042	SRR10994853	2020-01-31 12:40:00	SRP246332	SRA1035291	SRS6085303	SAMN13956163	PRJNA604190	GSM4291818	GSE144604	ILLUMINA	Illumina HiSeq 4000	TRANSCRIPTOMIC	RNA-Seq	SINGLE	cDNA		9719329	971932900	0	100	328	GEO	Mid-to-late exponential		opex	opex:etoh_amp	etoh_amp	ctrl						37	7	O2		M9	Glucose(.4%)	NH4Cl(1)	ethanol, ampicillin					https://sra-downloadb.be-md.ncbi.nlm.nih.gov/sos3/sra-pub-run-21/SRR10994853/SRR10994853.1
SRX7656041	SRR10994852	2020-01-31 12:38:00	SRP246332	SRA1035291	SRS6085301	SAMN13956203	PRJNA604190	GSM4291817	GSE144604	ILLUMINA	Illumina HiSeq 4000	TRANSCRIPTOMIC	RNA-Seq	SINGLE	cDNA		6498802	649880200	0	100	215	GEO	Mid-to-late exponential		opex	opex:ctrl	ctrl	ctrl						37	7	O2		M9	Glucose(.4%)	NH4Cl(1)						https://sra-downloadb.st-va.ncbi.nlm.nih.gov/sos1/sra-pub-run-14/SRR10994852/SRR10994852.1
SRX7656040	SRR10994851	2020-01-31 12:37:00	SRP246332	SRA1035291	SRS6085300	SAMN13956159	PRJNA604190	GSM4291816	GSE144604	ILLUMINA	Illumina HiSeq 4000	TRANSCRIPTOMIC	RNA-Seq	SINGLE	cDNA		5904011	590401100	0	100	195	GEO	Mid-to-late exponential		opex	opex:ctrl	ctrl	ctrl						37	7	O2		M9	Glucose(.4%)	NH4Cl(1)						https://sra-downloadb.be-md.ncbi.nlm.nih.gov/sos3/sra-pub-run-20/SRR10994851/SRR10994851.1
SRX7656039	SRR10994850	2020-01-31 12:37:00	SRP246332	SRA1035291	SRS6085302	SAMN13956160	PRJNA604190	GSM4291815	GSE144604	ILLUMINA	Illumina HiSeq 4000	TRANSCRIPTOMIC	RNA-Seq	SINGLE	cDNA		5189037	518903700	0	100	171	GEO	Mid-to-late exponential		opex	opex:ctrl	ctrl	ctrl						37	7	O2		M9	Glucose(.4%)	NH4Cl(1)						https://sra-downloadb.st-va.ncbi.nlm.nih.gov/sos1/sra-pub-run-14/SRR10994850/SRR10994850.1
SRX7656038	SRR10994849	2020-01-31 12:38:00	SRP246332	SRA1035291	SRS6085299	SAMN13956161	PRJNA604190	GSM4291814	GSE144604	ILLUMINA	Illumina HiSeq 4000	TRANSCRIPTOMIC	RNA-Seq	SINGLE	cDNA		7309328	730932800	0	100	251	GEO	Mid-to-late exponential		opex	opex:chx_rif	chx_rif	ctrl						37	7	O2		M9	Glucose(.4%)	NH4Cl(1)	chlorhexidine, rifampicin					https://sra-downloadb.st-va.ncbi.nlm.nih.gov/sos1/sra-pub-run-14/SRR10994849/SRR10994849.1
SRX7656037	SRR10994848	2020-01-31 12:39:00	SRP246332	SRA1035291	SRS6085297	SAMN13956162	PRJNA604190	GSM4291813	GSE144604	ILLUMINA	Illumina HiSeq 4000	TRANSCRIPTOMIC	RNA-Seq	SINGLE	cDNA		8193278	819327800	0	100	283	GEO	Mid-to-late exponential		opex	opex:chx_rif	chx_rif	ctrl						37	7	O2		M9	Glucose(.4%)	NH4Cl(1)	chlorhexidine, rifampicin					https://sra-downloadb.st-va.ncbi.nlm.nih.gov/sos1/sra-pub-run-14/SRR10994848/SRR10994848.1
SRX7656036	SRR10994847	2020-01-31 12:38:00	SRP246332	SRA1035291	SRS6085298	SAMN13956164	PRJNA604190	GSM4291812	GSE144604	ILLUMINA	Illumina HiSeq 4000	TRANSCRIPTOMIC	RNA-Seq	SINGLE	cDNA		8090754	809075400	0	100	279	GEO	Mid-to-late exponential		opex	opex:chx_rif	chx_rif	ctrl						37	7	O2		M9	Glucose(.4%)	NH4Cl(1)	chlorhexidine, rifampicin					https://sra-downloadb.st-va.ncbi.nlm.nih.gov/sos1/sra-pub-run-14/SRR10994847/SRR10994847.1
SRX7656035	SRR10994846	2020-01-31 12:39:00	SRP246332	SRA1035291	SRS6085295	SAMN13956165	PRJNA604190	GSM4291811	GSE144604	ILLUMINA	Illumina HiSeq 4000	TRANSCRIPTOMIC	RNA-Seq	SINGLE	cDNA		8004949	800494900	0	100	275	GEO	Mid-to-late exponential		opex	opex:chx_nor	chx_nor	ctrl						37	7	O2		M9	Glucose(.4%)	NH4Cl(1)	chlorhexidine, norfloxacin					https://sra-downloadb.st-va.ncbi.nlm.nih.gov/sos1/sra-pub-run-14/SRR10994846/SRR10994846.1
SRX7656034	SRR10994845	2020-01-31 12:39:00	SRP246332	SRA1035291	SRS6085296	SAMN13956166	PRJNA604190	GSM4291810	GSE144604	ILLUMINA	Illumina HiSeq 4000	TRANSCRIPTOMIC	RNA-Seq	SINGLE	cDNA		8110437	811043700	0	100	280	GEO	Mid-to-late exponential		opex	opex:chx_nor	chx_nor	ctrl						37	7	O2		M9	Glucose(.4%)	NH4Cl(1)	chlorhexidine, norfloxacin					https://sra-downloadb.st-va.ncbi.nlm.nih.gov/sos1/sra-pub-run-14/SRR10994845/SRR10994845.1
SRX7656033	SRR10994844	2020-01-31 12:38:00	SRP246332	SRA1035291	SRS6085294	SAMN13956167	PRJNA604190	GSM4291809	GSE144604	ILLUMINA	Illumina HiSeq 4000	TRANSCRIPTOMIC	RNA-Seq	SINGLE	cDNA		8428980	842898000	0	100	289	GEO	Mid-to-late exponential		opex	opex:chx_nor	chx_nor	ctrl						37	7	O2		M9	Glucose(.4%)	NH4Cl(1)	chlorhexidine, norfloxacin					https://sra-downloadb.be-md.ncbi.nlm.nih.gov/sos3/sra-pub-run-20/SRR10994844/SRR10994844.1
SRX7656032	SRR10994843	2020-01-31 12:38:00	SRP246332	SRA1035291	SRS6085293	SAMN13956168	PRJNA604190	GSM4291808	GSE144604	ILLUMINA	Illumina HiSeq 4000	TRANSCRIPTOMIC	RNA-Seq	SINGLE	cDNA		8154970	815497000	0	100	280	GEO	Mid-to-late exponential		opex	opex:chx_kan	chx_kan	ctrl						37	7	O2		M9	Glucose(.4%)	NH4Cl(1)	chlorhexidine, kanamycin					https://sra-downloadb.st-va.ncbi.nlm.nih.gov/sos1/sra-pub-run-14/SRR10994843/SRR10994843.1
SRX7656031	SRR10994842	2020-01-31 12:39:00	SRP246332	SRA1035291	SRS6085292	SAMN13956169	PRJNA604190	GSM4291807	GSE144604	ILLUMINA	Illumina HiSeq 4000	TRANSCRIPTOMIC	RNA-Seq	SINGLE	cDNA		9476562	947656200	0	100	327	GEO	Mid-to-late exponential		opex	opex:chx_kan	chx_kan	ctrl						37	7	O2		M9	Glucose(.4%)	NH4Cl(1)	chlorhexidine, kanamycin					https://sra-downloadb.be-md.ncbi.nlm.nih.gov/sos3/sra-pub-run-20/SRR10994842/SRR10994842.1
SRX7656030	SRR10994841	2020-01-31 12:39:00	SRP246332	SRA1035291	SRS6085289	SAMN13956170	PRJNA604190	GSM4291806	GSE144604	ILLUMINA	Illumina HiSeq 4000	TRANSCRIPTOMIC	RNA-Seq	SINGLE	cDNA		8508742	850874200	0	100	292	GEO	Mid-to-late exponential		opex	opex:chx_kan	chx_kan	ctrl						37	7	O2		M9	Glucose(.4%)	NH4Cl(1)	chlorhexidine, kanamycin					https://sra-downloadb.be-md.ncbi.nlm.nih.gov/sos3/sra-pub-run-19/SRR10994841/SRR10994841.1
SRX7656029	SRR10994840	2020-01-31 12:39:00	SRP246332	SRA1035291	SRS6085291	SAMN13956171	PRJNA604190	GSM4291805	GSE144604	ILLUMINA	Illumina HiSeq 4000	TRANSCRIPTOMIC	RNA-Seq	SINGLE	cDNA		7957727	795772700	0	100	275	GEO	Mid-to-late exponential		opex	opex:chx_amp	chx_amp	ctrl						37	7	O2		M9	Glucose(.4%)	NH4Cl(1)	chlorhexidine, ampicillin					https://sra-downloadb.st-va.ncbi.nlm.nih.gov/sos1/sra-pub-run-14/SRR10994840/SRR10994840.1
SRX7656028	SRR10994839	2020-01-31 12:38:00	SRP246332	SRA1035291	SRS6085288	SAMN13956172	PRJNA604190	GSM4291804	GSE144604	ILLUMINA	Illumina HiSeq 4000	TRANSCRIPTOMIC	RNA-Seq	SINGLE	cDNA		7803107	780310700	0	100	269	GEO	Mid-to-late exponential		opex	opex:chx_amp	chx_amp	ctrl						37	7	O2		M9	Glucose(.4%)	NH4Cl(1)	chlorhexidine, ampicillin					https://sra-downloadb.st-va.ncbi.nlm.nih.gov/sos1/sra-pub-run-14/SRR10994839/SRR10994839.1
SRX7656027	SRR10994838	2020-01-31 12:38:00	SRP246332	SRA1035291	SRS6085290	SAMN13956173	PRJNA604190	GSM4291803	GSE144604	ILLUMINA	Illumina HiSeq 4000	TRANSCRIPTOMIC	RNA-Seq	SINGLE	cDNA		7906288	790628800	0	100	273	GEO	Mid-to-late exponential		opex	opex:chx_amp	chx_amp	ctrl						37	7	O2		M9	Glucose(.4%)	NH4Cl(1)	chlorhexidine, ampicillin					https://sra-downloadb.be-md.ncbi.nlm.nih.gov/sos3/sra-pub-run-21/SRR10994838/SRR10994838.1
SRX7656026	SRR10994837	2020-01-31 12:37:00	SRP246332	SRA1035291	SRS6085287	SAMN13956174	PRJNA604190	GSM4291802	GSE144604	ILLUMINA	Illumina HiSeq 4000	TRANSCRIPTOMIC	RNA-Seq	SINGLE	cDNA		6507903	650790300	0	100	220	GEO	Mid-to-late exponential		opex	opex:bak_rif	bak_rif	ctrl						37	7	O2		M9	Glucose(.4%)	NH4Cl(1)	bezalkonium chloride, rifampicin					https://sra-downloadb.be-md.ncbi.nlm.nih.gov/sos3/sra-pub-run-21/SRR10994837/SRR10994837.1
SRX7656025	SRR10994836	2020-01-31 12:39:00	SRP246332	SRA1035291	SRS6085285	SAMN13956175	PRJNA604190	GSM4291801	GSE144604	ILLUMINA	Illumina HiSeq 4000	TRANSCRIPTOMIC	RNA-Seq	SINGLE	cDNA		9927153	992715300	0	100	336	GEO	Mid-to-late exponential		opex	opex:bak_rif	bak_rif	ctrl						37	7	O2		M9	Glucose(.4%)	NH4Cl(1)	bezalkonium chloride, rifampicin					https://sra-downloadb.st-va.ncbi.nlm.nih.gov/sos1/sra-pub-run-14/SRR10994836/SRR10994836.1
SRX7656024	SRR10994835	2020-01-31 12:38:00	SRP246332	SRA1035291	SRS6085286	SAMN13956176	PRJNA604190	GSM4291800	GSE144604	ILLUMINA	Illumina HiSeq 4000	TRANSCRIPTOMIC	RNA-Seq	SINGLE	cDNA		8789394	878939400	0	100	297	GEO	Mid-to-late exponential		opex	opex:bak_rif	bak_rif	ctrl						37	7	O2		M9	Glucose(.4%)	NH4Cl(1)	bezalkonium chloride, rifampicin					https://sra-downloadb.be-md.ncbi.nlm.nih.gov/sos3/sra-pub-run-19/SRR10994835/SRR10994835.1
SRX7656023	SRR10994834	2020-01-31 12:37:00	SRP246332	SRA1035291	SRS6085284	SAMN13956177	PRJNA604190	GSM4291799	GSE144604	ILLUMINA	Illumina HiSeq 4000	TRANSCRIPTOMIC	RNA-Seq	SINGLE	cDNA		6932206	693220600	0	100	234	GEO	Mid-to-late exponential		opex	opex:bak_nor	bak_nor	ctrl						37	7	O2		M9	Glucose(.4%)	NH4Cl(1)	bezalkonium chloride, norfloxacin					https://sra-downloadb.be-md.ncbi.nlm.nih.gov/sos3/sra-pub-run-19/SRR10994834/SRR10994834.1
SRX7656022	SRR10994833	2020-01-31 12:37:00	SRP246332	SRA1035291	SRS6085283	SAMN13956178	PRJNA604190	GSM4291798	GSE144604	ILLUMINA	Illumina HiSeq 4000	TRANSCRIPTOMIC	RNA-Seq	SINGLE	cDNA		5000870	500087000	0	100	169	GEO	Mid-to-late exponential		opex	opex:bak_nor	bak_nor	ctrl						37	7	O2		M9	Glucose(.4%)	NH4Cl(1)	bezalkonium chloride, norfloxacin					https://sra-downloadb.st-va.ncbi.nlm.nih.gov/sos1/sra-pub-run-14/SRR10994833/SRR10994833.1
SRX7656021	SRR10994832	2020-01-31 12:37:00	SRP246332	SRA1035291	SRS6085282	SAMN13956179	PRJNA604190	GSM4291797	GSE144604	ILLUMINA	Illumina HiSeq 4000	TRANSCRIPTOMIC	RNA-Seq	SINGLE	cDNA		6596931	659693100	0	100	222	GEO	Mid-to-late exponential		opex	opex:bak_nor	bak_nor	ctrl						37	7	O2		M9	Glucose(.4%)	NH4Cl(1)	bezalkonium chloride, norfloxacin					https://sra-downloadb.st-va.ncbi.nlm.nih.gov/sos1/sra-pub-run-14/SRR10994832/SRR10994832.1
SRX7656020	SRR10994831	2020-01-31 12:39:00	SRP246332	SRA1035291	SRS6085281	SAMN13956180	PRJNA604190	GSM4291796	GSE144604	ILLUMINA	Illumina HiSeq 4000	TRANSCRIPTOMIC	RNA-Seq	SINGLE	cDNA		8307093	830709300	0	100	279	GEO	Mid-to-late exponential		opex	opex:bak_kan	bak_kan	ctrl						37	7	O2		M9	Glucose(.4%)	NH4Cl(1)	bezalkonium chloride, kanamycin					https://sra-downloadb.st-va.ncbi.nlm.nih.gov/sos1/sra-pub-run-14/SRR10994831/SRR10994831.1
SRX7656019	SRR10994830	2020-01-31 12:38:00	SRP246332	SRA1035291	SRS6085280	SAMN13956136	PRJNA604190	GSM4291795	GSE144604	ILLUMINA	Illumina HiSeq 4000	TRANSCRIPTOMIC	RNA-Seq	SINGLE	cDNA		8467921	846792100	0	100	286	GEO	Mid-to-late exponential		opex	opex:bak_kan	bak_kan	ctrl						37	7	O2		M9	Glucose(.4%)	NH4Cl(1)	bezalkonium chloride, kanamycin					https://sra-downloadb.be-md.ncbi.nlm.nih.gov/sos3/sra-pub-run-21/SRR10994830/SRR10994830.1
SRX7656018	SRR10994829	2020-01-31 12:38:00	SRP246332	SRA1035291	SRS6085278	SAMN13956137	PRJNA604190	GSM4291794	GSE144604	ILLUMINA	Illumina HiSeq 4000	TRANSCRIPTOMIC	RNA-Seq	SINGLE	cDNA		8539751	853975100	0	100	288	GEO	Mid-to-late exponential		opex	opex:bak_kan	bak_kan	ctrl						37	7	O2		M9	Glucose(.4%)	NH4Cl(1)	bezalkonium chloride, kanamycin					https://sra-downloadb.st-va.ncbi.nlm.nih.gov/sos1/sra-pub-run-14/SRR10994829/SRR10994829.1
SRX7656017	SRR10994828	2020-01-31 12:38:00	SRP246332	SRA1035291	SRS6085277	SAMN13956138	PRJNA604190	GSM4291793	GSE144604	ILLUMINA	Illumina HiSeq 4000	TRANSCRIPTOMIC	RNA-Seq	SINGLE	cDNA		9017420	901742000	0	100	304	GEO	Mid-to-late exponential		opex	opex:bak_amp	bak_amp	ctrl						37	7	O2		M9	Glucose(.4%)	NH4Cl(1)	bezalkonium chloride, ampicillin					https://sra-downloadb.st-va.ncbi.nlm.nih.gov/sos1/sra-pub-run-14/SRR10994828/SRR10994828.1
SRX7656016	SRR10994827	2020-01-31 12:38:00	SRP246332	SRA1035291	SRS6085279	SAMN13956139	PRJNA604190	GSM4291792	GSE144604	ILLUMINA	Illumina HiSeq 4000	TRANSCRIPTOMIC	RNA-Seq	SINGLE	cDNA		9719713	971971300	0	100	328	GEO	Mid-to-late exponential		opex	opex:bak_amp	bak_amp	ctrl						37	7	O2		M9	Glucose(.4%)	NH4Cl(1)	bezalkonium chloride, ampicillin					https://sra-downloadb.st-va.ncbi.nlm.nih.gov/sos1/sra-pub-run-14/SRR10994827/SRR10994827.1
SRX7656015	SRR10994826	2020-01-31 12:39:00	SRP246332	SRA1035291	SRS6085276	SAMN13956140	PRJNA604190	GSM4291791	GSE144604	ILLUMINA	Illumina HiSeq 4000	TRANSCRIPTOMIC	RNA-Seq	SINGLE	cDNA		9173260	917326000	0	100	310	GEO	Mid-to-late exponential		opex	opex:bak_amp	bak_amp	ctrl						37	7	O2		M9	Glucose(.4%)	NH4Cl(1)	bezalkonium chloride, ampicillin					https://sra-downloadb.be-md.ncbi.nlm.nih.gov/sos3/sra-pub-run-19/SRR10994826/SRR10994826.1
SRX7656014	SRR10994825	2020-01-31 12:39:00	SRP246332	SRA1035291	SRS6085275	SAMN13956141	PRJNA604190	GSM4291790	GSE144604	ILLUMINA	Illumina HiSeq 4000	TRANSCRIPTOMIC	RNA-Seq	SINGLE	cDNA		8323588	832358800	0	100	286	GEO	Mid-to-late exponential		opex	opex:amp	amp	ctrl						37	7	O2		M9	Glucose(.4%)	NH4Cl(1)	ampicillin					https://sra-downloadb.be-md.ncbi.nlm.nih.gov/sos3/sra-pub-run-19/SRR10994825/SRR10994825.1
SRX7656013	SRR10994824	2020-01-31 12:37:00	SRP246332	SRA1035291	SRS6085274	SAMN13956142	PRJNA604190	GSM4291789	GSE144604	ILLUMINA	Illumina HiSeq 4000	TRANSCRIPTOMIC	RNA-Seq	SINGLE	cDNA		6674958	667495800	0	100	230	GEO	Mid-to-late exponential		opex	opex:amp	amp	ctrl						37	7	O2		M9	Glucose(.4%)	NH4Cl(1)	ampicillin					https://sra-downloadb.be-md.ncbi.nlm.nih.gov/sos3/sra-pub-run-21/SRR10994824/SRR10994824.1
SRX7656012	SRR10994823	2020-01-31 12:38:00	SRP246332	SRA1035291	SRS6085273	SAMN13956143	PRJNA604190	GSM4291788	GSE144604	ILLUMINA	Illumina HiSeq 4000	TRANSCRIPTOMIC	RNA-Seq	SINGLE	cDNA		7932049	793204900	0	100	273	GEO	Mid-to-late exponential		opex	opex:amp	amp	ctrl						37	7	O2		M9	Glucose(.4%)	NH4Cl(1)	ampicillin					https://sra-downloadb.be-md.ncbi.nlm.nih.gov/sos3/sra-pub-run-20/SRR10994823/SRR10994823.1
SRX7575778	SRR10907671	2019-09-23							GSE143855	ILLUMINA				PAIRED									Batch		tcs	tcs:wt_zncl2	wt_zncl2		Two Component Systems	No				37	7			LB			ZnCl2(1mM)		2				s3://precise-db/raw_data/tcs/2CS_CHX_WT_1_mM_ZnCl2_R2_S30_R1_001.fastq.gz	s3://precise-db/raw_data/tcs/2CS_CHX_WT_1_mM_ZnCl2_R2_S30_R2_001.fastq.gz
SRX7575777	SRR10907670	2019-09-23							GSE143855	ILLUMINA				PAIRED									Batch		tcs	tcs:wt_zncl2	wt_zncl2		Two Component Systems	No				37	7			LB			ZnCl2(1mM)		2				s3://precise-db/raw_data/tcs/2CS_CHX_WT_1_mM_ZnCl2_R1_S29_R1_001.fastq.gz	s3://precise-db/raw_data/tcs/2CS_CHX_WT_1_mM_ZnCl2_R1_S29_R2_001.fastq.gz
SRX7575776	SRR10907669	2019-09-23							GSE143855	ILLUMINA				PAIRED									Batch		tcs	tcs:del_zraR_zncl2	del_zraR_zncl2		Two Component Systems	No				37	7			LB			ZnCl2(1mM)		2				s3://precise-db/raw_data/tcs/2CS_CHX_ZraR_KO_1_mM_ZnCl2_R2_S26_R1_001.fastq.gz	s3://precise-db/raw_data/tcs/2CS_CHX_ZraR_KO_1_mM_ZnCl2_R2_S26_R2_001.fastq.gz
SRX7575775	SRR10907668	2019-09-23							GSE143855	ILLUMINA				PAIRED									Batch		tcs	tcs:del_zraR_zncl2	del_zraR_zncl2		Two Component Systems	No				37	7			LB			ZnCl2(1mM)		2				s3://precise-db/raw_data/tcs/2CS_CHX_ZraR_KO_1_mM_ZnCl2_R1_S25_R1_001.fastq.gz	s3://precise-db/raw_data/tcs/2CS_CHX_ZraR_KO_1_mM_ZnCl2_R1_S25_R2_001.fastq.gz
SRX7575774	SRR10907667	2019-09-23							GSE143855	ILLUMINA				PAIRED									Batch		tcs	tcs:del_zraR_lb	del_zraR_lb		Two Component Systems	No				37	7			LB					2				s3://precise-db/raw_data/tcs/2CS_CHX_ZraR_KLO_LB_R2_S28_R1_001.fastq.gz	s3://precise-db/raw_data/tcs/2CS_CHX_ZraR_KLO_LB_R2_S28_R2_001.fastq.gz
SRX7575773	SRR10907666	2019-09-23							GSE143855	ILLUMINA				PAIRED									Batch		tcs	tcs:del_zraR_lb	del_zraR_lb		Two Component Systems	No				37	7			LB					2				s3://precise-db/raw_data/tcs/2CS_CHX_ZraR_KLO_LB_R1_S27_R1_001.fastq.gz	s3://precise-db/raw_data/tcs/2CS_CHX_ZraR_KLO_LB_R1_S27_R2_001.fastq.gz
SRX7575772	SRR10907665	2019-09-20							GSE143855	ILLUMINA				PAIRED									Batch		tcs	tcs:wt_m9p	wt_m9p		Two Component Systems	No				37	7			M9P	glucose(4)	NH4Cl(1)			2				s3://precise-db/raw_data/tcs/2CS_CHX_WTM9-PR2_S4_R1_001.fastq.gz	s3://precise-db/raw_data/tcs/2CS_CHX_WTM9-PR2_S4_R2_001.fastq.gz
SRX7575771	SRR10907664	2019-09-20							GSE143855	ILLUMINA				PAIRED									Batch		tcs	tcs:wt_m9p	wt_m9p		Two Component Systems	No				37	7			M9P	glucose(4)	NH4Cl(1)			2				s3://precise-db/raw_data/tcs/2CS_CHX_WTM9-PR1_S3_R1_001.fastq.gz	s3://precise-db/raw_data/tcs/2CS_CHX_WTM9-PR1_S3_R2_001.fastq.gz
SRX7575770	SRR10907654	2019-06-27							GSE143855	ILLUMINA				PAIRED									Batch		tcs	tcs:del_kdpE_115-kcl	del_kdpE_115-kcl		Two Component Systems	No				37	7			TMA	glucose(4)	NH4Cl(0.535)	KCl(115mM)		2				s3://precise-db/raw_data/tcs/2CR_HRS_KdpE_115-KCl_1_S21_R1_001.fastq.gz	s3://precise-db/raw_data/tcs/2CR_HRS_KdpE_115-KCl_1_S21_R2_001.fastq.gz
SRX7575769	SRR10907653	2019-06-27							GSE143855	ILLUMINA				PAIRED									Batch		tcs	tcs:del_kdpE_01-kcl	del_kdpE_01-kcl		Two Component Systems	No				37	7			TMA	glucose(4)	NH4Cl(0.535)	KCl(0.1mM)		2				s3://precise-db/raw_data/tcs/2CR_HRS_KdpE_01-KCl_2_S20_R1_001.fastq.gz	s3://precise-db/raw_data/tcs/2CR_HRS_KdpE_01-KCl_2_S20_R2_001.fastq.gz
SRX7575768	SRR10907652	2019-06-27							GSE143855	ILLUMINA				PAIRED									Batch		tcs	tcs:del_kdpE_01-kcl	del_kdpE_01-kcl		Two Component Systems	No				37	7			TMA	glucose(4)	NH4Cl(0.535)	KCl(0.1mM)		2				s3://precise-db/raw_data/tcs/2CR_HRS_KdpE_01-KCl_1_S19_R1_001.fastq.gz	s3://precise-db/raw_data/tcs/2CR_HRS_KdpE_01-KCl_1_S19_R2_001.fastq.gz
SRX7575767	SRR10907651	2019-06-27							GSE143855	ILLUMINA				PAIRED									Batch		tcs	tcs:del_cpxR_etoh	del_cpxR_etoh		Two Component Systems	No				37	7			LB			Ethanol(5%w/v)		2				s3://precise-db/raw_data/tcs/2CR_HRS_CpxR_KO_EtOH_R2_S41_R1_001.fastq.gz	s3://precise-db/raw_data/tcs/2CR_HRS_CpxR_KO_EtOH_R2_S41_R2_001.fastq.gz
SRX7575766	SRR10907650	2019-06-27							GSE143855	ILLUMINA				PAIRED									Batch		tcs	tcs:del_cpxR_etoh	del_cpxR_etoh		Two Component Systems	No				37	7			LB			Ethanol(5%w/v)		2				s3://precise-db/raw_data/tcs/2CR_HRS_CpxR_KO_EtOH_R1_S40_R1_001.fastq.gz	s3://precise-db/raw_data/tcs/2CR_HRS_CpxR_KO_EtOH_R1_S40_R2_001.fastq.gz
SRX7575765	SRR10907649	2019-06-27							GSE143855	ILLUMINA				PAIRED									Batch		tcs	tcs:del_cpxR_lb	del_cpxR_lb		Two Component Systems	No				37	7			LB					2				s3://precise-db/raw_data/tcs/2CR_HRS_CpxR_KO_LB_R2_S39_R1_001.fastq.gz	s3://precise-db/raw_data/tcs/2CR_HRS_CpxR_KO_LB_R2_S39_R2_001.fastq.gz
SRX7575764	SRR10907648	2019-06-27							GSE143855	ILLUMINA				PAIRED									Batch		tcs	tcs:del_cpxR_lb	del_cpxR_lb		Two Component Systems	No				37	7			LB					2				s3://precise-db/raw_data/tcs/2CR_HRS_CpxR_KO_LB_R1_S38_R1_001.fastq.gz	s3://precise-db/raw_data/tcs/2CR_HRS_CpxR_KO_LB_R1_S38_R2_001.fastq.gz
SRX7575763	SRR10907647	2019-06-27							GSE143855	ILLUMINA				PAIRED									Batch		tcs	tcs:del_baeR_etoh	del_baeR_etoh		Two Component Systems	No				37	7			LB			Ethanol(5%w/v)		2				s3://precise-db/raw_data/tcs/2CR_HRS_BaeR_KO_EtOH_R2_S37_R1_001.fastq.gz	s3://precise-db/raw_data/tcs/2CR_HRS_BaeR_KO_EtOH_R2_S37_R2_001.fastq.gz
SRX7575762	SRR10907663	2019-09-23							GSE143855	ILLUMINA				PAIRED									Batch		tcs	tcs:del_phoB_m9p	del_phoB_m9p		Two Component Systems	No				37	7			M9P	glucose(4)	NH4Cl(1)			2				s3://precise-db/raw_data/tcs/2CS_CHX_PhoB_KO_M9_-P_R2_S32_R1_001.fastq.gz	s3://precise-db/raw_data/tcs/2CS_CHX_PhoB_KO_M9_-P_R2_S32_R2_001.fastq.gz
SRX7575761	SRR10907662	2019-09-23							GSE143855	ILLUMINA				PAIRED									Batch		tcs	tcs:del_phoB_m9p	del_phoB_m9p		Two Component Systems	No				37	7			M9P	glucose(4)	NH4Cl(1)			2				s3://precise-db/raw_data/tcs/2CS_CHX_PhoB_KO_M9_-P_R1_S31_R1_001.fastq.gz	s3://precise-db/raw_data/tcs/2CS_CHX_PhoB_KO_M9_-P_R1_S31_R2_001.fastq.gz
SRX7575760	SRR10907661	2019-09-23							GSE143855	ILLUMINA				PAIRED									Batch		tcs	tcs:del_phoB_m9	del_phoB_m9		Two Component Systems	No				37	7			M9	glucose(4)	NH4Cl(1)			2				s3://precise-db/raw_data/tcs/2CS_CHX_PhoB_KO_M9_R2_S34_R1_001.fastq.gz	s3://precise-db/raw_data/tcs/2CS_CHX_PhoB_KO_M9_R2_S34_R2_001.fastq.gz
SRX7575759	SRR10907660	2019-09-23							GSE143855	ILLUMINA				PAIRED									Batch		tcs	tcs:del_phoB_m9	del_phoB_m9		Two Component Systems	No				37	7			M9	glucose(4)	NH4Cl(1)			2				s3://precise-db/raw_data/tcs/2CS_CHX_PhoB_KO_M9_R1_S33_R1_001.fastq.gz	s3://precise-db/raw_data/tcs/2CS_CHX_PhoB_KO_M9_R1_S33_R2_001.fastq.gz
SRX7575758	SRR10907659	2019-06-27							GSE143855	ILLUMINA				PAIRED									Batch		tcs	tcs:wt_115-kcl	wt_115-kcl		Two Component Systems	No				37	7			TMA	glucose(4)	NH4Cl(0.535)	KCl(115mM)		2				s3://precise-db/raw_data/tcs/2CR_HRS_MG1655_115-KCl_2_S16_R1_001.fastq.gz	s3://precise-db/raw_data/tcs/2CR_HRS_MG1655_115-KCl_2_S16_R2_001.fastq.gz
SRX7575757	SRR10907658	2019-06-27							GSE143855	ILLUMINA				PAIRED									Batch		tcs	tcs:wt_115-kcl	wt_115-kcl		Two Component Systems	No				37	7			TMA	glucose(4)	NH4Cl(0.535)	KCl(115mM)		2				s3://precise-db/raw_data/tcs/2CR_HRS_MG1655_115-KCl_1_S15_R1_001.fastq.gz	s3://precise-db/raw_data/tcs/2CR_HRS_MG1655_115-KCl_1_S15_R2_001.fastq.gz
SRX7575756	SRR10907657	2019-06-27							GSE143855	ILLUMINA				PAIRED									Batch		tcs	tcs:wt_01-kcl	wt_01-kcl		Two Component Systems	No				37	7			TMA	glucose(4)	NH4Cl(0.535)	KCl(0.1mM)		2				s3://precise-db/raw_data/tcs/2CR_HRS_MG1655_01-KCl_2_S18_R1_001.fastq.gz	s3://precise-db/raw_data/tcs/2CR_HRS_MG1655_01-KCl_2_S18_R2_001.fastq.gz
SRX7575755	SRR10907656	2019-06-27							GSE143855	ILLUMINA				PAIRED									Batch		tcs	tcs:wt_01-kcl	wt_01-kcl		Two Component Systems	No				37	7			TMA	glucose(4)	NH4Cl(0.535)	KCl(0.1mM)		2				s3://precise-db/raw_data/tcs/2CR_HRS_MG1655_01-KCl_1_S17_R1_001.fastq.gz	s3://precise-db/raw_data/tcs/2CR_HRS_MG1655_01-KCl_1_S17_R2_001.fastq.gz
SRX7575754	SRR10907646	2019-06-27							GSE143855	ILLUMINA				PAIRED									Batch		tcs	tcs:del_baeR_etoh	del_baeR_etoh		Two Component Systems	No				37	7			LB			Ethanol(5%w/v)		2				s3://precise-db/raw_data/tcs/2CR_HRS_BaeR_KO_EtOH_R1_S36_R1_001.fastq.gz	s3://precise-db/raw_data/tcs/2CR_HRS_BaeR_KO_EtOH_R1_S36_R2_001.fastq.gz
SRX7575753	SRR10907645	2019-06-27							GSE143855	ILLUMINA				PAIRED									Batch		tcs	tcs:del_baeR_lb	del_baeR_lb		Two Component Systems	No				37	7			LB					2				s3://precise-db/raw_data/tcs/2CR_HRS_BaeR_KO_LB_R2_S35_R1_001.fastq.gz	s3://precise-db/raw_data/tcs/2CR_HRS_BaeR_KO_LB_R2_S35_R2_001.fastq.gz
SRX7575752	SRR10907644	2019-06-27							GSE143855	ILLUMINA				PAIRED									Batch		tcs	tcs:del_baeR_lb	del_baeR_lb		Two Component Systems	No				37	7			LB					2				s3://precise-db/raw_data/tcs/2CR_HRS_BaeR_KO_LB_R1_S34_R1_001.fastq.gz	s3://precise-db/raw_data/tcs/2CR_HRS_BaeR_KO_LB_R1_S34_R2_001.fastq.gz
SRX7575751	SRR10907643	2019-06-27							GSE143855	ILLUMINA				PAIRED									Batch		tcs	tcs:wt_etoh	wt_etoh		Two Component Systems	No				37	7			LB			Ethanol(5%w/v)		2				s3://precise-db/raw_data/tcs/2CR_HRS_WT_EtOH_R2_S25_R1_001.fastq.gz	s3://precise-db/raw_data/tcs/2CR_HRS_WT_EtOH_R2_S25_R2_001.fastq.gz
SRX7575750	SRR10907642	2019-06-27							GSE143855	ILLUMINA				PAIRED									Batch		tcs	tcs:wt_etoh	wt_etoh		Two Component Systems	No				37	7			LB			Ethanol(5%w/v)		2				s3://precise-db/raw_data/tcs/2CR_HRS_WT_EtOH_R1_S24_R1_001.fastq.gz	s3://precise-db/raw_data/tcs/2CR_HRS_WT_EtOH_R1_S24_R2_001.fastq.gz
SRX7575749	SRR10907641	2019-08-29							GSE143855	ILLUMINA				PAIRED									Batch		tcs	tcs:wt_lb	wt_lb		Two Component Systems	No				37	7			LB					2				s3://precise-db/raw_data/tcs/_HRS_MG1655_LB_2_for_Julia_K_WT_S40_R1_001.fastq.gz	s3://precise-db/raw_data/tcs/_HRS_MG1655_LB_2_for_Julia_K_WT_S40_R2_001.fastq.gz
SRX7575748	SRR10907640	2019-08-29							GSE143855	ILLUMINA				PAIRED									Batch		tcs	tcs:wt_lb	wt_lb		Two Component Systems	No				37	7			LB					2				s3://precise-db/raw_data/tcs/_HRS_MG1655_LB_1_for_Julia_K_WT_S39_R1_001.fastq.gz	s3://precise-db/raw_data/tcs/_HRS_MG1655_LB_1_for_Julia_K_WT_S39_R2_001.fastq.gz
SRX7575747	SRR10907655	2019-06-27							GSE143855	ILLUMINA				PAIRED									Batch		tcs	tcs:del_kdpE_115-kcl	del_kdpE_115-kcl		Two Component Systems	No				37	7			TMA	glucose(4)	NH4Cl(0.535)	KCl(115mM)		2				s3://precise-db/raw_data/tcs/2CR_HRS_KdpE_115-KCl_2_S22_R1_001.fastq.gz	s3://precise-db/raw_data/tcs/2CR_HRS_KdpE_115-KCl_2_S22_R2_001.fastq.gz
SRX7494128	SRR10820656	2020-01-02 16:13:00	SRP239321	SRA1019251	SRS5935550	SAMN13713787	PRJNA598708			ILLUMINA	Illumina HiSeq 2500	TRANSCRIPTOMIC	RNA-Seq	PAIRED	RANDOM	ND_t4_r2	18743823	1705687893	18743823	91	525	BROAD INSTITUTE			halicin	halicin:no_drug_t4	no_drug_t4	no_drug_t1																		https://sra-downloadb.be-md.ncbi.nlm.nih.gov/sos3/sra-pub-run-20/SRR10820656/SRR10820656.1
SRX7494127	SRR10820657	2020-01-02 16:12:00	SRP239321	SRA1019251	SRS5935549	SAMN13713786	PRJNA598708			ILLUMINA	Illumina HiSeq 2500	TRANSCRIPTOMIC	RNA-Seq	PAIRED	RANDOM	ND_t4_r1	14708922	1338511902	14708922	91	410	BROAD INSTITUTE			halicin	halicin:no_drug_t4	no_drug_t4	no_drug_t1																		https://sra-downloadb.be-md.ncbi.nlm.nih.gov/sos3/sra-pub-run-19/SRR10820657/SRR10820657.1
SRX7494118	SRR10820666	2020-01-02 16:19:00	SRP239321	SRA1019251	SRS5935540	SAMN13713781	PRJNA598708			ILLUMINA	Illumina HiSeq 2500	TRANSCRIPTOMIC	RNA-Seq	PAIRED	RANDOM	ND_t1_r2	15315926	1393749266	15315926	91	428	BROAD INSTITUTE			halicin	halicin:no_drug_t1	no_drug_t1	no_drug_t1																		https://sra-downloadb.be-md.ncbi.nlm.nih.gov/sos3/sra-pub-run-20/SRR10820666/SRR10820666.1
SRX7494117	SRR10820667	2020-01-02 16:19:00	SRP239321	SRA1019251	SRS5935539	SAMN13713807	PRJNA598708			ILLUMINA	Illumina HiSeq 2500	TRANSCRIPTOMIC	RNA-Seq	PAIRED	RANDOM	S_4_t2_r2	11500605	1046555055	11500605	91	324	BROAD INSTITUTE			halicin	halicin:halicin_4x_t2	halicin_4x_t2	no_drug_t1													halicin(4x)					https://sra-downloadb.be-md.ncbi.nlm.nih.gov/sos3/sra-pub-run-20/SRR10820667/SRR10820667.1
SRX7494116	SRR10820668	2020-01-02 16:19:00	SRP239321	SRA1019251	SRS5935538	SAMN13713806	PRJNA598708			ILLUMINA	Illumina HiSeq 2500	TRANSCRIPTOMIC	RNA-Seq	PAIRED	RANDOM	S_4_t2_r1	15179228	1381309748	15179228	91	426	BROAD INSTITUTE			halicin	halicin:halicin_4x_t2	halicin_4x_t2	no_drug_t1													halicin(4x)					https://sra-downloadb.be-md.ncbi.nlm.nih.gov/sos3/sra-pub-run-20/SRR10820668/SRR10820668.1
SRX7494113	SRR10820671	2020-01-02 16:20:00	SRP239321	SRA1019251	SRS5935535	SAMN13713803	PRJNA598708			ILLUMINA	Illumina HiSeq 2500	TRANSCRIPTOMIC	RNA-Seq	PAIRED	RANDOM	S_1_t4_r2	13975724	1271790884	13975724	91	393	BROAD INSTITUTE			halicin	halicin:halicin_1x_t4	halicin_1x_t4	no_drug_t1													halicin(1x)					https://sra-downloadb.be-md.ncbi.nlm.nih.gov/sos3/sra-pub-run-20/SRR10820671/SRR10820671.1
SRX7494112	SRR10820672	2020-01-02 16:18:00	SRP239321	SRA1019251	SRS5935534	SAMN13713802	PRJNA598708			ILLUMINA	Illumina HiSeq 2500	TRANSCRIPTOMIC	RNA-Seq	PAIRED	RANDOM	S_1_t4_r1	9068367	825221397	9068367	91	256	BROAD INSTITUTE			halicin	halicin:halicin_1x_t4	halicin_1x_t4	no_drug_t1													halicin(1x)					https://sra-downloadb.be-md.ncbi.nlm.nih.gov/sos3/sra-pub-run-20/SRR10820672/SRR10820672.1
SRX7494109	SRR10820675	2020-01-02 16:22:00	SRP239321	SRA1019251	SRS5935531	SAMN13713799	PRJNA598708			ILLUMINA	Illumina HiSeq 2500	TRANSCRIPTOMIC	RNA-Seq	PAIRED	RANDOM	S_1_t2_r2	11957705	1088151155	11957705	91	338	BROAD INSTITUTE			halicin	halicin:halicin_1x_t2	halicin_1x_t2	no_drug_t1													halicin(1x)					https://sra-downloadb.be-md.ncbi.nlm.nih.gov/sos3/sra-pub-run-19/SRR10820675/SRR10820675.1
SRX7494108	SRR10820676	2020-01-02 16:22:00	SRP239321	SRA1019251	SRS5935530	SAMN13713798	PRJNA598708			ILLUMINA	Illumina HiSeq 2500	TRANSCRIPTOMIC	RNA-Seq	PAIRED	RANDOM	S_1_t2_r1	17751966	1615428906	17751966	91	503	BROAD INSTITUTE			halicin	halicin:halicin_1x_t2	halicin_1x_t2	no_drug_t1													halicin(1x)					https://sra-downloadb.be-md.ncbi.nlm.nih.gov/sos3/sra-pub-run-20/SRR10820676/SRR10820676.1
SRX7494107	SRR10820677	2020-01-02 16:20:00	SRP239321	SRA1019251	SRS5935529	SAMN13713780	PRJNA598708			ILLUMINA	Illumina HiSeq 2500	TRANSCRIPTOMIC	RNA-Seq	PAIRED	RANDOM	ND_t1_r1	9057279	824212389	9057279	91	253	BROAD INSTITUTE			halicin	halicin:no_drug_t1	no_drug_t1	no_drug_t1																		https://sra-downloadb.be-md.ncbi.nlm.nih.gov/sos3/sra-pub-run-20/SRR10820677/SRR10820677.1
SRX7494098	SRR10820686	2020-01-02 16:25:00	SRP239321	SRA1019251	SRS5935520	SAMN13713789	PRJNA598708			ILLUMINA	Illumina HiSeq 2500	TRANSCRIPTOMIC	RNA-Seq	PAIRED	RANDOM	S_0.25_t1_r2	22776669	2072676879	22776669	91	642	BROAD INSTITUTE			halicin	halicin:halicin0.25x_t1	halicin0.25x_t1	no_drug_t1													halicin(0.25x)					https://sra-downloadb.be-md.ncbi.nlm.nih.gov/sos3/sra-pub-run-19/SRR10820686/SRR10820686.1
SRX7494097	SRR10820687	2020-01-02 16:25:00	SRP239321	SRA1019251	SRS5935519	SAMN13713788	PRJNA598708			ILLUMINA	Illumina HiSeq 2500	TRANSCRIPTOMIC	RNA-Seq	PAIRED	RANDOM	S_0.25_t1_r1	20459341	1861800031	20459341	91	573	BROAD INSTITUTE			halicin	halicin:halicin0.25x_t1	halicin0.25x_t1	no_drug_t1													halicin(0.25x)					https://sra-downloadb.be-md.ncbi.nlm.nih.gov/sos3/sra-pub-run-19/SRR10820687/SRR10820687.1
SRX7478984	SRR10805236	2019-12-30 15:30:00	SRP239103	SRA1017875	SRS5922579	SAMN13700475	PRJNA598209	GSM4239579	GSE142755	ILLUMINA	Illumina HiSeq 2500	TRANSCRIPTOMIC	RNA-Seq	SINGLE	cDNA		16018249	1042108862	0	65	525	GEO		WT	histone	histone:100ug_H2A	100ug_H2A	untreated			mid-exponential			37				minimal medium A								https://sra-downloadb.be-md.ncbi.nlm.nih.gov/sos3/sra-pub-run-20/SRR10805236/SRR10805236.1
SRX7478983	SRR10805235	2019-12-30 15:31:00	SRP239103	SRA1017875	SRS5922578	SAMN13700476	PRJNA598209	GSM4239578	GSE142755	ILLUMINA	Illumina HiSeq 2500	TRANSCRIPTOMIC	RNA-Seq	SINGLE	cDNA		14625431	968992094	0	66	485	GEO		WT	histone	histone:100ug_H2A	100ug_H2A	untreated			mid-exponential			37				minimal medium A								https://sra-downloadb.be-md.ncbi.nlm.nih.gov/sos3/sra-pub-run-19/SRR10805235/SRR10805235.1
SRX7478982	SRR10805234	2019-12-30 15:30:00	SRP239103	SRA1017875	SRS5922577	SAMN13700480	PRJNA598209	GSM4239577	GSE142755	ILLUMINA	Illumina HiSeq 2500	TRANSCRIPTOMIC	RNA-Seq	SINGLE	cDNA		13640160	919925458	0	67	458	GEO		WT	histone	histone:100ug_H2A	100ug_H2A	untreated			mid-exponential			37				minimal medium A								https://sra-downloadb.be-md.ncbi.nlm.nih.gov/sos3/sra-pub-run-21/SRR10805234/SRR10805234.1
SRX7478981	SRR10805233	2019-12-30 15:30:00	SRP239103	SRA1017875	SRS5922576	SAMN13700481	PRJNA598209	GSM4239576	GSE142755	ILLUMINA	Illumina HiSeq 2500	TRANSCRIPTOMIC	RNA-Seq	SINGLE	cDNA		12387031	831812035	0	67	416	GEO		WT	histone	histone:50ug_H2A	50ug_H2A	untreated			mid-exponential			37				minimal medium A								https://sra-downloadb.be-md.ncbi.nlm.nih.gov/sos3/sra-pub-run-20/SRR10805233/SRR10805233.1
SRX7478980	SRR10805232	2019-12-30 15:32:00	SRP239103	SRA1017875	SRS5922575	SAMN13700482	PRJNA598209	GSM4239575	GSE142755	ILLUMINA	Illumina HiSeq 2500	TRANSCRIPTOMIC	RNA-Seq	SINGLE	cDNA		17271551	1149151047	0	66	576	GEO		WT	histone	histone:50ug_H2A	50ug_H2A	untreated			mid-exponential			37				minimal medium A								https://sra-downloadb.be-md.ncbi.nlm.nih.gov/sos3/sra-pub-run-19/SRR10805232/SRR10805232.1
SRX7478979	SRR10805231	2019-12-30 15:29:00	SRP239103	SRA1017875	SRS5922574	SAMN13700477	PRJNA598209	GSM4239574	GSE142755	ILLUMINA	Illumina HiSeq 2500	TRANSCRIPTOMIC	RNA-Seq	SINGLE	cDNA		15163218	1026337782	0	67	513	GEO		WT	histone	histone:50ug_H2A	50ug_H2A	untreated			mid-exponential			37				minimal medium A								https://sra-downloadb.be-md.ncbi.nlm.nih.gov/sos3/sra-pub-run-21/SRR10805231/SRR10805231.1
SRX7478978	SRR10805230	2019-12-30 15:29:00	SRP239103	SRA1017875	SRS5922573	SAMN13700478	PRJNA598209	GSM4239573	GSE142755	ILLUMINA	Illumina HiSeq 2500	TRANSCRIPTOMIC	RNA-Seq	SINGLE	cDNA		13790985	932196530	0	67	463	GEO		WT	histone	histone:10ug_H2A	10ug_H2A	untreated			mid-exponential			37				minimal medium A								https://sra-downloadb.be-md.ncbi.nlm.nih.gov/sos3/sra-pub-run-20/SRR10805230/SRR10805230.1
SRX7478977	SRR10805229	2019-12-30 15:29:00	SRP239103	SRA1017875	SRS5922572	SAMN13700479	PRJNA598209	GSM4239572	GSE142755	ILLUMINA	Illumina HiSeq 2500	TRANSCRIPTOMIC	RNA-Seq	SINGLE	cDNA		15564869	1050286574	0	67	526	GEO		WT	histone	histone:10ug_H2A	10ug_H2A	untreated			mid-exponential			37				minimal medium A								https://sra-downloadb.be-md.ncbi.nlm.nih.gov/sos3/sra-pub-run-20/SRR10805229/SRR10805229.1
SRX7478976	SRR10805228	2019-12-30 15:28:00	SRP239103	SRA1017875	SRS5922571	SAMN13700483	PRJNA598209	GSM4239571	GSE142755	ILLUMINA	Illumina HiSeq 2500	TRANSCRIPTOMIC	RNA-Seq	SINGLE	cDNA		11097681	750555490	0	67	375	GEO		WT	histone	histone:10ug_H2A	10ug_H2A	untreated			mid-exponential			37				minimal medium A								https://sra-downloadb.be-md.ncbi.nlm.nih.gov/sos3/sra-pub-run-19/SRR10805228/SRR10805228.1
SRX7478975	SRR10805227	2019-12-30 15:29:00	SRP239103	SRA1017875	SRS5922570	SAMN13700484	PRJNA598209	GSM4239570	GSE142755	ILLUMINA	Illumina HiSeq 2500	TRANSCRIPTOMIC	RNA-Seq	SINGLE	cDNA		13875453	935947188	0	67	465	GEO		WT	histone	histone:untreated	untreated	untreated			mid-exponential			37				minimal medium A								https://sra-downloadb.be-md.ncbi.nlm.nih.gov/sos3/sra-pub-run-20/SRR10805227/SRR10805227.1
SRX7478974	SRR10805226	2019-12-30 15:42:00	SRP239103	SRA1017875	SRS5922569	SAMN13700485	PRJNA598209	GSM4239569	GSE142755	ILLUMINA	Illumina HiSeq 2500	TRANSCRIPTOMIC	RNA-Seq	SINGLE	cDNA		47792011	3229322220	0	67	1610	GEO		WT	histone	histone:untreated	untreated	untreated			mid-exponential			37				minimal medium A								https://sra-downloadb.be-md.ncbi.nlm.nih.gov/sos3/sra-pub-run-21/SRR10805226/SRR10805226.1
SRX7478973	SRR10805225	2019-12-30 15:25:00	SRP239103	SRA1017875	SRS5922568	SAMN13700486	PRJNA598209	GSM4239568	GSE142755	ILLUMINA	Illumina HiSeq 2500	TRANSCRIPTOMIC	RNA-Seq	SINGLE	cDNA		4634862	310285892	0	66	155	GEO		WT	histone	histone:untreated	untreated	untreated			mid-exponential			37				minimal medium A								https://sra-downloadb.be-md.ncbi.nlm.nih.gov/sos3/sra-pub-run-19/SRR10805225/SRR10805225.1
SRX7291206	SRR10612046	2019-12-09 23:56:00	SRP235283	SRA1008533	SRS5784368	SAMN13514103	PRJNA594383	GSM4211202	GSE141694	ILLUMINA	Illumina HiSeq 2000	TRANSCRIPTOMIC	RNA-Seq	PAIRED	cDNA		18092632	1792195096	18092632	99	779	GEO		delta-elyC	elyC	elyC:delelyC_37C	delelyC_37C	wt_37C			early-log		0.3-0.35	37				LB			NaCl(1%)					https://sra-downloadb.be-md.ncbi.nlm.nih.gov/sos3/sra-pub-run-20/SRR10612046/SRR10612046.1
SRX7291205	SRR10612045	2019-12-09 23:58:00	SRP235283	SRA1008533	SRS5784367	SAMN13514090	PRJNA594383	GSM4211201	GSE141694	ILLUMINA	Illumina HiSeq 2000	TRANSCRIPTOMIC	RNA-Seq	PAIRED	cDNA		19715717	1952493522	19715717	99	857	GEO		delta-elyC	elyC	elyC:delelyC_37C	delelyC_37C	wt_37C			early-log		0.3-0.35	37				LB			NaCl(1%)					https://sra-downloadb.be-md.ncbi.nlm.nih.gov/sos3/sra-pub-run-20/SRR10612045/SRR10612045.1
SRX7291204	SRR10612044	2019-12-09 23:54:00	SRP235283	SRA1008533	SRS5784366	SAMN13514091	PRJNA594383	GSM4211200	GSE141694	ILLUMINA	Illumina HiSeq 2000	TRANSCRIPTOMIC	RNA-Seq	PAIRED	cDNA		18028989	1785451273	18028989	99	782	GEO		delta-elyC	elyC	elyC:delelyC_37C	delelyC_37C	wt_37C			early-log		0.3-0.35	37				LB			NaCl(1%)					https://sra-downloadb.be-md.ncbi.nlm.nih.gov/sos3/sra-pub-run-21/SRR10612044/SRR10612044.1
SRX7291203	SRR10612043	2019-12-09 23:55:00	SRP235283	SRA1008533	SRS5784364	SAMN13514092	PRJNA594383	GSM4211199	GSE141694	ILLUMINA	Illumina HiSeq 2000	TRANSCRIPTOMIC	RNA-Seq	PAIRED	cDNA		21248540	2104796156	21248540	99	916	GEO		delta-elyC	elyC	elyC:delelyC_21C	delelyC_21C	wt_37C			early-log		0.3-0.35	21				LB			NaCl(1%)					https://sra-downloadb.be-md.ncbi.nlm.nih.gov/sos3/sra-pub-run-20/SRR10612043/SRR10612043.1
SRX7291202	SRR10612041	2019-12-09 23:56:00	SRP235283	SRA1008533	SRS5784365	SAMN13514094	PRJNA594383	GSM4211198	GSE141694	ILLUMINA	Illumina HiSeq 2000	TRANSCRIPTOMIC	RNA-Seq	PAIRED	cDNA		19464696	1928107358	19464696	99	840	GEO		delta-elyC	elyC	elyC:delelyC_21C	delelyC_21C	wt_37C			early-log		0.3-0.35	21				LB			NaCl(1%)					https://sra-downloadb.be-md.ncbi.nlm.nih.gov/sos3/sra-pub-run-19/SRR10612041/SRR10612041.1
SRX7291201	SRR10612040	2019-12-09 23:53:00	SRP235283	SRA1008533	SRS5784363	SAMN13514095	PRJNA594383	GSM4211197	GSE141694	ILLUMINA	Illumina HiSeq 2000	TRANSCRIPTOMIC	RNA-Seq	PAIRED	cDNA		18019155	1784840817	18019155	99	778	GEO		delta-elyC	elyC	elyC:delelyC_21C	delelyC_21C	wt_37C			early-log		0.3-0.35	21				LB			NaCl(1%)					https://sra-downloadb.be-md.ncbi.nlm.nih.gov/sos2/sra-pub-run-15/SRR1061204/SRR10612040.1
SRX7291200	SRR10612039	2019-12-09 23:54:00	SRP235283	SRA1008533	SRS5784362	SAMN13514096	PRJNA594383	GSM4211196	GSE141694	ILLUMINA	Illumina HiSeq 2000	TRANSCRIPTOMIC	RNA-Seq	PAIRED	cDNA		19285693	1910446495	19285693	99	830	GEO		WT	elyC	elyC:wt_37C	wt_37C	wt_37C			early-log		0.3-0.35	37				LB			NaCl(1%)					https://sra-downloadb.be-md.ncbi.nlm.nih.gov/sos2/sra-pub-run-15/SRR1061203/SRR10612039.1
SRX7291199	SRR10612038	2019-12-09 23:57:00	SRP235283	SRA1008533	SRS5784361	SAMN13514097	PRJNA594383	GSM4211195	GSE141694	ILLUMINA	Illumina HiSeq 2000	TRANSCRIPTOMIC	RNA-Seq	PAIRED	cDNA		24825806	2459058404	24825806	99	1072	GEO		WT	elyC	elyC:wt_37C	wt_37C	wt_37C			early-log		0.3-0.35	37				LB			NaCl(1%)					https://sra-downloadb.be-md.ncbi.nlm.nih.gov/sos3/sra-pub-run-20/SRR10612038/SRR10612038.1
SRX7291198	SRR10612037	2019-12-09 23:53:00	SRP235283	SRA1008533	SRS5784360	SAMN13514099	PRJNA594383	GSM4211194	GSE141694	ILLUMINA	Illumina HiSeq 2000	TRANSCRIPTOMIC	RNA-Seq	PAIRED	cDNA		20861830	2066354337	20861830	99	901	GEO		WT	elyC	elyC:wt_37C	wt_37C	wt_37C			early-log		0.3-0.35	37				LB			NaCl(1%)					https://sra-downloadb.be-md.ncbi.nlm.nih.gov/sos2/sra-pub-run-15/SRR1061203/SRR10612037.1
SRX7291197	SRR10612036	2019-12-09 23:51:00	SRP235283	SRA1008533	SRS5784358	SAMN13514100	PRJNA594383	GSM4211193	GSE141694	ILLUMINA	Illumina HiSeq 2000	TRANSCRIPTOMIC	RNA-Seq	PAIRED	cDNA		17580596	1741502048	17580596	99	758	GEO		WT	elyC	elyC:wt_21C	wt_21C	wt_37C			early-log		0.3-0.35	21				LB			NaCl(1%)					https://sra-downloadb.be-md.ncbi.nlm.nih.gov/sos2/sra-pub-run-15/SRR1061203/SRR10612036.1
SRX7291196	SRR10612035	2019-12-09 23:52:00	SRP235283	SRA1008533	SRS5784357	SAMN13514101	PRJNA594383	GSM4211192	GSE141694	ILLUMINA	Illumina HiSeq 2000	TRANSCRIPTOMIC	RNA-Seq	PAIRED	cDNA		17461337	1729601877	17461337	99	753	GEO		WT	elyC	elyC:wt_21C	wt_21C	wt_37C			early-log		0.3-0.35	21				LB			NaCl(1%)					https://sra-downloadb.be-md.ncbi.nlm.nih.gov/sos2/sra-pub-run-15/SRR1061203/SRR10612035.1
SRX7291195	SRR10612034	2019-12-09 23:52:00	SRP235283	SRA1008533	SRS5784359	SAMN13514102	PRJNA594383	GSM4211191	GSE141694	ILLUMINA	Illumina HiSeq 2000	TRANSCRIPTOMIC	RNA-Seq	PAIRED	cDNA		20965252	2076389273	20965252	99	907	GEO		WT	elyC	elyC:wt_21C	wt_21C	wt_37C			early-log		0.3-0.35	21				LB			NaCl(1%)					https://sra-downloadb.be-md.ncbi.nlm.nih.gov/sos2/sra-pub-run-15/SRR1061203/SRR10612034.1
SRX7136411	SRR10441654	2019-11-14 05:38:00	SRP229772	SRA995650	SRS5645264	SAMN13259150	PRJNA588714			ILLUMINA	Illumina HiSeq 2500	TRANSCRIPTOMIC	RNA-Seq	SINGLE	RANDOM	ecoli_wt1log	4612749	230637450	0	50	101	INSTITUTE OF BIOENGINEERING, RESEARCH CENTER OF BIOTECHNOLOGY OF RAS	batch		rpoD	rpoD:wt	wt	wt			exponential		0.6	37				LB							32997144	https://sra-downloadb.be-md.ncbi.nlm.nih.gov/sos3/sra-pub-run-20/SRR10441654/SRR10441654.1
SRX7136409	SRR10441656	2019-11-14 05:39:00	SRP229772	SRA995650	SRS5645262	SAMN13259155	PRJNA588714			ILLUMINA	Illumina HiSeq 2500	TRANSCRIPTOMIC	RNA-Seq	SINGLE	RANDOM	ecoli_mut3log	4799149	239957450	0	50	105	INSTITUTE OF BIOENGINEERING, RESEARCH CENTER OF BIOTECHNOLOGY OF RAS	batch		rpoD	rpoD:rpoD_mut	rpoD_mut	wt			exponential		0.6	37				LB							32997144	https://sra-downloadb.be-md.ncbi.nlm.nih.gov/sos3/sra-pub-run-20/SRR10441656/SRR10441656.1
SRX7136407	SRR10441658	2019-11-14 05:39:00	SRP229772	SRA995650	SRS5645260	SAMN13259154	PRJNA588714			ILLUMINA	Illumina HiSeq 2500	TRANSCRIPTOMIC	RNA-Seq	SINGLE	RANDOM	ecoli_mut2log	5074276	253713800	0	50	111	INSTITUTE OF BIOENGINEERING, RESEARCH CENTER OF BIOTECHNOLOGY OF RAS	batch		rpoD	rpoD:rpoD_mut	rpoD_mut	wt			exponential		0.6	37				LB							32997144	https://sra-downloadb.be-md.ncbi.nlm.nih.gov/sos3/sra-pub-run-20/SRR10441658/SRR10441658.1
SRX7136405	SRR10441660	2019-11-14 05:39:00	SRP229772	SRA995650	SRS5645258	SAMN13259153	PRJNA588714			ILLUMINA	Illumina HiSeq 2500	TRANSCRIPTOMIC	RNA-Seq	SINGLE	RANDOM	ecoli_mut1log	4273989	213699450	0	50	94	INSTITUTE OF BIOENGINEERING, RESEARCH CENTER OF BIOTECHNOLOGY OF RAS	batch		rpoD	rpoD:rpoD_mut	rpoD_mut	wt			exponential		0.6	37				LB							32997144	https://sra-downloadb.be-md.ncbi.nlm.nih.gov/sos3/sra-pub-run-19/SRR10441660/SRR10441660.1
SRX7136403	SRR10441662	2019-11-14 05:39:00	SRP229772	SRA995650	SRS5645256	SAMN13259152	PRJNA588714			ILLUMINA	Illumina HiSeq 2500	TRANSCRIPTOMIC	RNA-Seq	SINGLE	RANDOM	ecoli_wt3log	4876476	243823800	0	50	107	INSTITUTE OF BIOENGINEERING, RESEARCH CENTER OF BIOTECHNOLOGY OF RAS	batch		rpoD	rpoD:wt	wt	wt			exponential		0.6	37				LB							32997144	https://sra-downloadb.be-md.ncbi.nlm.nih.gov/sos3/sra-pub-run-19/SRR10441662/SRR10441662.1
SRX7136401	SRR10441664	2019-11-14 05:39:00	SRP229772	SRA995650	SRS5645254	SAMN13259151	PRJNA588714			ILLUMINA	Illumina HiSeq 2500	TRANSCRIPTOMIC	RNA-Seq	SINGLE	RANDOM	ecoli_wt2log	4469802	223490100	0	50	98	INSTITUTE OF BIOENGINEERING, RESEARCH CENTER OF BIOTECHNOLOGY OF RAS	batch		rpoD	rpoD:wt	wt	wt			exponential		0.6	37				LB							32997144	https://sra-downloadb.be-md.ncbi.nlm.nih.gov/sos3/sra-pub-run-21/SRR10441664/SRR10441664.1
SRX699444	SRR1573444	2013-05-19							GSE61327	ILLUMINA	MiSeq			PAIRED									Batch		glu	glu:glu_ale10	glu_ale10		Glucose Evolution	Endpoint		1.02		37	7			M9	glucose(4)	NH4Cl(1)			1	GLU A10 F418 I1			s3://precise-db/raw_data/glu/SRR1573444_1.fastq	s3://precise-db/raw_data/glu/SRR1573444_2.fastq
SRX699443	SRR1573443	2013-05-18							GSE61327	ILLUMINA	MiSeq			PAIRED									Batch		glu	glu:glu_ale9	glu_ale9		Glucose Evolution	Endpoint		1.01		37	7			M9	glucose(4)	NH4Cl(1)			1	GLU A9 F422 I1			s3://precise-db/raw_data/glu/SRR1573443_1.fastq	s3://precise-db/raw_data/glu/SRR1573443_2.fastq
SRX699442	SRR1573442	2013-05-01							GSE61327	ILLUMINA	MiSeq			PAIRED									Batch		glu	glu:glu_ale8	glu_ale8		Glucose Evolution	Endpoint		0.99		37	7			M9	glucose(4)	NH4Cl(1)			1	GLU A8 F380 I1			s3://precise-db/raw_data/glu/SRR1573442_1.fastq	s3://precise-db/raw_data/glu/SRR1573442_2.fastq
SRX699440	SRR1573440	2013-04-19							GSE61327	ILLUMINA	MiSeq			PAIRED									Batch		glu	glu:glu_ale6	glu_ale6		Glucose Evolution	Endpoint		1		37	7			M9	glucose(4)	NH4Cl(1)			1	GLU A6 F406 I1			s3://precise-db/raw_data/glu/SRR1573440_1.fastq	s3://precise-db/raw_data/glu/SRR1573440_2.fastq
SRX699439	SRR1573439	2013-04-16							GSE61327	ILLUMINA	MiSeq			PAIRED									Batch		glu	glu:glu_ale5	glu_ale5		Glucose Evolution	Endpoint		1.01		37	7			M9	glucose(4)	NH4Cl(1)			1	GLU A5 F288 I1			s3://precise-db/raw_data/glu/SRR1573439_1.fastq	s3://precise-db/raw_data/glu/SRR1573439_2.fastq
SRX699438	SRR1573438	2013-04-16							GSE61327	ILLUMINA	MiSeq			PAIRED									Batch		glu	glu:glu_ale4	glu_ale4		Glucose Evolution	Endpoint		0.98		37	7			M9	glucose(4)	NH4Cl(1)			1	GLU A4 F403 I1			s3://precise-db/raw_data/glu/SRR1573438_1.fastq	s3://precise-db/raw_data/glu/SRR1573438_2.fastq
SRX699437	SRR1573437	2013-04-15							GSE61327	ILLUMINA	MiSeq			PAIRED									Batch		glu	glu:glu_ale3	glu_ale3		Glucose Evolution	Endpoint		1.01		37	7			M9	glucose(4)	NH4Cl(1)			1	GLU A3 F412 I1			s3://precise-db/raw_data/glu/SRR1573437_1.fastq	s3://precise-db/raw_data/glu/SRR1573437_2.fastq
SRX683470	SRR1554198	2014-08-19 16:18:00	SRP045607	SRA179765	SRS686681	SAMN02998041	PRJNA258462	GSM1481610	GSE60522	ILLUMINA	Illumina HiSeq 2500	TRANSCRIPTOMIC	RNA-Seq	SINGLE	cDNA		7407913	496330171	0	67	270	GEO			clpP	clpP:delclpP_DPTA	delclpP_DPTA	wt			exponential			37		aerobic		LB,MOPS	glucose(10mM)		DPTA(250¬µM)			250 ¬µM DPTA	26112956	https://sra-downloadb.st-va.ncbi.nlm.nih.gov/sos2/sra-pub-run-6/SRR1554198/SRR1554198.1
SRX683469	SRR1554197	2014-08-19 16:17:00	SRP045607	SRA179765	SRS686680	SAMN02998040	PRJNA258462	GSM1481609	GSE60522	ILLUMINA	Illumina HiSeq 2500	TRANSCRIPTOMIC	RNA-Seq	SINGLE	cDNA		9609342	643825914	0	67	351	GEO			clpP	clpP:delclpP	delclpP	wt			exponential			37		aerobic		LB,MOPS	glucose(10mM)					20 ¬µM NaOH (DPTA solvent; untreated control)	26112956	https://sra-downloadb.st-va.ncbi.nlm.nih.gov/sos2/sra-pub-run-6/SRR1554197/SRR1554197.1
SRX683468	SRR1554196	2014-08-19 16:17:00	SRP045607	SRA179765	SRS686679	SAMN02998039	PRJNA258462	GSM1481608	GSE60522	ILLUMINA	Illumina HiSeq 2500	TRANSCRIPTOMIC	RNA-Seq	SINGLE	cDNA		8852009	593084603	0	67	321	GEO			clpP	clpP:delclpP_DPTA	delclpP_DPTA	wt			exponential			37		aerobic		LB,MOPS	glucose(10mM)		DPTA(250¬µM)			250 ¬µM DPTA	26112956	https://sra-downloadb.st-va.ncbi.nlm.nih.gov/sos2/sra-pub-run-6/SRR1554196/SRR1554196.1
SRX683467	SRR1554195	2014-08-19 16:17:00	SRP045607	SRA179765	SRS686678	SAMN02998038	PRJNA258462	GSM1481607	GSE60522	ILLUMINA	Illumina HiSeq 2500	TRANSCRIPTOMIC	RNA-Seq	SINGLE	cDNA		6258957	419350119	0	67	228	GEO			clpP	clpP:delclpP	delclpP	wt			exponential			37		aerobic		LB,MOPS	glucose(10mM)					20 ¬µM NaOH (DPTA solvent; untreated control)	26112956	https://sra-downloadb.st-va.ncbi.nlm.nih.gov/sos2/sra-pub-run-6/SRR1554195/SRR1554195.1
SRX683466	SRR1554194	2014-08-19 16:17:00	SRP045607	SRA179765	SRS686677	SAMN02998037	PRJNA258462	GSM1481606	GSE60522	ILLUMINA	Illumina HiSeq 2500	TRANSCRIPTOMIC	RNA-Seq	SINGLE	cDNA		8231869	551535223	0	67	299	GEO			clpP	clpP:delclpP_DPTA	delclpP_DPTA	wt			exponential			37		aerobic		LB,MOPS	glucose(10mM)		DPTA(250¬µM)			250 ¬µM DPTA	26112956	https://sra-downloadb.st-va.ncbi.nlm.nih.gov/sos2/sra-pub-run-6/SRR1554194/SRR1554194.1
SRX683465	SRR1554193	2014-08-19 16:17:00	SRP045607	SRA179765	SRS686676	SAMN02998036	PRJNA258462	GSM1481605	GSE60522	ILLUMINA	Illumina HiSeq 2500	TRANSCRIPTOMIC	RNA-Seq	SINGLE	cDNA		9127628	611551076	0	67	332	GEO			clpP	clpP:delclpP	delclpP	wt			exponential			37		aerobic		LB,MOPS	glucose(10mM)					20 ¬µM NaOH (DPTA solvent; untreated control)	26112956	https://sra-downloadb.st-va.ncbi.nlm.nih.gov/sos2/sra-pub-run-6/SRR1554193/SRR1554193.1
SRX683464	SRR1554192	2014-08-19 16:17:00	SRP045607	SRA179765	SRS686675	SAMN02998035	PRJNA258462	GSM1481604	GSE60522	ILLUMINA	Illumina HiSeq 2500	TRANSCRIPTOMIC	RNA-Seq	SINGLE	cDNA		8189609	548703803	0	67	299	GEO			clpP	clpP:wt_DPTA	wt_DPTA	wt			exponential			37		aerobic		LB,MOPS	glucose(10mM)		DPTA(250¬µM)			250 ¬µM DPTA	26112956	https://sra-downloadb.st-va.ncbi.nlm.nih.gov/sos2/sra-pub-run-6/SRR1554192/SRR1554192.1
SRX683463	SRR1554191	2014-08-19 16:16:00	SRP045607	SRA179765	SRS686674	SAMN02998034	PRJNA258462	GSM1481603	GSE60522	ILLUMINA	Illumina HiSeq 2500	TRANSCRIPTOMIC	RNA-Seq	SINGLE	cDNA		5584992	374194464	0	67	203	GEO			clpP	clpP:wt	wt	wt			exponential			37		aerobic		LB,MOPS	glucose(10mM)					20 ¬µM NaOH (DPTA solvent; untreated control)	26112956	https://sra-downloadb.st-va.ncbi.nlm.nih.gov/sos2/sra-pub-run-6/SRR1554191/SRR1554191.1
SRX683462	SRR1554190	2014-08-19 16:16:00	SRP045607	SRA179765	SRS686673	SAMN02998033	PRJNA258462	GSM1481602	GSE60522	ILLUMINA	Illumina HiSeq 2500	TRANSCRIPTOMIC	RNA-Seq	SINGLE	cDNA		7708615	516477205	0	67	281	GEO			clpP	clpP:wt_DPTA	wt_DPTA	wt			exponential			37		aerobic		LB,MOPS	glucose(10mM)		DPTA(250¬µM)			250 ¬µM DPTA	26112956	https://sra-downloadb.st-va.ncbi.nlm.nih.gov/sos2/sra-pub-run-6/SRR1554190/SRR1554190.1
SRX683461	SRR1554189	2014-08-19 16:16:00	SRP045607	SRA179765	SRS686672	SAMN02998032	PRJNA258462	GSM1481601	GSE60522	ILLUMINA	Illumina HiSeq 2500	TRANSCRIPTOMIC	RNA-Seq	SINGLE	cDNA		5592253	374680951	0	67	207	GEO			clpP	clpP:wt	wt	wt			exponential			37		aerobic		LB,MOPS	glucose(10mM)					20 ¬µM NaOH (DPTA solvent; untreated control)	26112956	https://sra-downloadb.st-va.ncbi.nlm.nih.gov/sos2/sra-pub-run-6/SRR1554189/SRR1554189.1
SRX683460	SRR1554188	2014-08-19 16:16:00	SRP045607	SRA179765	SRS686671	SAMN02998031	PRJNA258462	GSM1481600	GSE60522	ILLUMINA	Illumina HiSeq 2500	TRANSCRIPTOMIC	RNA-Seq	SINGLE	cDNA		9199522	616367974	0	67	335	GEO			clpP	clpP:wt_DPTA	wt_DPTA	wt			exponential			37		aerobic		LB,MOPS	glucose(10mM)		DPTA(250¬µM)			250 ¬µM DPTA	26112956	https://sra-downloadb.st-va.ncbi.nlm.nih.gov/sos2/sra-pub-run-6/SRR1554188/SRR1554188.1
SRX683459	SRR1554187	2014-08-19 16:14:00	SRP045607	SRA179765	SRS686670	SAMN02998030	PRJNA258462	GSM1481599	GSE60522	ILLUMINA	Illumina HiSeq 2500	TRANSCRIPTOMIC	RNA-Seq	SINGLE	cDNA		6647946	445412382	0	67	242	GEO			clpP	clpP:wt	wt	wt			exponential			37		aerobic		LB,MOPS	glucose(10mM)					20 ¬µM NaOH (DPTA solvent; untreated control)	26112956	https://sra-downloadb.st-va.ncbi.nlm.nih.gov/sos2/sra-pub-run-6/SRR1554187/SRR1554187.1
SRX6809345	SRR10075957	2019-09-05 18:12:00	SRP220530	SRA957255	SRS5353534	SAMN12703260	PRJNA564142			ILLUMINA	Illumina HiSeq 4000	TRANSCRIPTOMIC	RNA-Seq	SINGLE	cDNA		24983503	1249175150	0	50	411	GEO	batch		rif_muts	rif_muts:rpoB(T1037P;S508P)_rif	rpoB(T1037P;S508P)_rif	pykF(C8Y)			exponential		0.2	37	7	aerobic		M9	glucose(0.4%)		rifampicin(7.5uM)					https://sra-downloadb.be-md.ncbi.nlm.nih.gov/sos3/sra-pub-run-21/SRR10075957/SRR10075957.1
SRX6809344	SRR10075956	2019-09-05 18:10:00	SRP220530	SRA957255	SRS5353533	SAMN12703261	PRJNA564142			ILLUMINA	Illumina HiSeq 4000	TRANSCRIPTOMIC	RNA-Seq	SINGLE	cDNA		20257352	1012867600	0	50	333	GEO	batch		rif_muts	rif_muts:rpoB(T1037P;S508P)_rif	rpoB(T1037P;S508P)_rif	pykF(C8Y)			exponential		0.2	37	7	aerobic		M9	glucose(0.4%)		rifampicin(7.5uM)					https://sra-downloadb.be-md.ncbi.nlm.nih.gov/sos3/sra-pub-run-20/SRR10075956/SRR10075956.1
SRX6809343	SRR10075955	2019-09-05 18:11:00	SRP220530	SRA957255	SRS5353532	SAMN12703262	PRJNA564142			ILLUMINA	Illumina HiSeq 4000	TRANSCRIPTOMIC	RNA-Seq	SINGLE	cDNA		21350867	1067543350	0	50	353	GEO	batch		rif_muts	rif_muts:rpoB(T1037P;S508P)_rif	rpoB(T1037P;S508P)_rif	pykF(C8Y)			exponential		0.2	37	7	aerobic		M9	glucose(0.4%)		rifampicin(7.5uM)					https://sra-downloadb.be-md.ncbi.nlm.nih.gov/sos3/sra-pub-run-20/SRR10075955/SRR10075955.1
SRX6809342	SRR10075954	2019-09-05 18:12:00	SRP220530	SRA957255	SRS5353531	SAMN12703263	PRJNA564142			ILLUMINA	Illumina HiSeq 4000	TRANSCRIPTOMIC	RNA-Seq	SINGLE	cDNA		21329710	1066485500	0	50	353	GEO	batch		rif_muts	rif_muts:rpoB(T1037P;S508P)	rpoB(T1037P;S508P)	pykF(C8Y)			exponential		0.2	37	7	aerobic		M9	glucose(0.4%)							https://sra-downloadb.be-md.ncbi.nlm.nih.gov/sos3/sra-pub-run-19/SRR10075954/SRR10075954.1
SRX6809341	SRR10075953	2019-09-05 18:11:00	SRP220530	SRA957255	SRS5353530	SAMN12703264	PRJNA564142			ILLUMINA	Illumina HiSeq 4000	TRANSCRIPTOMIC	RNA-Seq	SINGLE	cDNA		23931235	1196561750	0	50	392	GEO	batch		rif_muts	rif_muts:rpoB(T1037P;S508P)	rpoB(T1037P;S508P)	pykF(C8Y)			exponential		0.2	37	7	aerobic		M9	glucose(0.4%)							https://sra-downloadb.be-md.ncbi.nlm.nih.gov/sos3/sra-pub-run-19/SRR10075953/SRR10075953.1
SRX6809340	SRR10075952	2019-09-05 18:10:00	SRP220530	SRA957255	SRS5353529	SAMN12703265	PRJNA564142			ILLUMINA	Illumina HiSeq 4000	TRANSCRIPTOMIC	RNA-Seq	SINGLE	cDNA		21542067	1077103350	0	50	353	GEO	batch		rif_muts	rif_muts:rpoB(T1037P;S508P)	rpoB(T1037P;S508P)	pykF(C8Y)			exponential		0.2	37	7	aerobic		M9	glucose(0.4%)							https://sra-downloadb.be-md.ncbi.nlm.nih.gov/sos3/sra-pub-run-19/SRR10075952/SRR10075952.1
SRX6809339	SRR10075951	2019-09-05 18:11:00	SRP220530	SRA957255	SRS5353528	SAMN12703266	PRJNA564142			ILLUMINA	Illumina HiSeq 4000	TRANSCRIPTOMIC	RNA-Seq	SINGLE	cDNA		27716695	1385834750	0	50	460	GEO	batch		rif_muts	rif_muts:rpoB(T1037P;I572F)_rif	rpoB(T1037P;I572F)_rif	pykF(C8Y)			exponential		0.2	37	7	aerobic		M9	glucose(0.4%)		rifampicin(7.5uM)					https://sra-downloadb.be-md.ncbi.nlm.nih.gov/sos3/sra-pub-run-19/SRR10075951/SRR10075951.1
SRX6809338	SRR10075950	2019-09-05 18:10:00	SRP220530	SRA957255	SRS5353527	SAMN12703267	PRJNA564142			ILLUMINA	Illumina HiSeq 4000	TRANSCRIPTOMIC	RNA-Seq	SINGLE	cDNA		23730455	1186522750	0	50	392	GEO	batch		rif_muts	rif_muts:rpoB(T1037P;I572F)_rif	rpoB(T1037P;I572F)_rif	pykF(C8Y)			exponential		0.2	37	7	aerobic		M9	glucose(0.4%)		rifampicin(7.5uM)					https://sra-downloadb.be-md.ncbi.nlm.nih.gov/sos3/sra-pub-run-20/SRR10075950/SRR10075950.1
SRX6809337	SRR10075949	2019-09-05 18:14:00	SRP220530	SRA957255	SRS5353526	SAMN12703268	PRJNA564142			ILLUMINA	Illumina HiSeq 4000	TRANSCRIPTOMIC	RNA-Seq	SINGLE	cDNA		29350973	1467548650	0	50	481	GEO	batch		rif_muts	rif_muts:rpoB(T1037P;I572F)_rif	rpoB(T1037P;I572F)_rif	pykF(C8Y)			exponential		0.2	37	7	aerobic		M9	glucose(0.4%)		rifampicin(7.5uM)					https://sra-downloadb.be-md.ncbi.nlm.nih.gov/sos3/sra-pub-run-19/SRR10075949/SRR10075949.1
SRX6809336	SRR10075948	2019-09-05 18:10:00	SRP220530	SRA957255	SRS5353525	SAMN12703225	PRJNA564142			ILLUMINA	Illumina HiSeq 4000	TRANSCRIPTOMIC	RNA-Seq	SINGLE	cDNA		28339712	1416985600	0	50	467	GEO	batch		rif_muts	rif_muts:rpoB(T1037P;I572F)	rpoB(T1037P;I572F)	pykF(C8Y)			exponential		0.2	37	7	aerobic		M9	glucose(0.4%)							https://sra-downloadb.be-md.ncbi.nlm.nih.gov/sos3/sra-pub-run-21/SRR10075948/SRR10075948.1
SRX6809335	SRR10075947	2019-09-05 18:11:00	SRP220530	SRA957255	SRS5353524	SAMN12703226	PRJNA564142			ILLUMINA	Illumina HiSeq 4000	TRANSCRIPTOMIC	RNA-Seq	SINGLE	cDNA		25359234	1267961700	0	50	420	GEO	batch		rif_muts	rif_muts:rpoB(T1037P;I572F)	rpoB(T1037P;I572F)	pykF(C8Y)			exponential		0.2	37	7	aerobic		M9	glucose(0.4%)							https://sra-downloadb.be-md.ncbi.nlm.nih.gov/sos3/sra-pub-run-21/SRR10075947/SRR10075947.1
SRX6809334	SRR10075946	2019-09-05 18:12:00	SRP220530	SRA957255	SRS5353523	SAMN12703227	PRJNA564142			ILLUMINA	Illumina HiSeq 4000	TRANSCRIPTOMIC	RNA-Seq	SINGLE	cDNA		26420966	1321048300	0	50	438	GEO	batch		rif_muts	rif_muts:rpoB(T1037P;I572F)	rpoB(T1037P;I572F)	pykF(C8Y)			exponential		0.2	37	7	aerobic		M9	glucose(0.4%)							https://sra-downloadb.be-md.ncbi.nlm.nih.gov/sos3/sra-pub-run-20/SRR10075946/SRR10075946.1
SRX6809333	SRR10075945	2019-09-05 18:12:00	SRP220530	SRA957255	SRS5353522	SAMN12703228	PRJNA564142			ILLUMINA	Illumina HiSeq 4000	TRANSCRIPTOMIC	RNA-Seq	SINGLE	cDNA		28831572	1441578600	0	50	476	GEO	batch		rif_muts	rif_muts:rpoB(T1037P;I572N)_rif	rpoB(T1037P;I572N)_rif	pykF(C8Y)			exponential		0.2	37	7	aerobic		M9	glucose(0.4%)		rifampicin(7.5uM)					https://sra-downloadb.be-md.ncbi.nlm.nih.gov/sos3/sra-pub-run-19/SRR10075945/SRR10075945.1
SRX6809332	SRR10075944	2019-09-05 18:13:00	SRP220530	SRA957255	SRS5353521	SAMN12703273	PRJNA564142			ILLUMINA	Illumina HiSeq 4000	TRANSCRIPTOMIC	RNA-Seq	SINGLE	cDNA		33070867	1653543350	0	50	543	GEO	batch		rif_muts	rif_muts:rpoB(T1037P;I572N)_rif	rpoB(T1037P;I572N)_rif	pykF(C8Y)			exponential		0.2	37	7	aerobic		M9	glucose(0.4%)		rifampicin(7.5uM)					https://sra-downloadb.be-md.ncbi.nlm.nih.gov/sos3/sra-pub-run-20/SRR10075944/SRR10075944.1
SRX6809331	SRR10075943	2019-09-05 18:12:00	SRP220530	SRA957255	SRS5353520	SAMN12703275	PRJNA564142			ILLUMINA	Illumina HiSeq 4000	TRANSCRIPTOMIC	RNA-Seq	SINGLE	cDNA		29099801	1454990050	0	50	480	GEO	batch		rif_muts	rif_muts:rpoB(T1037P;I572N)_rif	rpoB(T1037P;I572N)_rif	pykF(C8Y)			exponential		0.2	37	7	aerobic		M9	glucose(0.4%)		rifampicin(7.5uM)					https://sra-downloadb.be-md.ncbi.nlm.nih.gov/sos3/sra-pub-run-20/SRR10075943/SRR10075943.1
SRX6809330	SRR10075942	2019-09-05 18:08:00	SRP220530	SRA957255	SRS5353519	SAMN12703276	PRJNA564142			ILLUMINA	Illumina HiSeq 4000	TRANSCRIPTOMIC	RNA-Seq	SINGLE	cDNA		18590955	929547750	0	50	308	GEO	batch		rif_muts	rif_muts:rpoB(T1037P;I572N)	rpoB(T1037P;I572N)	pykF(C8Y)			exponential		0.2	37	7	aerobic		M9	glucose(0.4%)							https://sra-downloadb.be-md.ncbi.nlm.nih.gov/sos3/sra-pub-run-19/SRR10075942/SRR10075942.1
SRX6809329	SRR10075941	2019-09-05 18:08:00	SRP220530	SRA957255	SRS5353518	SAMN12703277	PRJNA564142			ILLUMINA	Illumina HiSeq 4000	TRANSCRIPTOMIC	RNA-Seq	SINGLE	cDNA		23246305	1162315250	0	50	384	GEO	batch		rif_muts	rif_muts:rpoB(T1037P;I572N)	rpoB(T1037P;I572N)	pykF(C8Y)			exponential		0.2	37	7	aerobic		M9	glucose(0.4%)							https://sra-downloadb.be-md.ncbi.nlm.nih.gov/sos3/sra-pub-run-19/SRR10075941/SRR10075941.1
SRX6809328	SRR10075940	2019-09-05 18:11:00	SRP220530	SRA957255	SRS5353517	SAMN12703278	PRJNA564142			ILLUMINA	Illumina HiSeq 4000	TRANSCRIPTOMIC	RNA-Seq	SINGLE	cDNA		21760034	1088001700	0	50	361	GEO	batch		rif_muts	rif_muts:rpoB(T1037P;I572N)	rpoB(T1037P;I572N)	pykF(C8Y)			exponential		0.2	37	7	aerobic		M9	glucose(0.4%)							https://sra-downloadb.be-md.ncbi.nlm.nih.gov/sos3/sra-pub-run-20/SRR10075940/SRR10075940.1
SRX6809327	SRR10075939	2019-09-05 18:09:00	SRP220530	SRA957255	SRS5353516	SAMN12703229	PRJNA564142			ILLUMINA	Illumina HiSeq 4000	TRANSCRIPTOMIC	RNA-Seq	SINGLE	cDNA		23848556	1192427800	0	50	395	GEO	batch		rif_muts	rif_muts:rpoB(T1037P;L511R)_rif	rpoB(T1037P;L511R)_rif	pykF(C8Y)			exponential		0.2	37	7	aerobic		M9	glucose(0.4%)		rifampicin(7.5uM)					https://sra-downloadb.be-md.ncbi.nlm.nih.gov/sos3/sra-pub-run-19/SRR10075939/SRR10075939.1
SRX6809326	SRR10075938	2019-09-05 18:12:00	SRP220530	SRA957255	SRS5353515	SAMN12703271	PRJNA564142			ILLUMINA	Illumina HiSeq 4000	TRANSCRIPTOMIC	RNA-Seq	SINGLE	cDNA		32541000	1627050000	0	50	538	GEO	batch		rif_muts	rif_muts:rpoB(T1037P;L511R)_rif	rpoB(T1037P;L511R)_rif	pykF(C8Y)			exponential		0.2	37	7	aerobic		M9	glucose(0.4%)		rifampicin(7.5uM)					https://sra-downloadb.be-md.ncbi.nlm.nih.gov/sos3/sra-pub-run-20/SRR10075938/SRR10075938.1
SRX6809325	SRR10075937	2019-09-05 18:09:00	SRP220530	SRA957255	SRS5353514	SAMN12703272	PRJNA564142			ILLUMINA	Illumina HiSeq 4000	TRANSCRIPTOMIC	RNA-Seq	SINGLE	cDNA		21859431	1092971550	0	50	360	GEO	batch		rif_muts	rif_muts:rpoB(T1037P;L511R)_rif	rpoB(T1037P;L511R)_rif	pykF(C8Y)			exponential		0.2	37	7	aerobic		M9	glucose(0.4%)		rifampicin(7.5uM)					https://sra-downloadb.be-md.ncbi.nlm.nih.gov/sos3/sra-pub-run-19/SRR10075937/SRR10075937.1
SRX6809324	SRR10075936	2019-09-05 18:10:00	SRP220530	SRA957255	SRS5353513	SAMN12703279	PRJNA564142			ILLUMINA	Illumina HiSeq 4000	TRANSCRIPTOMIC	RNA-Seq	SINGLE	cDNA		23722528	1186126400	0	50	393	GEO	batch		rif_muts	rif_muts:rpoB(T1037P;L511R)	rpoB(T1037P;L511R)	pykF(C8Y)			exponential		0.2	37	7	aerobic		M9	glucose(0.4%)							https://sra-downloadb.be-md.ncbi.nlm.nih.gov/sos3/sra-pub-run-20/SRR10075936/SRR10075936.1
SRX6809323	SRR10075935	2019-09-05 18:09:00	SRP220530	SRA957255	SRS5353512	SAMN12703280	PRJNA564142			ILLUMINA	Illumina HiSeq 4000	TRANSCRIPTOMIC	RNA-Seq	SINGLE	cDNA		21871229	1093561450	0	50	361	GEO	batch		rif_muts	rif_muts:rpoB(T1037P;L511R)	rpoB(T1037P;L511R)	pykF(C8Y)			exponential		0.2	37	7	aerobic		M9	glucose(0.4%)							https://sra-downloadb.be-md.ncbi.nlm.nih.gov/sos3/sra-pub-run-19/SRR10075935/SRR10075935.1
SRX6809322	SRR10075934	2019-09-05 18:12:00	SRP220530	SRA957255	SRS5353511	SAMN12703281	PRJNA564142			ILLUMINA	Illumina HiSeq 4000	TRANSCRIPTOMIC	RNA-Seq	SINGLE	cDNA		21276597	1063829850	0	50	351	GEO	batch		rif_muts	rif_muts:rpoB(T1037P;L511R)	rpoB(T1037P;L511R)	pykF(C8Y)			exponential		0.2	37	7	aerobic		M9	glucose(0.4%)							https://sra-downloadb.be-md.ncbi.nlm.nih.gov/sos3/sra-pub-run-21/SRR10075934/SRR10075934.1
SRX6809321	SRR10075933	2019-09-05 18:10:00	SRP220530	SRA957255	SRS5353510	SAMN12703282	PRJNA564142			ILLUMINA	Illumina HiSeq 4000	TRANSCRIPTOMIC	RNA-Seq	SINGLE	cDNA		25970305	1298515250	0	50	429	GEO	batch		rif_muts	rif_muts:rpoB(T1037P;Q148L)_rif	rpoB(T1037P;Q148L)_rif	pykF(C8Y)			exponential		0.2	37	7	aerobic		M9	glucose(0.4%)		rifampicin(7.5uM)					https://sra-downloadb.be-md.ncbi.nlm.nih.gov/sos3/sra-pub-run-20/SRR10075933/SRR10075933.1
SRX6809320	SRR10075932	2019-09-05 18:10:00	SRP220530	SRA957255	SRS5353509	SAMN12703283	PRJNA564142			ILLUMINA	Illumina HiSeq 4000	TRANSCRIPTOMIC	RNA-Seq	SINGLE	cDNA		23774133	1188706650	0	50	394	GEO	batch		rif_muts	rif_muts:rpoB(T1037P;Q148L)_rif	rpoB(T1037P;Q148L)_rif	pykF(C8Y)			exponential		0.2	37	7	aerobic		M9	glucose(0.4%)		rifampicin(7.5uM)					https://sra-downloadb.be-md.ncbi.nlm.nih.gov/sos3/sra-pub-run-20/SRR10075932/SRR10075932.1
SRX6809319	SRR10075931	2019-09-05 18:09:00	SRP220530	SRA957255	SRS5353508	SAMN12703284	PRJNA564142			ILLUMINA	Illumina HiSeq 4000	TRANSCRIPTOMIC	RNA-Seq	SINGLE	cDNA		24539145	1226957250	0	50	407	GEO	batch		rif_muts	rif_muts:rpoB(T1037P;Q148L)_rif	rpoB(T1037P;Q148L)_rif	pykF(C8Y)			exponential		0.2	37	7	aerobic		M9	glucose(0.4%)		rifampicin(7.5uM)					https://sra-downloadb.be-md.ncbi.nlm.nih.gov/sos3/sra-pub-run-21/SRR10075931/SRR10075931.1
SRX6809318	SRR10075930	2019-09-05 18:09:00	SRP220530	SRA957255	SRS5353507	SAMN12703285	PRJNA564142			ILLUMINA	Illumina HiSeq 4000	TRANSCRIPTOMIC	RNA-Seq	SINGLE	cDNA		20988666	1049433300	0	50	348	GEO	batch		rif_muts	rif_muts:rpoB(T1037P;Q148L)	rpoB(T1037P;Q148L)	pykF(C8Y)			exponential		0.2	37	7	aerobic		M9	glucose(0.4%)							https://sra-downloadb.be-md.ncbi.nlm.nih.gov/sos3/sra-pub-run-20/SRR10075930/SRR10075930.1
SRX6809317	SRR10075929	2019-09-05 18:11:00	SRP220530	SRA957255	SRS5353506	SAMN12703286	PRJNA564142			ILLUMINA	Illumina HiSeq 4000	TRANSCRIPTOMIC	RNA-Seq	SINGLE	cDNA		25937414	1296870700	0	50	429	GEO	batch		rif_muts	rif_muts:rpoB(T1037P;Q148L)	rpoB(T1037P;Q148L)	pykF(C8Y)			exponential		0.2	37	7	aerobic		M9	glucose(0.4%)							https://sra-downloadb.be-md.ncbi.nlm.nih.gov/sos3/sra-pub-run-21/SRR10075929/SRR10075929.1
SRX6809315	SRR10075927	2019-09-05 18:07:00	SRP220530	SRA957255	SRS5353504	SAMN12703288	PRJNA564142			ILLUMINA	Illumina HiSeq 4000	TRANSCRIPTOMIC	RNA-Seq	SINGLE	cDNA		23949129	1197456450	0	50	394	GEO	batch		rif_muts	rif_muts:rpoB(T1037P)_rif	rpoB(T1037P)_rif	pykF(C8Y)			exponential		0.2	37	7	aerobic		M9	glucose(0.4%)		rifampicin(7.5uM)					https://sra-downloadb.be-md.ncbi.nlm.nih.gov/sos3/sra-pub-run-21/SRR10075927/SRR10075927.1
SRX6809314	SRR10075926	2019-09-05 18:07:00	SRP220530	SRA957255	SRS5353503	SAMN12703289	PRJNA564142			ILLUMINA	Illumina HiSeq 4000	TRANSCRIPTOMIC	RNA-Seq	SINGLE	cDNA		20858486	1042924300	0	50	346	GEO	batch		rif_muts	rif_muts:rpoB(T1037P)_rif	rpoB(T1037P)_rif	pykF(C8Y)			exponential		0.2	37	7	aerobic		M9	glucose(0.4%)		rifampicin(7.5uM)					https://sra-downloadb.be-md.ncbi.nlm.nih.gov/sos3/sra-pub-run-20/SRR10075926/SRR10075926.1
SRX6809313	SRR10075925	2019-09-05 18:07:00	SRP220530	SRA957255	SRS5353502	SAMN12703248	PRJNA564142			ILLUMINA	Illumina HiSeq 4000	TRANSCRIPTOMIC	RNA-Seq	SINGLE	cDNA		22663531	1133176550	0	50	376	GEO	batch		rif_muts	rif_muts:rpoB(T1037P)_rif	rpoB(T1037P)_rif	pykF(C8Y)			exponential		0.2	37	7	aerobic		M9	glucose(0.4%)		rifampicin(7.5uM)					https://sra-downloadb.be-md.ncbi.nlm.nih.gov/sos3/sra-pub-run-20/SRR10075925/SRR10075925.1
SRX6809312	SRR10075924	2019-09-05 18:06:00	SRP220530	SRA957255	SRS5353501	SAMN12703249	PRJNA564142			ILLUMINA	Illumina HiSeq 4000	TRANSCRIPTOMIC	RNA-Seq	SINGLE	cDNA		21948229	1097411450	0	50	364	GEO	batch		rif_muts	rif_muts:rpoB(T1037P)	rpoB(T1037P)	pykF(C8Y)			exponential		0.2	37	7	aerobic		M9	glucose(0.4%)							https://sra-downloadb.be-md.ncbi.nlm.nih.gov/sos3/sra-pub-run-19/SRR10075924/SRR10075924.1
SRX6809311	SRR10075923	2019-09-05 18:05:00	SRP220530	SRA957255	SRS5353500	SAMN12703250	PRJNA564142			ILLUMINA	Illumina HiSeq 4000	TRANSCRIPTOMIC	RNA-Seq	SINGLE	cDNA		21759218	1087960900	0	50	359	GEO	batch		rif_muts	rif_muts:rpoB(T1037P)	rpoB(T1037P)	pykF(C8Y)			exponential		0.2	37	7	aerobic		M9	glucose(0.4%)							https://sra-downloadb.be-md.ncbi.nlm.nih.gov/sos3/sra-pub-run-21/SRR10075923/SRR10075923.1
SRX6809310	SRR10075922	2019-09-05 18:05:00	SRP220530	SRA957255	SRS5353499	SAMN12703251	PRJNA564142			ILLUMINA	Illumina HiSeq 4000	TRANSCRIPTOMIC	RNA-Seq	SINGLE	cDNA		21825996	1091299800	0	50	360	GEO	batch		rif_muts	rif_muts:rpoB(T1037P)	rpoB(T1037P)	pykF(C8Y)			exponential		0.2	37	7	aerobic		M9	glucose(0.4%)							https://sra-downloadb.be-md.ncbi.nlm.nih.gov/sos3/sra-pub-run-19/SRR10075922/SRR10075922.1
SRX6809309	SRR10075921	2019-09-05 18:05:00	SRP220530	SRA957255	SRS5353498	SAMN12703252	PRJNA564142			ILLUMINA	Illumina HiSeq 4000	TRANSCRIPTOMIC	RNA-Seq	SINGLE	cDNA		20662844	1033142200	0	50	343	GEO	batch		rif_muts	rif_muts:pykF(C8Y)_rpoB(Q148L)_rif	pykF(C8Y)_rpoB(Q148L)_rif	pykF(C8Y)			exponential		0.2	37	7	aerobic		M9	glucose(0.4%)		rifampicin(7.5uM)					https://sra-downloadb.be-md.ncbi.nlm.nih.gov/sos3/sra-pub-run-21/SRR10075921/SRR10075921.1
SRX6809308	SRR10075920	2019-09-05 18:08:00	SRP220530	SRA957255	SRS5353497	SAMN12703253	PRJNA564142			ILLUMINA	Illumina HiSeq 4000	TRANSCRIPTOMIC	RNA-Seq	SINGLE	cDNA		31270267	1563513350	0	50	518	GEO	batch		rif_muts	rif_muts:pykF(C8Y)_rpoB(Q148L)_rif	pykF(C8Y)_rpoB(Q148L)_rif	pykF(C8Y)			exponential		0.2	37	7	aerobic		M9	glucose(0.4%)		rifampicin(7.5uM)					https://sra-downloadb.be-md.ncbi.nlm.nih.gov/sos3/sra-pub-run-21/SRR10075920/SRR10075920.1
SRX6809307	SRR10075919	2019-09-05 18:09:00	SRP220530	SRA957255	SRS5353496	SAMN12703254	PRJNA564142			ILLUMINA	Illumina HiSeq 4000	TRANSCRIPTOMIC	RNA-Seq	SINGLE	cDNA		38823360	1941168000	0	50	641	GEO	batch		rif_muts	rif_muts:pykF(C8Y)_rpoB(Q148L)_rif	pykF(C8Y)_rpoB(Q148L)_rif	pykF(C8Y)			exponential		0.2	37	7	aerobic		M9	glucose(0.4%)		rifampicin(7.5uM)					https://sra-downloadb.be-md.ncbi.nlm.nih.gov/sos3/sra-pub-run-20/SRR10075919/SRR10075919.1
SRX6809306	SRR10075918	2019-09-05 18:04:00	SRP220530	SRA957255	SRS5353495	SAMN12703255	PRJNA564142			ILLUMINA	Illumina HiSeq 4000	TRANSCRIPTOMIC	RNA-Seq	SINGLE	cDNA		20270339	1013516950	0	50	334	GEO	batch		rif_muts	rif_muts:pykF(C8Y)_rpoB(Q148L)	pykF(C8Y)_rpoB(Q148L)	pykF(C8Y)			exponential		0.2	37	7	aerobic		M9	glucose(0.4%)							https://sra-downloadb.be-md.ncbi.nlm.nih.gov/sos3/sra-pub-run-19/SRR10075918/SRR10075918.1
SRX6809305	SRR10075917	2019-09-05 18:04:00	SRP220530	SRA957255	SRS5353494	SAMN12703256	PRJNA564142			ILLUMINA	Illumina HiSeq 4000	TRANSCRIPTOMIC	RNA-Seq	SINGLE	cDNA		24098210	1204910500	0	50	398	GEO	batch		rif_muts	rif_muts:pykF(C8Y)_rpoB(Q148L)	pykF(C8Y)_rpoB(Q148L)	pykF(C8Y)			exponential		0.2	37	7	aerobic		M9	glucose(0.4%)							https://sra-downloadb.be-md.ncbi.nlm.nih.gov/sos3/sra-pub-run-21/SRR10075917/SRR10075917.1
SRX6809304	SRR10075916	2019-09-05 18:04:00	SRP220530	SRA957255	SRS5353493	SAMN12703257	PRJNA564142			ILLUMINA	Illumina HiSeq 4000	TRANSCRIPTOMIC	RNA-Seq	SINGLE	cDNA		22161216	1108060800	0	50	366	GEO	batch		rif_muts	rif_muts:pykF(C8Y)_rpoB(Q148L)	pykF(C8Y)_rpoB(Q148L)	pykF(C8Y)			exponential		0.2	37	7	aerobic		M9	glucose(0.4%)							https://sra-downloadb.be-md.ncbi.nlm.nih.gov/sos3/sra-pub-run-21/SRR10075916/SRR10075916.1
SRX6809300	SRR10075912	2019-09-05 18:04:00	SRP220530	SRA957255	SRS5353489	SAMN12703224	PRJNA564142			ILLUMINA	Illumina HiSeq 4000	TRANSCRIPTOMIC	RNA-Seq	SINGLE	cDNA		24471600	1223580000	0	50	404	GEO	batch		rif_muts	rif_muts:pykF(C8Y)_rpoB(I572S)	pykF(C8Y)_rpoB(I572S)	pykF(C8Y)			exponential		0.2	37	7	aerobic		M9	glucose(0.4%)							https://sra-downloadb.be-md.ncbi.nlm.nih.gov/sos3/sra-pub-run-19/SRR10075912/SRR10075912.1
SRX6809298	SRR10075910	2019-09-05 18:04:00	SRP220530	SRA957255	SRS5353487	SAMN12703231	PRJNA564142			ILLUMINA	Illumina HiSeq 4000	TRANSCRIPTOMIC	RNA-Seq	SINGLE	cDNA		21506908	1075345400	0	50	358	GEO	batch		rif_muts	rif_muts:pykF(C8Y)_rpoB(I572S)	pykF(C8Y)_rpoB(I572S)	pykF(C8Y)			exponential		0.2	37	7	aerobic		M9	glucose(0.4%)							https://sra-downloadb.be-md.ncbi.nlm.nih.gov/sos3/sra-pub-run-20/SRR10075910/SRR10075910.1
SRX6809297	SRR10075909	2019-09-05 18:04:00	SRP220530	SRA957255	SRS5353486	SAMN12703232	PRJNA564142			ILLUMINA	Illumina HiSeq 4000	TRANSCRIPTOMIC	RNA-Seq	SINGLE	cDNA		22996515	1149825750	0	50	382	GEO	batch		rif_muts	rif_muts:pykF(C8Y)_rpoB(L511R)_rif	pykF(C8Y)_rpoB(L511R)_rif	pykF(C8Y)			exponential		0.2	37	7	aerobic		M9	glucose(0.4%)		rifampicin(7.5uM)					https://sra-downloadb.be-md.ncbi.nlm.nih.gov/sos3/sra-pub-run-21/SRR10075909/SRR10075909.1
SRX6809296	SRR10075908	2019-09-05 18:03:00	SRP220530	SRA957255	SRS5353485	SAMN12703233	PRJNA564142			ILLUMINA	Illumina HiSeq 4000	TRANSCRIPTOMIC	RNA-Seq	SINGLE	cDNA		19872390	993619500	0	50	330	GEO	batch		rif_muts	rif_muts:pykF(C8Y)_rpoB(L511R)_rif	pykF(C8Y)_rpoB(L511R)_rif	pykF(C8Y)			exponential		0.2	37	7	aerobic		M9	glucose(0.4%)		rifampicin(7.5uM)					https://sra-downloadb.be-md.ncbi.nlm.nih.gov/sos3/sra-pub-run-21/SRR10075908/SRR10075908.1
SRX6809295	SRR10075907	2019-09-05 18:04:00	SRP220530	SRA957255	SRS5353484	SAMN12703234	PRJNA564142			ILLUMINA	Illumina HiSeq 4000	TRANSCRIPTOMIC	RNA-Seq	SINGLE	cDNA		26192548	1309627400	0	50	432	GEO	batch		rif_muts	rif_muts:pykF(C8Y)_rpoB(L511R)_rif	pykF(C8Y)_rpoB(L511R)_rif	pykF(C8Y)			exponential		0.2	37	7	aerobic		M9	glucose(0.4%)		rifampicin(7.5uM)					https://sra-downloadb.be-md.ncbi.nlm.nih.gov/sos3/sra-pub-run-19/SRR10075907/SRR10075907.1
SRX6809294	SRR10075906	2019-09-05 18:04:00	SRP220530	SRA957255	SRS5353483	SAMN12703235	PRJNA564142			ILLUMINA	Illumina HiSeq 4000	TRANSCRIPTOMIC	RNA-Seq	SINGLE	cDNA		22804003	1140200150	0	50	377	GEO	batch		rif_muts	rif_muts:pykF(C8Y)_rpoB(L511R)	pykF(C8Y)_rpoB(L511R)	pykF(C8Y)			exponential		0.2	37	7	aerobic		M9	glucose(0.4%)							https://sra-downloadb.be-md.ncbi.nlm.nih.gov/sos3/sra-pub-run-20/SRR10075906/SRR10075906.1
SRX6809293	SRR10075905	2019-09-05 18:04:00	SRP220530	SRA957255	SRS5353482	SAMN12703236	PRJNA564142			ILLUMINA	Illumina HiSeq 4000	TRANSCRIPTOMIC	RNA-Seq	SINGLE	cDNA		24162776	1208138800	0	50	401	GEO	batch		rif_muts	rif_muts:pykF(C8Y)_rpoB(L511R)	pykF(C8Y)_rpoB(L511R)	pykF(C8Y)			exponential		0.2	37	7	aerobic		M9	glucose(0.4%)							https://sra-downloadb.be-md.ncbi.nlm.nih.gov/sos3/sra-pub-run-21/SRR10075905/SRR10075905.1
SRX6809292	SRR10075904	2019-09-05 18:04:00	SRP220530	SRA957255	SRS5353481	SAMN12703237	PRJNA564142			ILLUMINA	Illumina HiSeq 4000	TRANSCRIPTOMIC	RNA-Seq	SINGLE	cDNA		25491185	1274559250	0	50	422	GEO	batch		rif_muts	rif_muts:pykF(C8Y)_rpoB(L511R)	pykF(C8Y)_rpoB(L511R)	pykF(C8Y)			exponential		0.2	37	7	aerobic		M9	glucose(0.4%)							https://sra-downloadb.be-md.ncbi.nlm.nih.gov/sos3/sra-pub-run-20/SRR10075904/SRR10075904.1
SRX6809291	SRR10075903	2019-09-05 18:04:00	SRP220530	SRA957255	SRS5353480	SAMN12703238	PRJNA564142			ILLUMINA	Illumina HiSeq 4000	TRANSCRIPTOMIC	RNA-Seq	SINGLE	cDNA		23959815	1197990750	0	50	396	GEO	batch		rif_muts	rif_muts:pykF(C8Y)_rpoB(D516G)_rif	pykF(C8Y)_rpoB(D516G)_rif	pykF(C8Y)			exponential		0.2	37	7	aerobic		M9	glucose(0.4%)		rifampicin(7.5uM)					https://sra-downloadb.be-md.ncbi.nlm.nih.gov/sos3/sra-pub-run-19/SRR10075903/SRR10075903.1
SRX6809290	SRR10075902	2019-09-05 18:03:00	SRP220530	SRA957255	SRS5353479	SAMN12703239	PRJNA564142			ILLUMINA	Illumina HiSeq 4000	TRANSCRIPTOMIC	RNA-Seq	SINGLE	cDNA		21143155	1057157750	0	50	348	GEO	batch		rif_muts	rif_muts:pykF(C8Y)_rpoB(D516G)_rif	pykF(C8Y)_rpoB(D516G)_rif	pykF(C8Y)			exponential		0.2	37	7	aerobic		M9	glucose(0.4%)		rifampicin(7.5uM)					https://sra-downloadb.be-md.ncbi.nlm.nih.gov/sos3/sra-pub-run-20/SRR10075902/SRR10075902.1
SRX6809289	SRR10075901	2019-09-05 18:04:00	SRP220530	SRA957255	SRS5353478	SAMN12703240	PRJNA564142			ILLUMINA	Illumina HiSeq 4000	TRANSCRIPTOMIC	RNA-Seq	SINGLE	cDNA		27282782	1364139100	0	50	451	GEO	batch		rif_muts	rif_muts:pykF(C8Y)_rpoB(D516G)_rif	pykF(C8Y)_rpoB(D516G)_rif	pykF(C8Y)			exponential		0.2	37	7	aerobic		M9	glucose(0.4%)		rifampicin(7.5uM)					https://sra-downloadb.be-md.ncbi.nlm.nih.gov/sos3/sra-pub-run-19/SRR10075901/SRR10075901.1
SRX6809288	SRR10075900	2019-09-05 18:04:00	SRP220530	SRA957255	SRS5353477	SAMN12703241	PRJNA564142			ILLUMINA	Illumina HiSeq 4000	TRANSCRIPTOMIC	RNA-Seq	SINGLE	cDNA		23593678	1179683900	0	50	391	GEO	batch		rif_muts	rif_muts:pykF(C8Y)_rpoB(D516G)	pykF(C8Y)_rpoB(D516G)	pykF(C8Y)			exponential		0.2	37	7	aerobic		M9	glucose(0.4%)							https://sra-downloadb.be-md.ncbi.nlm.nih.gov/sos3/sra-pub-run-19/SRR10075900/SRR10075900.1
SRX6809287	SRR10075899	2019-09-05 18:00:00	SRP220530	SRA957255	SRS5353476	SAMN12703242	PRJNA564142			ILLUMINA	Illumina HiSeq 4000	TRANSCRIPTOMIC	RNA-Seq	SINGLE	cDNA		19819318	990965900	0	50	328	GEO	batch		rif_muts	rif_muts:pykF(C8Y)_rpoB(D516G)	pykF(C8Y)_rpoB(D516G)	pykF(C8Y)			exponential		0.2	37	7	aerobic		M9	glucose(0.4%)							https://sra-downloadb.be-md.ncbi.nlm.nih.gov/sos3/sra-pub-run-20/SRR10075899/SRR10075899.1
SRX6809286	SRR10075898	2019-09-05 18:04:00	SRP220530	SRA957255	SRS5353475	SAMN12703243	PRJNA564142			ILLUMINA	Illumina HiSeq 4000	TRANSCRIPTOMIC	RNA-Seq	SINGLE	cDNA		22532698	1126634900	0	50	373	GEO	batch		rif_muts	rif_muts:pykF(C8Y)_rpoB(D516G)	pykF(C8Y)_rpoB(D516G)	pykF(C8Y)			exponential		0.2	37	7	aerobic		M9	glucose(0.4%)							https://sra-downloadb.be-md.ncbi.nlm.nih.gov/sos3/sra-pub-run-20/SRR10075898/SRR10075898.1
SRX6809285	SRR10075897	2019-09-05 17:59:00	SRP220530	SRA957255	SRS5353474	SAMN12703244	PRJNA564142			ILLUMINA	Illumina HiSeq 4000	TRANSCRIPTOMIC	RNA-Seq	SINGLE	cDNA		22825443	1141272150	0	50	379	GEO	batch		rif_muts	rif_muts:pykF(C8Y)_rpoB(H526Y)_rif	pykF(C8Y)_rpoB(H526Y)_rif	pykF(C8Y)			exponential		0.2	37	7	aerobic		M9	glucose(0.4%)		rifampicin(7.5uM)					https://sra-downloadb.be-md.ncbi.nlm.nih.gov/sos3/sra-pub-run-19/SRR10075897/SRR10075897.1
SRX6809284	SRR10075896	2019-09-05 18:04:00	SRP220530	SRA957255	SRS5353473	SAMN12703245	PRJNA564142			ILLUMINA	Illumina HiSeq 4000	TRANSCRIPTOMIC	RNA-Seq	SINGLE	cDNA		25809277	1290463850	0	50	426	GEO	batch		rif_muts	rif_muts:pykF(C8Y)_rpoB(H526Y)_rif	pykF(C8Y)_rpoB(H526Y)_rif	pykF(C8Y)			exponential		0.2	37	7	aerobic		M9	glucose(0.4%)		rifampicin(7.5uM)					https://sra-downloadb.be-md.ncbi.nlm.nih.gov/sos3/sra-pub-run-20/SRR10075896/SRR10075896.1
SRX6809283	SRR10075895	2019-09-05 18:04:00	SRP220530	SRA957255	SRS5353472	SAMN12703246	PRJNA564142			ILLUMINA	Illumina HiSeq 4000	TRANSCRIPTOMIC	RNA-Seq	SINGLE	cDNA		30209686	1510484300	0	50	499	GEO	batch		rif_muts	rif_muts:pykF(C8Y)_rpoB(H526Y)_rif	pykF(C8Y)_rpoB(H526Y)_rif	pykF(C8Y)			exponential		0.2	37	7	aerobic		M9	glucose(0.4%)		rifampicin(7.5uM)					https://sra-downloadb.be-md.ncbi.nlm.nih.gov/sos3/sra-pub-run-19/SRR10075895/SRR10075895.1
SRX6809282	SRR10075894	2019-09-05 18:00:00	SRP220530	SRA957255	SRS5353471	SAMN12703247	PRJNA564142			ILLUMINA	Illumina HiSeq 4000	TRANSCRIPTOMIC	RNA-Seq	SINGLE	cDNA		25607573	1280378650	0	50	426	GEO	batch		rif_muts	rif_muts:pykF(C8Y)_rpoB(H526Y)	pykF(C8Y)_rpoB(H526Y)	pykF(C8Y)			exponential		0.2	37	7	aerobic		M9	glucose(0.4%)							https://sra-downloadb.be-md.ncbi.nlm.nih.gov/sos3/sra-pub-run-21/SRR10075894/SRR10075894.1
SRX6809281	SRR10075893	2019-09-05 18:05:00	SRP220530	SRA957255	SRS5353470	SAMN12703215	PRJNA564142			ILLUMINA	Illumina HiSeq 4000	TRANSCRIPTOMIC	RNA-Seq	SINGLE	cDNA		28037368	1401868400	0	50	464	GEO	batch		rif_muts	rif_muts:pykF(C8Y)_rpoB(H526Y)	pykF(C8Y)_rpoB(H526Y)	pykF(C8Y)			exponential		0.2	37	7	aerobic		M9	glucose(0.4%)							https://sra-downloadb.be-md.ncbi.nlm.nih.gov/sos3/sra-pub-run-21/SRR10075893/SRR10075893.1
SRX6809280	SRR10075892	2019-09-05 17:57:00	SRP220530	SRA957255	SRS5353469	SAMN12703216	PRJNA564142			ILLUMINA	Illumina HiSeq 4000	TRANSCRIPTOMIC	RNA-Seq	SINGLE	cDNA		22419867	1120993350	0	50	371	GEO	batch		rif_muts	rif_muts:pykF(C8Y)_rpoB(H526Y)	pykF(C8Y)_rpoB(H526Y)	pykF(C8Y)			exponential		0.2	37	7	aerobic		M9	glucose(0.4%)							https://sra-downloadb.be-md.ncbi.nlm.nih.gov/sos3/sra-pub-run-20/SRR10075892/SRR10075892.1
SRX6809279	SRR10075891	2019-09-05 17:58:00	SRP220530	SRA957255	SRS5353468	SAMN12703217	PRJNA564142			ILLUMINA	Illumina HiSeq 4000	TRANSCRIPTOMIC	RNA-Seq	SINGLE	cDNA		23134078	1156703900	0	50	383	GEO	batch		rif_muts	rif_muts:pykF(C8Y)_rif	pykF(C8Y)_rif	pykF(C8Y)			exponential		0.2	37	7	aerobic		M9	glucose(0.4%)		rifampicin(7.5uM)					https://sra-downloadb.be-md.ncbi.nlm.nih.gov/sos3/sra-pub-run-21/SRR10075891/SRR10075891.1
SRX6809278	SRR10075890	2019-09-05 17:57:00	SRP220530	SRA957255	SRS5353467	SAMN12703218	PRJNA564142			ILLUMINA	Illumina HiSeq 4000	TRANSCRIPTOMIC	RNA-Seq	SINGLE	cDNA		22704129	1135206450	0	50	376	GEO	batch		rif_muts	rif_muts:pykF(C8Y)_rif	pykF(C8Y)_rif	pykF(C8Y)			exponential		0.2	37	7	aerobic		M9	glucose(0.4%)		rifampicin(7.5uM)					https://sra-downloadb.be-md.ncbi.nlm.nih.gov/sos3/sra-pub-run-21/SRR10075890/SRR10075890.1
SRX6809277	SRR10075889	2019-09-05 17:56:00	SRP220530	SRA957255	SRS5353466	SAMN12703219	PRJNA564142			ILLUMINA	Illumina HiSeq 4000	TRANSCRIPTOMIC	RNA-Seq	SINGLE	cDNA		23310722	1165536100	0	50	386	GEO	batch		rif_muts	rif_muts:pykF(C8Y)_rif	pykF(C8Y)_rif	pykF(C8Y)			exponential		0.2	37	7	aerobic		M9	glucose(0.4%)		rifampicin(7.5uM)					https://sra-downloadb.be-md.ncbi.nlm.nih.gov/sos3/sra-pub-run-21/SRR10075889/SRR10075889.1
SRX6809276	SRR10075888	2019-09-05 17:56:00	SRP220530	SRA957255	SRS5353465	SAMN12703220	PRJNA564142			ILLUMINA	Illumina HiSeq 4000	TRANSCRIPTOMIC	RNA-Seq	SINGLE	cDNA		26582194	1329109700	0	50	441	GEO	batch		rif_muts	rif_muts:pykF(C8Y)	pykF(C8Y)	pykF(C8Y)			exponential		0.2	37	7	aerobic		M9	glucose(0.4%)							https://sra-downloadb.be-md.ncbi.nlm.nih.gov/sos3/sra-pub-run-21/SRR10075888/SRR10075888.1
SRX6809275	SRR10075887	2019-09-05 17:56:00	SRP220530	SRA957255	SRS5353464	SAMN12703221	PRJNA564142			ILLUMINA	Illumina HiSeq 4000	TRANSCRIPTOMIC	RNA-Seq	SINGLE	cDNA		23240412	1162020600	0	50	386	GEO	batch		rif_muts	rif_muts:pykF(C8Y)	pykF(C8Y)	pykF(C8Y)			exponential		0.2	37	7	aerobic		M9	glucose(0.4%)							https://sra-downloadb.be-md.ncbi.nlm.nih.gov/sos3/sra-pub-run-20/SRR10075887/SRR10075887.1
SRX6809274	SRR10075886	2019-09-05 17:58:00	SRP220530	SRA957255	SRS5353463	SAMN12703222	PRJNA564142			ILLUMINA	Illumina HiSeq 4000	TRANSCRIPTOMIC	RNA-Seq	SINGLE	cDNA		28666880	1433344000	0	50	473	GEO	batch		rif_muts	rif_muts:pykF(C8Y)	pykF(C8Y)	pykF(C8Y)			exponential		0.2	37	7	aerobic		M9	glucose(0.4%)							https://sra-downloadb.be-md.ncbi.nlm.nih.gov/sos3/sra-pub-run-19/SRR10075886/SRR10075886.1
SRX6720215	SRR9972893	2018-08-07							GSE135867	ILLUMINA	HiSeq 4000			PAIRED									Batch		nquinone	nquinone:delpdhR	delpdhR		Naphthoquinone	No		0.7		37	7			M9	glucose(4)	NH4Cl(1)			2				s3://precise-db/raw_data/nquinone/EEP_HRS_pdhR_2_aerobic_08072018_S34_L008_R1_001.fastq.gz	s3://precise-db/raw_data/nquinone/EEP_HRS_pdhR_2_aerobic_08072018_S34_L008_R2_001.fastq.gz
SRX6720214	SRR9972892	2018-08-07							GSE135867	ILLUMINA	HiSeq 4000			PAIRED									Batch		nquinone	nquinone:delpdhR	delpdhR		Naphthoquinone	No		0.7		37	7			M9	glucose(4)	NH4Cl(1)			2				s3://precise-db/raw_data/nquinone/EEP_HRS_pdhR_1_aerobic_08072018_S33_L008_R1_001.fastq.gz	s3://precise-db/raw_data/nquinone/EEP_HRS_pdhR_1_aerobic_08072018_S33_L008_R2_001.fastq.gz
SRX6720213	SRR9972891	2018-05-21							GSE135867	ILLUMINA	HiSeq 4000			PAIRED									Batch		nquinone	nquinone:ubiC_ale4	ubiC_ale4		Naphthoquinone	Endpoint				37	7			M9	glucose(4)	NH4Cl(1)			2				s3://precise-db/raw_data/nquinone/HRS_QN9B_S69_L004_R1_001.fastq.gz	s3://precise-db/raw_data/nquinone/HRS_QN9B_S69_L004_R2_001.fastq.gz
SRX6720212	SRR9972890	2018-05-21							GSE135867	ILLUMINA	HiSeq 4000			PAIRED									Batch		nquinone	nquinone:ubiC_ale4	ubiC_ale4		Naphthoquinone	Endpoint				37	7			M9	glucose(4)	NH4Cl(1)			2				s3://precise-db/raw_data/nquinone/HRS_QN9A_S75_L004_R1_001.fastq.gz	s3://precise-db/raw_data/nquinone/HRS_QN9A_S75_L004_R2_001.fastq.gz
SRX6720211	SRR9972889	2018-05-21							GSE135867	ILLUMINA	HiSeq 4000			PAIRED									Batch		nquinone	nquinone:ubiC_ale2	ubiC_ale2		Naphthoquinone	Endpoint				37	7			M9	glucose(4)	NH4Cl(1)			2				s3://precise-db/raw_data/nquinone/HRS_QN7B_S26_L003_R1_001.fastq.gz	s3://precise-db/raw_data/nquinone/HRS_QN7B_S26_L003_R2_001.fastq.gz
SRX6720210	SRR9972888	2018-05-21							GSE135867	ILLUMINA	HiSeq 4000			PAIRED									Batch		nquinone	nquinone:ubiC_ale2	ubiC_ale2		Naphthoquinone	Endpoint				37	7			M9	glucose(4)	NH4Cl(1)			2				s3://precise-db/raw_data/nquinone/HRS_QN7A_S25_L003_R1_001.fastq.gz	s3://precise-db/raw_data/nquinone/HRS_QN7A_S25_L003_R2_001.fastq.gz
SRX6720209	SRR9972887	2018-05-21							GSE135867	ILLUMINA	HiSeq 4000			PAIRED									Batch		nquinone	nquinone:ubiC_ale1	ubiC_ale1		Naphthoquinone	Endpoint				37	7			M9	glucose(4)	NH4Cl(1)			2				s3://precise-db/raw_data/nquinone/HRS_QN6B_S71_L004_R1_001.fastq.gz	s3://precise-db/raw_data/nquinone/HRS_QN6B_S71_L004_R2_001.fastq.gz
SRX6720208	SRR9972886	2018-05-21							GSE135867	ILLUMINA	HiSeq 4000			PAIRED									Batch		nquinone	nquinone:ubiC_ale1	ubiC_ale1		Naphthoquinone	Endpoint				37	7			M9	glucose(4)	NH4Cl(1)			2				s3://precise-db/raw_data/nquinone/HRS_QN6A_S34_L003_R1_001.fastq.gz	s3://precise-db/raw_data/nquinone/HRS_QN6A_S34_L003_R2_001.fastq.gz
SRX6720207	SRR9972885	2018-05-21							GSE135867	ILLUMINA	HiSeq 4000			PAIRED									Batch		nquinone	nquinone:delubiC	delubiC		Naphthoquinone	Endpoint				37	7			M9	glucose(4)	NH4Cl(1)			2				s3://precise-db/raw_data/nquinone/HRS_QN5B_S24_L003_R1_001.fastq.gz	s3://precise-db/raw_data/nquinone/HRS_QN5B_S24_L003_R2_001.fastq.gz
SRX6720206	SRR9972884	2018-05-21							GSE135867	ILLUMINA	HiSeq 4000			PAIRED									Batch		nquinone	nquinone:delubiC	delubiC		Naphthoquinone	Endpoint				37	7			M9	glucose(4)	NH4Cl(1)			2				s3://precise-db/raw_data/nquinone/HRS_QN5A_S23_L003_R1_001.fastq.gz	s3://precise-db/raw_data/nquinone/HRS_QN5A_S23_L003_R2_001.fastq.gz
SRX6699521	SRR9951047	2019-08-12 09:47:00	SRP218086	SRA938438	SRS5255106	SAMN12560183	PRJNA559809			ILLUMINA	Illumina HiSeq 2500	TRANSCRIPTOMIC	RNA-Seq	SINGLE	cDNA		39729003	2014865100	0	50	878	GEO	batch		rRNA_del	rRNA_del:del_rnhA/dnaA/rrnCD	del_rnhA/dnaA/rrnCD	wt			exponential			37	7	aerobic		LB								https://sra-downloadb.be-md.ncbi.nlm.nih.gov/sos3/sra-pub-run-19/SRR9951047/SRR9951047.1
SRX6699520	SRR9951046	2019-08-12 09:51:00	SRP218086	SRA938438	SRS5255105	SAMN12560184	PRJNA559809			ILLUMINA	Illumina HiSeq 2500	TRANSCRIPTOMIC	RNA-Seq	SINGLE	cDNA		40407972	2048934133	0	50	892	GEO	batch		rRNA_del	rRNA_del:del_rnhA/dnaA/rrnCD	del_rnhA/dnaA/rrnCD	wt			exponential			37	7	aerobic		LB								https://sra-downloadb.be-md.ncbi.nlm.nih.gov/sos3/sra-pub-run-20/SRR9951046/SRR9951046.1
SRX6699519	SRR9951045	2019-08-12 09:47:00	SRP218086	SRA938438	SRS5255104	SAMN12560185	PRJNA559809			ILLUMINA	Illumina HiSeq 2500	TRANSCRIPTOMIC	RNA-Seq	SINGLE	cDNA		36923969	1872150981	0	50	818	GEO	batch		rRNA_del	rRNA_del:del_rnhA/dnaA/rrnDE	del_rnhA/dnaA/rrnDE	wt			exponential			37	7	aerobic		LB								https://sra-downloadb.be-md.ncbi.nlm.nih.gov/sos3/sra-pub-run-19/SRR9951045/SRR9951045.1
SRX6699518	SRR9951044	2019-08-12 09:51:00	SRP218086	SRA938438	SRS5255103	SAMN12560186	PRJNA559809			ILLUMINA	Illumina HiSeq 2500	TRANSCRIPTOMIC	RNA-Seq	SINGLE	cDNA		41776661	2117787948	0	50	929	GEO	batch		rRNA_del	rRNA_del:del_rnhA/dnaA/rrnDE	del_rnhA/dnaA/rrnDE	wt			exponential			37	7	aerobic		LB								https://sra-downloadb.be-md.ncbi.nlm.nih.gov/sos3/sra-pub-run-19/SRR9951044/SRR9951044.1
SRX6699517	SRR9951043	2019-08-12 09:45:00	SRP218086	SRA938438	SRS5255102	SAMN12560187	PRJNA559809			ILLUMINA	Illumina HiSeq 2500	TRANSCRIPTOMIC	RNA-Seq	SINGLE	cDNA		19995149	1012839222	0	50	444	GEO	batch		rRNA_del	rRNA_del:del_rnaA/dnaA	del_rnaA/dnaA	wt			exponential			37	7	aerobic		LB								https://sra-downloadb.be-md.ncbi.nlm.nih.gov/sos3/sra-pub-run-21/SRR9951043/SRR9951043.1
SRX6699516	SRR9951042	2019-08-12 09:50:00	SRP218086	SRA938438	SRS5255101	SAMN12560188	PRJNA559809			ILLUMINA	Illumina HiSeq 2500	TRANSCRIPTOMIC	RNA-Seq	SINGLE	cDNA		39645066	2008935703	0	50	884	GEO	batch		rRNA_del	rRNA_del:del_rnaA/dnaA	del_rnaA/dnaA	wt			exponential			37	7	aerobic		LB								https://sra-downloadb.be-md.ncbi.nlm.nih.gov/sos3/sra-pub-run-21/SRR9951042/SRR9951042.1
SRX6699515	SRR9951041	2019-08-12 09:51:00	SRP218086	SRA938438	SRS5255100	SAMN12560189	PRJNA559809			ILLUMINA	Illumina HiSeq 2500	TRANSCRIPTOMIC	RNA-Seq	SINGLE	cDNA		38579887	1955411962	0	50	854	GEO	batch		rRNA_del	rRNA_del:del_rnhA	del_rnhA	wt			exponential			37	7	aerobic		LB								https://sra-downloadb.be-md.ncbi.nlm.nih.gov/sos3/sra-pub-run-21/SRR9951041/SRR9951041.1
SRX6699514	SRR9951040	2019-08-12 09:47:00	SRP218086	SRA938438	SRS5255099	SAMN12560178	PRJNA559809			ILLUMINA	Illumina HiSeq 2500	TRANSCRIPTOMIC	RNA-Seq	SINGLE	cDNA		39230691	1989226039	0	50	875	GEO	batch		rRNA_del	rRNA_del:del_rnhA	del_rnhA	wt			exponential			37	7	aerobic		LB								https://sra-downloadb.be-md.ncbi.nlm.nih.gov/sos3/sra-pub-run-21/SRR9951040/SRR9951040.1
SRX6699513	SRR9951039	2019-08-12 09:51:00	SRP218086	SRA938438	SRS5255098	SAMN12560179	PRJNA559809			ILLUMINA	Illumina HiSeq 2500	TRANSCRIPTOMIC	RNA-Seq	SINGLE	cDNA		41426689	2100171728	0	50	921	GEO	batch		rRNA_del	rRNA_del:wt	wt	wt			exponential			37	7	aerobic		LB								https://sra-downloadb.be-md.ncbi.nlm.nih.gov/sos3/sra-pub-run-19/SRR9951039/SRR9951039.1
SRX6699512	SRR9951038	2019-08-12 09:50:00	SRP218086	SRA938438	SRS5255097	SAMN12560180	PRJNA559809			ILLUMINA	Illumina HiSeq 2500	TRANSCRIPTOMIC	RNA-Seq	SINGLE	cDNA		38639501	1958696530	0	50	860	GEO	batch		rRNA_del	rRNA_del:wt	wt	wt			exponential			37	7	aerobic		LB								https://sra-downloadb.be-md.ncbi.nlm.nih.gov/sos3/sra-pub-run-21/SRR9951038/SRR9951038.1
SRX6668337	SRR9919247	2019-03-08							GSE135516	ILLUMINA	HiSeq 4000			PAIRED									Batch		oxyR	oxyR:oxyR_ale20_h2o2	oxyR_ale20_h2o2		OxyR ALE	Endpoint				37	7			M9	glucose(4)	NH4Cl(1)	H2O2(2mM)		2				s3://precise-db/raw_data/oxyR/PAL054_S54_L001_R1_001.fastq.gz;s3://precise-db/raw_data/oxyR/PAL054_S54_L002_R1_001.fastq.gz;s3://precise-db/raw_data/oxyR/PAL054_S54_L003_R1_001.fastq.gz;s3://precise-db/raw_data/oxyR/PAL054_S54_L004_R1_001.fastq.gz	s3://precise-db/raw_data/oxyR/PAL054_S54_L001_R2_001.fastq.gz;s3://precise-db/raw_data/oxyR/PAL054_S54_L002_R2_001.fastq.gz;s3://precise-db/raw_data/oxyR/PAL054_S54_L003_R2_001.fastq.gz;s3://precise-db/raw_data/oxyR/PAL054_S54_L004_R2_001.fastq.gz
SRX6668336	SRR9919246	2019-03-08							GSE135516	ILLUMINA	HiSeq 4000			PAIRED									Batch		oxyR	oxyR:oxyR_ale20_h2o2	oxyR_ale20_h2o2		OxyR ALE	Endpoint				37	7			M9	glucose(4)	NH4Cl(1)	H2O2(2mM)		2				s3://precise-db/raw_data/oxyR/PAL053_S53_L001_R1_001.fastq.gz;s3://precise-db/raw_data/oxyR/PAL053_S53_L002_R1_001.fastq.gz;s3://precise-db/raw_data/oxyR/PAL053_S53_L003_R1_001.fastq.gz;s3://precise-db/raw_data/oxyR/PAL053_S53_L004_R1_001.fastq.gz	s3://precise-db/raw_data/oxyR/PAL053_S53_L001_R2_001.fastq.gz;s3://precise-db/raw_data/oxyR/PAL053_S53_L002_R2_001.fastq.gz;s3://precise-db/raw_data/oxyR/PAL053_S53_L003_R2_001.fastq.gz;s3://precise-db/raw_data/oxyR/PAL053_S53_L004_R2_001.fastq.gz
SRX6668335	SRR9919245	2019-03-08							GSE135516	ILLUMINA	HiSeq 4000			PAIRED									Batch		oxyR	oxyR:oxyR_ale20	oxyR_ale20		OxyR ALE	Endpoint				37	7			M9	glucose(4)	NH4Cl(1)			2				s3://precise-db/raw_data/oxyR/PAL052_S52_L001_R1_001.fastq.gz;s3://precise-db/raw_data/oxyR/PAL052_S52_L002_R1_001.fastq.gz;s3://precise-db/raw_data/oxyR/PAL052_S52_L003_R1_001.fastq.gz;s3://precise-db/raw_data/oxyR/PAL052_S52_L004_R1_001.fastq.gz	s3://precise-db/raw_data/oxyR/PAL052_S52_L001_R2_001.fastq.gz;s3://precise-db/raw_data/oxyR/PAL052_S52_L002_R2_001.fastq.gz;s3://precise-db/raw_data/oxyR/PAL052_S52_L003_R2_001.fastq.gz;s3://precise-db/raw_data/oxyR/PAL052_S52_L004_R2_001.fastq.gz
SRX6668334	SRR9919244	2019-03-08							GSE135516	ILLUMINA	HiSeq 4000			PAIRED									Batch		oxyR	oxyR:oxyR_ale20	oxyR_ale20		OxyR ALE	Endpoint				37	7			M9	glucose(4)	NH4Cl(1)			2				s3://precise-db/raw_data/oxyR/PAL051_S51_L001_R1_001.fastq.gz;s3://precise-db/raw_data/oxyR/PAL051_S51_L002_R1_001.fastq.gz;s3://precise-db/raw_data/oxyR/PAL051_S51_L003_R1_001.fastq.gz;s3://precise-db/raw_data/oxyR/PAL051_S51_L004_R1_001.fastq.gz	s3://precise-db/raw_data/oxyR/PAL051_S51_L001_R2_001.fastq.gz;s3://precise-db/raw_data/oxyR/PAL051_S51_L002_R2_001.fastq.gz;s3://precise-db/raw_data/oxyR/PAL051_S51_L003_R2_001.fastq.gz;s3://precise-db/raw_data/oxyR/PAL051_S51_L004_R2_001.fastq.gz
SRX6668333	SRR9919243	2019-03-08							GSE135516	ILLUMINA	HiSeq 4000			PAIRED									Batch		oxyR	oxyR:oxyR_ale19_h2o2	oxyR_ale19_h2o2		OxyR ALE	Endpoint				37	7			M9	glucose(4)	NH4Cl(1)	H2O2(2mM)		2				s3://precise-db/raw_data/oxyR/PAL050_S50_L001_R1_001.fastq.gz;s3://precise-db/raw_data/oxyR/PAL050_S50_L002_R1_001.fastq.gz;s3://precise-db/raw_data/oxyR/PAL050_S50_L003_R1_001.fastq.gz;s3://precise-db/raw_data/oxyR/PAL050_S50_L004_R1_001.fastq.gz	s3://precise-db/raw_data/oxyR/PAL050_S50_L001_R2_001.fastq.gz;s3://precise-db/raw_data/oxyR/PAL050_S50_L002_R2_001.fastq.gz;s3://precise-db/raw_data/oxyR/PAL050_S50_L003_R2_001.fastq.gz;s3://precise-db/raw_data/oxyR/PAL050_S50_L004_R2_001.fastq.gz
SRX6668332	SRR9919242	2019-03-08							GSE135516	ILLUMINA	HiSeq 4000			PAIRED									Batch		oxyR	oxyR:oxyR_ale19_h2o2	oxyR_ale19_h2o2		OxyR ALE	Endpoint				37	7			M9	glucose(4)	NH4Cl(1)	H2O2(2mM)		2				s3://precise-db/raw_data/oxyR/PAL049_S49_L001_R1_001.fastq.gz;s3://precise-db/raw_data/oxyR/PAL049_S49_L002_R1_001.fastq.gz;s3://precise-db/raw_data/oxyR/PAL049_S49_L003_R1_001.fastq.gz;s3://precise-db/raw_data/oxyR/PAL049_S49_L004_R1_001.fastq.gz	s3://precise-db/raw_data/oxyR/PAL049_S49_L001_R2_001.fastq.gz;s3://precise-db/raw_data/oxyR/PAL049_S49_L002_R2_001.fastq.gz;s3://precise-db/raw_data/oxyR/PAL049_S49_L003_R2_001.fastq.gz;s3://precise-db/raw_data/oxyR/PAL049_S49_L004_R2_001.fastq.gz
SRX6668331	SRR9919241	2019-03-08							GSE135516	ILLUMINA	HiSeq 4000			PAIRED									Batch		oxyR	oxyR:oxyR_ale19	oxyR_ale19		OxyR ALE	Endpoint				37	7			M9	glucose(4)	NH4Cl(1)			2				s3://precise-db/raw_data/oxyR/PAL048_S48_L001_R1_001.fastq.gz;s3://precise-db/raw_data/oxyR/PAL048_S48_L002_R1_001.fastq.gz;s3://precise-db/raw_data/oxyR/PAL048_S48_L003_R1_001.fastq.gz;s3://precise-db/raw_data/oxyR/PAL048_S48_L004_R1_001.fastq.gz	s3://precise-db/raw_data/oxyR/PAL048_S48_L001_R2_001.fastq.gz;s3://precise-db/raw_data/oxyR/PAL048_S48_L002_R2_001.fastq.gz;s3://precise-db/raw_data/oxyR/PAL048_S48_L003_R2_001.fastq.gz;s3://precise-db/raw_data/oxyR/PAL048_S48_L004_R2_001.fastq.gz
SRX6668330	SRR9919240	2019-03-08							GSE135516	ILLUMINA	HiSeq 4000			PAIRED									Batch		oxyR	oxyR:oxyR_ale19	oxyR_ale19		OxyR ALE	Endpoint				37	7			M9	glucose(4)	NH4Cl(1)			2				s3://precise-db/raw_data/oxyR/PAL047_S47_L001_R1_001.fastq.gz;s3://precise-db/raw_data/oxyR/PAL047_S47_L002_R1_001.fastq.gz;s3://precise-db/raw_data/oxyR/PAL047_S47_L003_R1_001.fastq.gz;s3://precise-db/raw_data/oxyR/PAL047_S47_L004_R1_001.fastq.gz	s3://precise-db/raw_data/oxyR/PAL047_S47_L001_R2_001.fastq.gz;s3://precise-db/raw_data/oxyR/PAL047_S47_L002_R2_001.fastq.gz;s3://precise-db/raw_data/oxyR/PAL047_S47_L003_R2_001.fastq.gz;s3://precise-db/raw_data/oxyR/PAL047_S47_L004_R2_001.fastq.gz
SRX6668329	SRR9919239	2019-03-08							GSE135516	ILLUMINA	HiSeq 4000			PAIRED									Batch		oxyR	oxyR:oxyR_ale18_h2o2	oxyR_ale18_h2o2		OxyR ALE	Endpoint				37	7			M9	glucose(4)	NH4Cl(1)	H2O2(2mM)		2				s3://precise-db/raw_data/oxyR/PAL046_S46_L001_R1_001.fastq.gz;s3://precise-db/raw_data/oxyR/PAL046_S46_L002_R1_001.fastq.gz;s3://precise-db/raw_data/oxyR/PAL046_S46_L003_R1_001.fastq.gz;s3://precise-db/raw_data/oxyR/PAL046_S46_L004_R1_001.fastq.gz	s3://precise-db/raw_data/oxyR/PAL046_S46_L001_R2_001.fastq.gz;s3://precise-db/raw_data/oxyR/PAL046_S46_L002_R2_001.fastq.gz;s3://precise-db/raw_data/oxyR/PAL046_S46_L003_R2_001.fastq.gz;s3://precise-db/raw_data/oxyR/PAL046_S46_L004_R2_001.fastq.gz
SRX6668328	SRR9919238	2019-03-08							GSE135516	ILLUMINA	HiSeq 4000			PAIRED									Batch		oxyR	oxyR:oxyR_ale18_h2o2	oxyR_ale18_h2o2		OxyR ALE	Endpoint				37	7			M9	glucose(4)	NH4Cl(1)	H2O2(2mM)		2				s3://precise-db/raw_data/oxyR/PAL045_S45_L001_R1_001.fastq.gz;s3://precise-db/raw_data/oxyR/PAL045_S45_L002_R1_001.fastq.gz;s3://precise-db/raw_data/oxyR/PAL045_S45_L003_R1_001.fastq.gz;s3://precise-db/raw_data/oxyR/PAL045_S45_L004_R1_001.fastq.gz	s3://precise-db/raw_data/oxyR/PAL045_S45_L001_R2_001.fastq.gz;s3://precise-db/raw_data/oxyR/PAL045_S45_L002_R2_001.fastq.gz;s3://precise-db/raw_data/oxyR/PAL045_S45_L003_R2_001.fastq.gz;s3://precise-db/raw_data/oxyR/PAL045_S45_L004_R2_001.fastq.gz
SRX6668327	SRR9919237	2019-03-08							GSE135516	ILLUMINA	HiSeq 4000			PAIRED									Batch		oxyR	oxyR:oxyR_ale18	oxyR_ale18		OxyR ALE	Endpoint				37	7			M9	glucose(4)	NH4Cl(1)			2				s3://precise-db/raw_data/oxyR/PAL044_S44_L001_R1_001.fastq.gz;s3://precise-db/raw_data/oxyR/PAL044_S44_L002_R1_001.fastq.gz;s3://precise-db/raw_data/oxyR/PAL044_S44_L003_R1_001.fastq.gz;s3://precise-db/raw_data/oxyR/PAL044_S44_L004_R1_001.fastq.gz	s3://precise-db/raw_data/oxyR/PAL044_S44_L001_R2_001.fastq.gz;s3://precise-db/raw_data/oxyR/PAL044_S44_L002_R2_001.fastq.gz;s3://precise-db/raw_data/oxyR/PAL044_S44_L003_R2_001.fastq.gz;s3://precise-db/raw_data/oxyR/PAL044_S44_L004_R2_001.fastq.gz
SRX6668326	SRR9919236	2019-03-08							GSE135516	ILLUMINA	HiSeq 4000			PAIRED									Batch		oxyR	oxyR:oxyR_ale18	oxyR_ale18		OxyR ALE	Endpoint				37	7			M9	glucose(4)	NH4Cl(1)			2				s3://precise-db/raw_data/oxyR/PAL043_S43_L001_R1_001.fastq.gz;s3://precise-db/raw_data/oxyR/PAL043_S43_L002_R1_001.fastq.gz;s3://precise-db/raw_data/oxyR/PAL043_S43_L003_R1_001.fastq.gz;s3://precise-db/raw_data/oxyR/PAL043_S43_L004_R1_001.fastq.gz	s3://precise-db/raw_data/oxyR/PAL043_S43_L001_R2_001.fastq.gz;s3://precise-db/raw_data/oxyR/PAL043_S43_L002_R2_001.fastq.gz;s3://precise-db/raw_data/oxyR/PAL043_S43_L003_R2_001.fastq.gz;s3://precise-db/raw_data/oxyR/PAL043_S43_L004_R2_001.fastq.gz
SRX6668325	SRR9919235	2019-03-08							GSE135516	ILLUMINA	HiSeq 4000			PAIRED									Batch		oxyR	oxyR:oxyR_ale17_h2o2	oxyR_ale17_h2o2		OxyR ALE	Endpoint				37	7			M9	glucose(4)	NH4Cl(1)	H2O2(2mM)		2				s3://precise-db/raw_data/oxyR/PAL042_S42_L001_R1_001.fastq.gz;s3://precise-db/raw_data/oxyR/PAL042_S42_L002_R1_001.fastq.gz;s3://precise-db/raw_data/oxyR/PAL042_S42_L003_R1_001.fastq.gz;s3://precise-db/raw_data/oxyR/PAL042_S42_L004_R1_001.fastq.gz	s3://precise-db/raw_data/oxyR/PAL042_S42_L001_R2_001.fastq.gz;s3://precise-db/raw_data/oxyR/PAL042_S42_L002_R2_001.fastq.gz;s3://precise-db/raw_data/oxyR/PAL042_S42_L003_R2_001.fastq.gz;s3://precise-db/raw_data/oxyR/PAL042_S42_L004_R2_001.fastq.gz
SRX6668324	SRR9919234	2019-03-08							GSE135516	ILLUMINA	HiSeq 4000			PAIRED									Batch		oxyR	oxyR:oxyR_ale17_h2o2	oxyR_ale17_h2o2		OxyR ALE	Endpoint				37	7			M9	glucose(4)	NH4Cl(1)	H2O2(2mM)		2				s3://precise-db/raw_data/oxyR/PAL041_S41_L001_R1_001.fastq.gz;s3://precise-db/raw_data/oxyR/PAL041_S41_L002_R1_001.fastq.gz;s3://precise-db/raw_data/oxyR/PAL041_S41_L003_R1_001.fastq.gz;s3://precise-db/raw_data/oxyR/PAL041_S41_L004_R1_001.fastq.gz	s3://precise-db/raw_data/oxyR/PAL041_S41_L001_R2_001.fastq.gz;s3://precise-db/raw_data/oxyR/PAL041_S41_L002_R2_001.fastq.gz;s3://precise-db/raw_data/oxyR/PAL041_S41_L003_R2_001.fastq.gz;s3://precise-db/raw_data/oxyR/PAL041_S41_L004_R2_001.fastq.gz
SRX6668323	SRR9919233	2019-03-08							GSE135516	ILLUMINA	HiSeq 4000			PAIRED									Batch		oxyR	oxyR:oxyR_ale17	oxyR_ale17		OxyR ALE	Endpoint				37	7			M9	glucose(4)	NH4Cl(1)			2				s3://precise-db/raw_data/oxyR/PAL040_S40_L001_R1_001.fastq.gz;s3://precise-db/raw_data/oxyR/PAL040_S40_L002_R1_001.fastq.gz;s3://precise-db/raw_data/oxyR/PAL040_S40_L003_R1_001.fastq.gz;s3://precise-db/raw_data/oxyR/PAL040_S40_L004_R1_001.fastq.gz	s3://precise-db/raw_data/oxyR/PAL040_S40_L001_R2_001.fastq.gz;s3://precise-db/raw_data/oxyR/PAL040_S40_L002_R2_001.fastq.gz;s3://precise-db/raw_data/oxyR/PAL040_S40_L003_R2_001.fastq.gz;s3://precise-db/raw_data/oxyR/PAL040_S40_L004_R2_001.fastq.gz
SRX6668322	SRR9919232	2019-03-08							GSE135516	ILLUMINA	HiSeq 4000			PAIRED									Batch		oxyR	oxyR:oxyR_ale17	oxyR_ale17		OxyR ALE	Endpoint				37	7			M9	glucose(4)	NH4Cl(1)			2				s3://precise-db/raw_data/oxyR/PAL039_S39_L001_R1_001.fastq.gz;s3://precise-db/raw_data/oxyR/PAL039_S39_L002_R1_001.fastq.gz;s3://precise-db/raw_data/oxyR/PAL039_S39_L003_R1_001.fastq.gz;s3://precise-db/raw_data/oxyR/PAL039_S39_L004_R1_001.fastq.gz	s3://precise-db/raw_data/oxyR/PAL039_S39_L001_R2_001.fastq.gz;s3://precise-db/raw_data/oxyR/PAL039_S39_L002_R2_001.fastq.gz;s3://precise-db/raw_data/oxyR/PAL039_S39_L003_R2_001.fastq.gz;s3://precise-db/raw_data/oxyR/PAL039_S39_L004_R2_001.fastq.gz
SRX6668321	SRR9919231	2019-03-08							GSE135516	ILLUMINA	HiSeq 4000			PAIRED									Batch		oxyR	oxyR:glu_ale4_h2o2	glu_ale4_h2o2		OxyR ALE	Endpoint				37	7			M9	glucose(4)	NH4Cl(1)	H2O2(2mM)		2				s3://precise-db/raw_data/oxyR/PAL038_S38_L001_R1_001.fastq.gz;s3://precise-db/raw_data/oxyR/PAL038_S38_L002_R1_001.fastq.gz;s3://precise-db/raw_data/oxyR/PAL038_S38_L003_R1_001.fastq.gz;s3://precise-db/raw_data/oxyR/PAL038_S38_L004_R1_001.fastq.gz	s3://precise-db/raw_data/oxyR/PAL038_S38_L001_R2_001.fastq.gz;s3://precise-db/raw_data/oxyR/PAL038_S38_L002_R2_001.fastq.gz;s3://precise-db/raw_data/oxyR/PAL038_S38_L003_R2_001.fastq.gz;s3://precise-db/raw_data/oxyR/PAL038_S38_L004_R2_001.fastq.gz
SRX6668320	SRR9919230	2019-03-08							GSE135516	ILLUMINA	HiSeq 4000			PAIRED									Batch		oxyR	oxyR:glu_ale4_h2o2	glu_ale4_h2o2		OxyR ALE	Endpoint				37	7			M9	glucose(4)	NH4Cl(1)	H2O2(2mM)		2				s3://precise-db/raw_data/oxyR/PAL037_S37_L001_R1_001.fastq.gz;s3://precise-db/raw_data/oxyR/PAL037_S37_L002_R1_001.fastq.gz;s3://precise-db/raw_data/oxyR/PAL037_S37_L003_R1_001.fastq.gz;s3://precise-db/raw_data/oxyR/PAL037_S37_L004_R1_001.fastq.gz	s3://precise-db/raw_data/oxyR/PAL037_S37_L001_R2_001.fastq.gz;s3://precise-db/raw_data/oxyR/PAL037_S37_L002_R2_001.fastq.gz;s3://precise-db/raw_data/oxyR/PAL037_S37_L003_R2_001.fastq.gz;s3://precise-db/raw_data/oxyR/PAL037_S37_L004_R2_001.fastq.gz
SRX6668319	SRR9919229	2019-03-08							GSE135516	ILLUMINA	HiSeq 4000			PAIRED									Batch		oxyR	oxyR:glu_ale4	glu_ale4		OxyR ALE	Endpoint				37	7			M9	glucose(4)	NH4Cl(1)			2				s3://precise-db/raw_data/oxyR/PAL036_S36_L001_R1_001.fastq.gz;s3://precise-db/raw_data/oxyR/PAL036_S36_L002_R1_001.fastq.gz;s3://precise-db/raw_data/oxyR/PAL036_S36_L003_R1_001.fastq.gz;s3://precise-db/raw_data/oxyR/PAL036_S36_L004_R1_001.fastq.gz	s3://precise-db/raw_data/oxyR/PAL036_S36_L001_R2_001.fastq.gz;s3://precise-db/raw_data/oxyR/PAL036_S36_L002_R2_001.fastq.gz;s3://precise-db/raw_data/oxyR/PAL036_S36_L003_R2_001.fastq.gz;s3://precise-db/raw_data/oxyR/PAL036_S36_L004_R2_001.fastq.gz
SRX6668318	SRR9919228	2019-03-08							GSE135516	ILLUMINA	HiSeq 4000			PAIRED									Batch		oxyR	oxyR:glu_ale4	glu_ale4		OxyR ALE	Endpoint				37	7			M9	glucose(4)	NH4Cl(1)			2				s3://precise-db/raw_data/oxyR/PAL035_S35_L001_R1_001.fastq.gz;s3://precise-db/raw_data/oxyR/PAL035_S35_L002_R1_001.fastq.gz;s3://precise-db/raw_data/oxyR/PAL035_S35_L003_R1_001.fastq.gz;s3://precise-db/raw_data/oxyR/PAL035_S35_L004_R1_001.fastq.gz	s3://precise-db/raw_data/oxyR/PAL035_S35_L001_R2_001.fastq.gz;s3://precise-db/raw_data/oxyR/PAL035_S35_L002_R2_001.fastq.gz;s3://precise-db/raw_data/oxyR/PAL035_S35_L003_R2_001.fastq.gz;s3://precise-db/raw_data/oxyR/PAL035_S35_L004_R2_001.fastq.gz
SRX6668317	SRR9919227	2019-03-08							GSE135516	ILLUMINA	HiSeq 4000			PAIRED									Batch		oxyR	oxyR:wt_h2o2	wt_h2o2		OxyR ALE	No				37	7			M9	glucose(4)	NH4Cl(1)	H2O2(2mM)		2				s3://precise-db/raw_data/oxyR/PAL034_S34_L001_R1_001.fastq.gz;s3://precise-db/raw_data/oxyR/PAL034_S34_L002_R1_001.fastq.gz;s3://precise-db/raw_data/oxyR/PAL034_S34_L003_R1_001.fastq.gz;s3://precise-db/raw_data/oxyR/PAL034_S34_L004_R1_001.fastq.gz	s3://precise-db/raw_data/oxyR/PAL034_S34_L001_R2_001.fastq.gz;s3://precise-db/raw_data/oxyR/PAL034_S34_L002_R2_001.fastq.gz;s3://precise-db/raw_data/oxyR/PAL034_S34_L003_R2_001.fastq.gz;s3://precise-db/raw_data/oxyR/PAL034_S34_L004_R2_001.fastq.gz
SRX6668316	SRR9919226	2019-03-08							GSE135516	ILLUMINA	HiSeq 4000			PAIRED									Batch		oxyR	oxyR:wt_h2o2	wt_h2o2		OxyR ALE	No				37	7			M9	glucose(4)	NH4Cl(1)	H2O2(2mM)		2				s3://precise-db/raw_data/oxyR/PAL033_S33_L001_R1_001.fastq.gz;s3://precise-db/raw_data/oxyR/PAL033_S33_L002_R1_001.fastq.gz;s3://precise-db/raw_data/oxyR/PAL033_S33_L003_R1_001.fastq.gz;s3://precise-db/raw_data/oxyR/PAL033_S33_L004_R1_001.fastq.gz	s3://precise-db/raw_data/oxyR/PAL033_S33_L001_R2_001.fastq.gz;s3://precise-db/raw_data/oxyR/PAL033_S33_L002_R2_001.fastq.gz;s3://precise-db/raw_data/oxyR/PAL033_S33_L003_R2_001.fastq.gz;s3://precise-db/raw_data/oxyR/PAL033_S33_L004_R2_001.fastq.gz
SRX6668315	SRR9919225	2019-03-08							GSE135516	ILLUMINA	HiSeq 4000			PAIRED									Batch		oxyR	oxyR:wt_glc	wt_glc		OxyR ALE	No				37	7			M9	glucose(4)	NH4Cl(1)			2				s3://precise-db/raw_data/oxyR/PAL030_S30_L001_R1_001.fastq.gz;s3://precise-db/raw_data/oxyR/PAL030_S30_L002_R1_001.fastq.gz;s3://precise-db/raw_data/oxyR/PAL030_S30_L003_R1_001.fastq.gz;s3://precise-db/raw_data/oxyR/PAL030_S30_L004_R1_001.fastq.gz	s3://precise-db/raw_data/oxyR/PAL030_S30_L001_R2_001.fastq.gz;s3://precise-db/raw_data/oxyR/PAL030_S30_L002_R2_001.fastq.gz;s3://precise-db/raw_data/oxyR/PAL030_S30_L003_R2_001.fastq.gz;s3://precise-db/raw_data/oxyR/PAL030_S30_L004_R2_001.fastq.gz
SRX6668314	SRR9919224	2019-03-08							GSE135516	ILLUMINA	HiSeq 4000			PAIRED									Batch		oxyR	oxyR:wt_glc	wt_glc		OxyR ALE	No				37	7			M9	glucose(4)	NH4Cl(1)			2				s3://precise-db/raw_data/oxyR/PAL029_S29_L001_R1_001.fastq.gz;s3://precise-db/raw_data/oxyR/PAL029_S29_L002_R1_001.fastq.gz;s3://precise-db/raw_data/oxyR/PAL029_S29_L003_R1_001.fastq.gz;s3://precise-db/raw_data/oxyR/PAL029_S29_L004_R1_001.fastq.gz	s3://precise-db/raw_data/oxyR/PAL029_S29_L001_R2_001.fastq.gz;s3://precise-db/raw_data/oxyR/PAL029_S29_L002_R2_001.fastq.gz;s3://precise-db/raw_data/oxyR/PAL029_S29_L003_R2_001.fastq.gz;s3://precise-db/raw_data/oxyR/PAL029_S29_L004_R2_001.fastq.gz
SRX661400	SRR1525111	2014-07-07							GSE59760	ILLUMINA	MiSeq			PAIRED									Batch		omics	omics:wt_thr	wt_thr		Omics	No				37	7			M9	glucose(4)	NH4Cl(1)	threonine (10mM)		2				s3://precise-db/raw_data/omics/supplementation-threonine-2_S2_L001_R1_001.fastq.gz	s3://precise-db/raw_data/omics/supplementation-threonine-2_S2_L001_R2_001.fastq.gz
SRX661399	SRR1525110	2014-07-07							GSE59760	ILLUMINA	MiSeq			PAIRED									Batch		omics	omics:wt_thr	wt_thr		Omics	No				37	7			M9	glucose(4)	NH4Cl(1)	threonine (10mM)		2				s3://precise-db/raw_data/omics/supplementation-threonine-1_S1_L001_R1_001.fastq.gz	s3://precise-db/raw_data/omics/supplementation-threonine-1_S1_L001_R2_001.fastq.gz
SRX661398	SRR1525109	2014-07-03							GSE59760	ILLUMINA	MiSeq			PAIRED									Batch		omics	omics:wt_gly	wt_gly		Omics	No				37	7			M9	glucose(4)	NH4Cl(1)	glycine (10mM)		2				s3://precise-db/raw_data/omics/supplementation-glycine-2_S2_L001_R1_001.fastq.gz	s3://precise-db/raw_data/omics/supplementation-glycine-2_S2_L001_R2_001.fastq.gz
SRX661397	SRR1525108	2014-07-03							GSE59760	ILLUMINA	MiSeq			PAIRED									Batch		omics	omics:wt_gly	wt_gly		Omics	No				37	7			M9	glucose(4)	NH4Cl(1)	glycine (10mM)		2				s3://precise-db/raw_data/omics/supplementation-glycine-1_S1_L001_R1_001.fastq.gz	s3://precise-db/raw_data/omics/supplementation-glycine-1_S1_L001_R2_001.fastq.gz
SRX661394	SRR1525105	2015-01-12							GSE59759	ILLUMINA	MiSeq			PAIRED									Batch		omics	omics:bw_pyr	bw_pyr		Omics	No		0.37		37	7			M9	pyruvate(3.3)	NH4Cl(1)	thiamine (1.4mM), FeCl3 (60uM)		2				s3://precise-db/raw_data/omics/bw25113-pyr-2_S2_L001_R1_001.fastq.gz	s3://precise-db/raw_data/omics/bw25113-pyr-2_S2_L001_R2_001.fastq.gz
SRX661393	SRR1525104	2015-01-12							GSE59759	ILLUMINA	MiSeq			PAIRED									Batch		omics	omics:bw_pyr	bw_pyr		Omics	No		0.37		37	7			M9	pyruvate(3.3)	NH4Cl(1)	thiamine (1.4mM), FeCl3 (60uM)		2				s3://precise-db/raw_data/omics/bw25113-pyr-1_S1_L001_R1_001.fastq.gz	s3://precise-db/raw_data/omics/bw25113-pyr-1_S1_L001_R2_001.fastq.gz
SRX661392	SRR1525103	2013-03-12							GSE59759	ILLUMINA	MiSeq			PAIRED									Batch		omics	omics:bw_glc	bw_glc		Omics	No		0.61		37	7			M9	glucose(5)	NH4Cl(1)	thiamine (1.4mM), FeCl3 (60uM)		2				s3://precise-db/raw_data/omics/bw25113-glc2_S2_L001_R1_001.fastq.gz	s3://precise-db/raw_data/omics/bw25113-glc2_S2_L001_R2_001.fastq.gz
SRX661391	SRR1525102	2013-03-12							GSE59759	ILLUMINA	MiSeq			PAIRED									Batch		omics	omics:bw_glc	bw_glc		Omics	No		0.61		37	7			M9	glucose(5)	NH4Cl(1)	thiamine (1.4mM), FeCl3 (60uM)		2				s3://precise-db/raw_data/omics/bw25113-glc1_S1_L001_R1_001.fastq.gz	s3://precise-db/raw_data/omics/bw25113-glc1_S1_L001_R2_001.fastq.gz
SRX661390	SRR1525101	2015-01-12							GSE59759	ILLUMINA	MiSeq			PAIRED									Batch		omics	omics:bw_fum	bw_fum		Omics	No		0.31		37	7			M9	fumarate(2.8)	NH4Cl(1)	thiamine (1.4mM), FeCl3 (60uM)		2				s3://precise-db/raw_data/omics/bw25113-fum2_S2_L001_R1_001.fastq.gz	s3://precise-db/raw_data/omics/bw25113-fum2_S2_L001_R2_001.fastq.gz
SRX661389	SRR1525100	2015-01-12							GSE59759	ILLUMINA	MiSeq			PAIRED									Batch		omics	omics:bw_fum	bw_fum		Omics	No		0.31		37	7			M9	fumarate(2.8)	NH4Cl(1)	thiamine (1.4mM), FeCl3 (60uM)		2				s3://precise-db/raw_data/omics/bw25113-fum1_S1_L001_R1_001.fastq.gz	s3://precise-db/raw_data/omics/bw25113-fum1_S1_L001_R2_001.fastq.gz
SRX661388	SRR1525099	2015-01-12							GSE59759	ILLUMINA	MiSeq			PAIRED									Batch		omics	omics:bw_ac	bw_ac		Omics	No		0.2		37	7			M9	acetate(3.5)	NH4Cl(1)	thiamine (1.4mM), FeCl3 (60uM)		2				s3://precise-db/raw_data/omics/bw25113-ac-2_S2_L001_R1_001.fastq.gz	s3://precise-db/raw_data/omics/bw25113-ac-2_S2_L001_R2_001.fastq.gz
SRX661387	SRR1525098	2015-01-12							GSE59759	ILLUMINA	MiSeq			PAIRED									Batch		omics	omics:bw_ac	bw_ac		Omics	No		0.2		37	7			M9	acetate(3.5)	NH4Cl(1)	thiamine (1.4mM), FeCl3 (60uM)		2				s3://precise-db/raw_data/omics/bw25113-ac-1_S1_L001_R1_001.fastq.gz	s3://precise-db/raw_data/omics/bw25113-ac-1_S1_L001_R2_001.fastq.gz
SRX651946	SRR1514302	2013-12-18							GSE59377	ILLUMINA	MiSeq			PAIRED									Batch		rpoB	rpoB:rpoBE672K_lb	rpoBE672K_lb		RpoB Knock-in	No		1.4		37	7			LB				Kanamycin	2				s3://precise-db/raw_data/rpoB/SRR1514302_1.fastq	s3://precise-db/raw_data/rpoB/SRR1514302_2.fastq
SRX651945	SRR1514300	2013-12-18							GSE59377	ILLUMINA	MiSeq			PAIRED									Batch		rpoB	rpoB:rpoBE672K_glc	rpoBE672K_glc		RpoB Knock-in	No		0.88		37	7			M9	glucose(4)	NH4Cl(1)		Kanamycin	2				s3://precise-db/raw_data/rpoB/SRR1514300_1.fastq	s3://precise-db/raw_data/rpoB/SRR1514300_2.fastq
SRX651944	SRR1514299	2013-08-13							GSE59377	ILLUMINA	MiSeq			PAIRED									Chemostat		rpoB	rpoB:rpoBE546V_044	rpoBE546V_044		RpoB Knock-in	No				37	7			M9	glucose(4)	NH4Cl(1)		Kanamycin	1	chemostat w/ dilution rate 0.44 h^-1			s3://precise-db/raw_data/rpoB/SRR1514299_1.fastq	s3://precise-db/raw_data/rpoB/SRR1514299_2.fastq
SRX651943	SRR1514298	2013-08-13							GSE59377	ILLUMINA	MiSeq			PAIRED									Chemostat		rpoB	rpoB:rpoBE546V_031	rpoBE546V_031		RpoB Knock-in	No				37	7			M9	glucose(4)	NH4Cl(1)		Kanamycin	1	chemostat w/ dilution rate 0.31 h^-1			s3://precise-db/raw_data/rpoB/SRR1514298_1.fastq	s3://precise-db/raw_data/rpoB/SRR1514298_2.fastq
SRX651942	SRR1514296	2013-12-18							GSE59377	ILLUMINA	MiSeq			PAIRED									Batch		rpoB	rpoB:rpoBE546V_lb	rpoBE546V_lb		RpoB Knock-in	No		1.34		37	7			LB				Kanamycin	2				s3://precise-db/raw_data/rpoB/SRR1514296_1.fastq	s3://precise-db/raw_data/rpoB/SRR1514296_2.fastq
SRX651941	SRR1514295	2013-12-20							GSE59377	ILLUMINA	MiSeq			PAIRED									Batch		rpoB	rpoB:rpoBE546V_glc	rpoBE546V_glc		RpoB Knock-in	No		0.85		37	7			M9	glucose(4)	NH4Cl(1)		Kanamycin	1				s3://precise-db/raw_data/rpoB/SRR1514295_1.fastq	s3://precise-db/raw_data/rpoB/SRR1514295_2.fastq
SRX651940	SRR1514294	2013-08-07							GSE59377	ILLUMINA	MiSeq			PAIRED									Chemostat		rpoB	rpoB:wt_044	wt_044		RpoB Knock-in	No				37	7			M9	glucose(4)	NH4Cl(1)			1	chemostat w/ dilution rate 0.44 h^-1			s3://precise-db/raw_data/rpoB/SRR1514294_1.fastq	s3://precise-db/raw_data/rpoB/SRR1514294_2.fastq
SRX651939	SRR1514293	2013-08-07							GSE59377	ILLUMINA	MiSeq			PAIRED									Chemostat		rpoB	rpoB:wt_031	wt_031		RpoB Knock-in	No				37	7			M9	glucose(4)	NH4Cl(1)			1	chemostat w/ dilution rate 0.31 h^-1			s3://precise-db/raw_data/rpoB/SRR1514293_1.fastq	s3://precise-db/raw_data/rpoB/SRR1514293_2.fastq
SRX651938	SRR1514291	2013-12-18							GSE59377	ILLUMINA	MiSeq			PAIRED									Batch		rpoB	rpoB:wt_lb	wt_lb		RpoB Knock-in	No		1.42		37	7			LB					2				s3://precise-db/raw_data/rpoB/SRR1514291_1.fastq	s3://precise-db/raw_data/rpoB/SRR1514291_2.fastq
SRX6489471	SRR9732236	2019-07-22 16:52:00	SRP215952	SRA924707	SRS5138278	SAMN12339119	PRJNA556020	GSM3963081	GSE134667	ILLUMINA	Illumina HiSeq 4000	TRANSCRIPTOMIC	RNA-Seq	PAIRED	cDNA		9307518	2810870436	9307518	302	1034	GEO	Batch	hupAE34K delta-hupB	hu	hu:hupAE34K_delhupB_lag_pH5	hupAE34K_delhupB_lag_pH5	wt_lag_pH7			lag		0.2-0.3	37	5	aerobic		LB							32518228	https://sra-downloadb.be-md.ncbi.nlm.nih.gov/sos2/sra-pub-run-15/SRR9732236/SRR9732236.1
SRX6489470	SRR9732235	2019-07-22 16:53:00	SRP215952	SRA924707	SRS5138276	SAMN12339120	PRJNA556020	GSM3963080	GSE134667	ILLUMINA	Illumina HiSeq 4000	TRANSCRIPTOMIC	RNA-Seq	PAIRED	cDNA		12480588	3769137576	12480588	302	1402	GEO	Batch	hupAE34K delta-hupB	hu	hu:hupAE34K_delhupB_lag_pH5	hupAE34K_delhupB_lag_pH5	wt_lag_pH7			lag		0.2-0.3	37	5	aerobic		LB							32518228	https://sra-downloadb.be-md.ncbi.nlm.nih.gov/sos3/sra-pub-run-21/SRR9732235/SRR9732235.1
SRX6489469	SRR9732234	2019-07-22 16:54:00	SRP215952	SRA924707	SRS5138275	SAMN12339121	PRJNA556020	GSM3963079	GSE134667	ILLUMINA	Illumina HiSeq 4000	TRANSCRIPTOMIC	RNA-Seq	PAIRED	cDNA		12497797	3774334694	12497797	302	1393	GEO	Batch	hupAE34K delta-hupB	hu	hu:hupAE34K_delhupB_lag_pH5	hupAE34K_delhupB_lag_pH5	wt_lag_pH7			lag		0.2-0.3	37	5	aerobic		LB							32518228	https://sra-downloadb.be-md.ncbi.nlm.nih.gov/sos3/sra-pub-run-21/SRR9732234/SRR9732234.1
SRX6489468	SRR9732233	2019-07-22 16:54:00	SRP215952	SRA924707	SRS5138273	SAMN12339122	PRJNA556020	GSM3963078	GSE134667	ILLUMINA	Illumina HiSeq 4000	TRANSCRIPTOMIC	RNA-Seq	PAIRED	cDNA		12216516	3689387832	12216516	302	1405	GEO	Batch	hupAE34K hupB+	hu	hu:hupAE34K_hupB_lag_pH5	hupAE34K_hupB_lag_pH5	wt_lag_pH7			lag		0.2-0.3	37	5	aerobic		LB							32518228	https://sra-downloadb.be-md.ncbi.nlm.nih.gov/sos3/sra-pub-run-20/SRR9732233/SRR9732233.1
SRX6489467	SRR9732232	2019-07-22 16:53:00	SRP215952	SRA924707	SRS5138274	SAMN12339123	PRJNA556020	GSM3963077	GSE134667	ILLUMINA	Illumina HiSeq 4000	TRANSCRIPTOMIC	RNA-Seq	PAIRED	cDNA		10895113	3290324126	10895113	302	1268	GEO	Batch	hupAE34K hupB+	hu	hu:hupAE34K_hupB_lag_pH5	hupAE34K_hupB_lag_pH5	wt_lag_pH7			lag		0.2-0.3	37	5	aerobic		LB							32518228	https://sra-downloadb.be-md.ncbi.nlm.nih.gov/sos3/sra-pub-run-20/SRR9732232/SRR9732232.1
SRX6489466	SRR9732231	2019-07-22 16:53:00	SRP215952	SRA924707	SRS5138272	SAMN12339124	PRJNA556020	GSM3963076	GSE134667	ILLUMINA	Illumina HiSeq 4000	TRANSCRIPTOMIC	RNA-Seq	PAIRED	cDNA		10608303	3203707506	10608303	302	1199	GEO	Batch	hupAE34K hupB+	hu	hu:hupAE34K_hupB_lag_pH5	hupAE34K_hupB_lag_pH5	wt_lag_pH7			lag		0.2-0.3	37	5	aerobic		LB							32518228	https://sra-downloadb.be-md.ncbi.nlm.nih.gov/sos3/sra-pub-run-20/SRR9732231/SRR9732231.1
SRX6489465	SRR9732230	2019-07-22 16:54:00	SRP215952	SRA924707	SRS5138271	SAMN12339125	PRJNA556020	GSM3963075	GSE134667	ILLUMINA	Illumina HiSeq 4000	TRANSCRIPTOMIC	RNA-Seq	PAIRED	cDNA		12091598	3651662596	12091598	302	1367	GEO	Batch	delta-hupA delta-hupB	hu	hu:delhupAhupB_lag_pH5	delhupAhupB_lag_pH5	wt_lag_pH7			lag		0.2-0.3	37	5	aerobic		LB							32518228	https://sra-downloadb.be-md.ncbi.nlm.nih.gov/sos3/sra-pub-run-21/SRR9732230/SRR9732230.1
SRX6489464	SRR9732229	2019-07-22 16:53:00	SRP215952	SRA924707	SRS5138269	SAMN12339126	PRJNA556020	GSM3963074	GSE134667	ILLUMINA	Illumina HiSeq 4000	TRANSCRIPTOMIC	RNA-Seq	PAIRED	cDNA		10006508	3021965416	10006508	302	1134	GEO	Batch	delta-hupA delta-hupB	hu	hu:delhupAhupB_lag_pH5	delhupAhupB_lag_pH5	wt_lag_pH7			lag		0.2-0.3	37	5	aerobic		LB							32518228	https://sra-downloadb.be-md.ncbi.nlm.nih.gov/sos3/sra-pub-run-19/SRR9732229/SRR9732229.1
SRX6489463	SRR9732228	2019-07-22 16:53:00	SRP215952	SRA924707	SRS5138270	SAMN12339127	PRJNA556020	GSM3963073	GSE134667	ILLUMINA	Illumina HiSeq 4000	TRANSCRIPTOMIC	RNA-Seq	PAIRED	cDNA		10902511	3292558322	10902511	302	1341	GEO	Batch	delta-hupA delta-hupB	hu	hu:delhupAhupB_lag_pH5	delhupAhupB_lag_pH5	wt_lag_pH7			lag		0.2-0.3	37	5	aerobic		LB							32518228	https://sra-downloadb.be-md.ncbi.nlm.nih.gov/sos3/sra-pub-run-20/SRR9732228/SRR9732228.1
SRX6489462	SRR9732227	2019-07-22 16:53:00	SRP215952	SRA924707	SRS5138267	SAMN12339128	PRJNA556020	GSM3963072	GSE134667	ILLUMINA	Illumina HiSeq 4000	TRANSCRIPTOMIC	RNA-Seq	PAIRED	cDNA		12256028	3701320456	12256028	302	1399	GEO	Batch	delta-hupA	hu	hu:delhupA_lag_pH5	delhupA_lag_pH5	wt_lag_pH7			lag		0.2-0.3	37	5	aerobic		LB							32518228	https://sra-downloadb.be-md.ncbi.nlm.nih.gov/sos3/sra-pub-run-21/SRR9732227/SRR9732227.1
SRX6489461	SRR9732226	2019-07-22 16:53:00	SRP215952	SRA924707	SRS5138268	SAMN12339129	PRJNA556020	GSM3963071	GSE134667	ILLUMINA	Illumina HiSeq 4000	TRANSCRIPTOMIC	RNA-Seq	PAIRED	cDNA		10631446	3210696692	10631446	302	1197	GEO	Batch	delta-hupA	hu	hu:delhupA_lag_pH5	delhupA_lag_pH5	wt_lag_pH7			lag		0.2-0.3	37	5	aerobic		LB							32518228	https://sra-downloadb.be-md.ncbi.nlm.nih.gov/sos3/sra-pub-run-19/SRR9732226/SRR9732226.1
SRX6489460	SRR9732225	2019-07-22 16:53:00	SRP215952	SRA924707	SRS5138266	SAMN12339130	PRJNA556020	GSM3963070	GSE134667	ILLUMINA	Illumina HiSeq 4000	TRANSCRIPTOMIC	RNA-Seq	PAIRED	cDNA		10204698	3081818796	10204698	302	1153	GEO	Batch	delta-hupA	hu	hu:delhupA_lag_pH5	delhupA_lag_pH5	wt_lag_pH7			lag		0.2-0.3	37	5	aerobic		LB							32518228	https://sra-downloadb.be-md.ncbi.nlm.nih.gov/sos3/sra-pub-run-21/SRR9732225/SRR9732225.1
SRX6489459	SRR9732224	2019-07-22 16:54:00	SRP215952	SRA924707	SRS5138265	SAMN12339131	PRJNA556020	GSM3963069	GSE134667	ILLUMINA	Illumina HiSeq 4000	TRANSCRIPTOMIC	RNA-Seq	PAIRED	cDNA		11058248	3339590896	11058248	302	1324	GEO	Batch	wild-type	hu	hu:wt_lag_pH5	wt_lag_pH5	wt_lag_pH7			lag		0.2-0.3	37	5	aerobic		LB							32518228	https://sra-downloadb.be-md.ncbi.nlm.nih.gov/sos3/sra-pub-run-21/SRR9732224/SRR9732224.1
SRX6489458	SRR9732223	2019-07-22 16:54:00	SRP215952	SRA924707	SRS5138264	SAMN12339132	PRJNA556020	GSM3963068	GSE134667	ILLUMINA	Illumina HiSeq 4000	TRANSCRIPTOMIC	RNA-Seq	PAIRED	cDNA		12478786	3768593372	12478786	302	1393	GEO	Batch	wild-type	hu	hu:wt_lag_pH5	wt_lag_pH5	wt_lag_pH7			lag		0.2-0.3	37	5	aerobic		LB							32518228	https://sra-downloadb.be-md.ncbi.nlm.nih.gov/sos3/sra-pub-run-20/SRR9732223/SRR9732223.1
SRX6489457	SRR9732222	2019-07-22 16:54:00	SRP215952	SRA924707	SRS5138263	SAMN12339133	PRJNA556020	GSM3963067	GSE134667	ILLUMINA	Illumina HiSeq 4000	TRANSCRIPTOMIC	RNA-Seq	PAIRED	cDNA		11895342	3592393284	11895342	302	1322	GEO	Batch	wild-type	hu	hu:wt_lag_pH5	wt_lag_pH5	wt_lag_pH7			lag		0.2-0.3	37	5	aerobic		LB							32518228	https://sra-downloadb.be-md.ncbi.nlm.nih.gov/sos3/sra-pub-run-21/SRR9732222/SRR9732222.1
SRX6489456	SRR9732221	2019-07-22 16:59:00	SRP215952	SRA924707	SRS5138262	SAMN12339134	PRJNA556020	GSM3963066	GSE134667	ILLUMINA	Illumina HiSeq 4000	TRANSCRIPTOMIC	RNA-Seq	PAIRED	cDNA		10912247	3295498594	10912247	302	1260	GEO	Batch	hupAE34K delta-hupB	hu	hu:hupAE34K_delhupB_lag_pH7	hupAE34K_delhupB_lag_pH7	wt_lag_pH7			lag		0.2-0.3	37	7	aerobic		LB							32518228	https://sra-downloadb.be-md.ncbi.nlm.nih.gov/sos3/sra-pub-run-20/SRR9732221/SRR9732221.1
SRX6489455	SRR9732220	2019-07-22 16:53:00	SRP215952	SRA924707	SRS5138260	SAMN12339135	PRJNA556020	GSM3963065	GSE134667	ILLUMINA	Illumina HiSeq 4000	TRANSCRIPTOMIC	RNA-Seq	PAIRED	cDNA		11502264	3473683728	11502264	302	1313	GEO	Batch	hupAE34K delta-hupB	hu	hu:hupAE34K_delhupB_lag_pH7	hupAE34K_delhupB_lag_pH7	wt_lag_pH7			lag		0.2-0.3	37	7	aerobic		LB							32518228	https://sra-downloadb.be-md.ncbi.nlm.nih.gov/sos3/sra-pub-run-20/SRR9732220/SRR9732220.1
SRX6489454	SRR9732219	2019-07-22 16:52:00	SRP215952	SRA924707	SRS5138259	SAMN12339136	PRJNA556020	GSM3963064	GSE134667	ILLUMINA	Illumina HiSeq 4000	TRANSCRIPTOMIC	RNA-Seq	PAIRED	cDNA		9706153	2931258206	9706153	302	1094	GEO	Batch	hupAE34K delta-hupB	hu	hu:hupAE34K_delhupB_lag_pH7	hupAE34K_delhupB_lag_pH7	wt_lag_pH7			lag		0.2-0.3	37	7	aerobic		LB							32518228	https://sra-downloadb.be-md.ncbi.nlm.nih.gov/sos2/sra-pub-run-15/SRR9732219/SRR9732219.1
SRX6489453	SRR9732218	2019-07-22 16:53:00	SRP215952	SRA924707	SRS5138261	SAMN12339137	PRJNA556020	GSM3963063	GSE134667	ILLUMINA	Illumina HiSeq 4000	TRANSCRIPTOMIC	RNA-Seq	PAIRED	cDNA		11563377	3492139854	11563377	302	1290	GEO	Batch	hupAE34K hupB+	hu	hu:hupAE34K_hupB_lag_pH7	hupAE34K_hupB_lag_pH7	wt_lag_pH7			lag		0.2-0.3	37	7	aerobic		LB							32518228	https://sra-downloadb.be-md.ncbi.nlm.nih.gov/sos3/sra-pub-run-19/SRR9732218/SRR9732218.1
SRX6489452	SRR9732217	2019-07-22 16:53:00	SRP215952	SRA924707	SRS5138257	SAMN12339138	PRJNA556020	GSM3963062	GSE134667	ILLUMINA	Illumina HiSeq 4000	TRANSCRIPTOMIC	RNA-Seq	PAIRED	cDNA		10574769	3193580238	10574769	302	1181	GEO	Batch	hupAE34K hupB+	hu	hu:hupAE34K_hupB_lag_pH7	hupAE34K_hupB_lag_pH7	wt_lag_pH7			lag		0.2-0.3	37	7	aerobic		LB							32518228	https://sra-downloadb.be-md.ncbi.nlm.nih.gov/sos3/sra-pub-run-21/SRR9732217/SRR9732217.1
SRX6489451	SRR9732216	2019-07-22 16:55:00	SRP215952	SRA924707	SRS5138258	SAMN12339139	PRJNA556020	GSM3963061	GSE134667	ILLUMINA	Illumina HiSeq 4000	TRANSCRIPTOMIC	RNA-Seq	PAIRED	cDNA		10770277	3252623654	10770277	302	1247	GEO	Batch	hupAE34K hupB+	hu	hu:hupAE34K_hupB_lag_pH7	hupAE34K_hupB_lag_pH7	wt_lag_pH7			lag		0.2-0.3	37	7	aerobic		LB							32518228	https://sra-downloadb.be-md.ncbi.nlm.nih.gov/sos3/sra-pub-run-19/SRR9732216/SRR9732216.1
SRX6489450	SRR9732215	2019-07-22 16:54:00	SRP215952	SRA924707	SRS5138255	SAMN12339099	PRJNA556020	GSM3963060	GSE134667	ILLUMINA	Illumina HiSeq 4000	TRANSCRIPTOMIC	RNA-Seq	PAIRED	cDNA		11078281	3345640862	11078281	302	1279	GEO	Batch	delta-hupA delta-hupB	hu	hu:delhupAhupB_lag_pH7	delhupAhupB_lag_pH7	wt_lag_pH7			lag		0.2-0.3	37	7	aerobic		LB							32518228	https://sra-downloadb.be-md.ncbi.nlm.nih.gov/sos3/sra-pub-run-19/SRR9732215/SRR9732215.1
SRX6489449	SRR9732214	2019-07-22 16:53:00	SRP215952	SRA924707	SRS5138254	SAMN12339100	PRJNA556020	GSM3963059	GSE134667	ILLUMINA	Illumina HiSeq 4000	TRANSCRIPTOMIC	RNA-Seq	PAIRED	cDNA		10268622	3101123844	10268622	302	1182	GEO	Batch	delta-hupA delta-hupB	hu	hu:delhupAhupB_lag_pH7	delhupAhupB_lag_pH7	wt_lag_pH7			lag		0.2-0.3	37	7	aerobic		LB							32518228	https://sra-downloadb.be-md.ncbi.nlm.nih.gov/sos3/sra-pub-run-20/SRR9732214/SRR9732214.1
SRX6489448	SRR9732213	2019-07-22 16:54:00	SRP215952	SRA924707	SRS5138252	SAMN12339101	PRJNA556020	GSM3963058	GSE134667	ILLUMINA	Illumina HiSeq 4000	TRANSCRIPTOMIC	RNA-Seq	PAIRED	cDNA		10436668	3151873736	10436668	302	1180	GEO	Batch	delta-hupA delta-hupB	hu	hu:delhupAhupB_lag_pH7	delhupAhupB_lag_pH7	wt_lag_pH7			lag		0.2-0.3	37	7	aerobic		LB							32518228	https://sra-downloadb.be-md.ncbi.nlm.nih.gov/sos3/sra-pub-run-21/SRR9732213/SRR9732213.1
SRX6489446	SRR9732211	2019-07-22 16:53:00	SRP215952	SRA924707	SRS5138253	SAMN12339103	PRJNA556020	GSM3963056	GSE134667	ILLUMINA	Illumina HiSeq 4000	TRANSCRIPTOMIC	RNA-Seq	PAIRED	cDNA		10578602	3194737804	10578602	302	1178	GEO	Batch	delta-hupB	hu	hu:delhupB_lag_pH7	delhupB_lag_pH7	wt_lag_pH7			lag		0.2-0.3	37	7	aerobic		LB							32518228	https://sra-downloadb.be-md.ncbi.nlm.nih.gov/sos3/sra-pub-run-21/SRR9732211/SRR9732211.1
SRX6489445	SRR9732210	2019-07-22 16:53:00	SRP215952	SRA924707	SRS5138250	SAMN12339104	PRJNA556020	GSM3963055	GSE134667	ILLUMINA	Illumina HiSeq 4000	TRANSCRIPTOMIC	RNA-Seq	PAIRED	cDNA		10959403	3309739706	10959403	302	1223	GEO	Batch	delta-hupB	hu	hu:delhupB_lag_pH7	delhupB_lag_pH7	wt_lag_pH7			lag		0.2-0.3	37	7	aerobic		LB							32518228	https://sra-downloadb.be-md.ncbi.nlm.nih.gov/sos3/sra-pub-run-19/SRR9732210/SRR9732210.1
SRX6489444	SRR9732209	2019-07-22 16:54:00	SRP215952	SRA924707	SRS5138256	SAMN12339105	PRJNA556020	GSM3963054	GSE134667	ILLUMINA	Illumina HiSeq 4000	TRANSCRIPTOMIC	RNA-Seq	PAIRED	cDNA		10276917	3103628934	10276917	302	1185	GEO	Batch	delta-hupA	hu	hu:delhupA_lag_pH7	delhupA_lag_pH7	wt_lag_pH7			lag		0.2-0.3	37	7	aerobic		LB							32518228	https://sra-downloadb.be-md.ncbi.nlm.nih.gov/sos3/sra-pub-run-19/SRR9732209/SRR9732209.1
SRX6489443	SRR9732208	2019-07-22 16:53:00	SRP215952	SRA924707	SRS5138249	SAMN12339108	PRJNA556020	GSM3963053	GSE134667	ILLUMINA	Illumina HiSeq 4000	TRANSCRIPTOMIC	RNA-Seq	PAIRED	cDNA		10669720	3222255440	10669720	302	1220	GEO	Batch	delta-hupA	hu	hu:delhupA_lag_pH7	delhupA_lag_pH7	wt_lag_pH7			lag		0.2-0.3	37	7	aerobic		LB							32518228	https://sra-downloadb.be-md.ncbi.nlm.nih.gov/sos3/sra-pub-run-19/SRR9732208/SRR9732208.1
SRX6489442	SRR9732207	2019-07-22 16:52:00	SRP215952	SRA924707	SRS5138247	SAMN12339109	PRJNA556020	GSM3963052	GSE134667	ILLUMINA	Illumina HiSeq 4000	TRANSCRIPTOMIC	RNA-Seq	PAIRED	cDNA		10110850	3053476700	10110850	302	1152	GEO	Batch	delta-hupA	hu	hu:delhupA_lag_pH7	delhupA_lag_pH7	wt_lag_pH7			lag		0.2-0.3	37	7	aerobic		LB							32518228	https://sra-downloadb.be-md.ncbi.nlm.nih.gov/sos3/sra-pub-run-21/SRR9732207/SRR9732207.1
SRX6489441	SRR9732206	2019-07-22 16:54:00	SRP215952	SRA924707	SRS5138245	SAMN12339106	PRJNA556020	GSM3963051	GSE134667	ILLUMINA	Illumina HiSeq 4000	TRANSCRIPTOMIC	RNA-Seq	PAIRED	cDNA		10276632	3103542864	10276632	302	1190	GEO	Batch	wild-type	hu	hu:wt_lag_pH7	wt_lag_pH7	wt_lag_pH7			lag		0.2-0.3	37	7	aerobic		LB							32518228	https://sra-downloadb.be-md.ncbi.nlm.nih.gov/sos3/sra-pub-run-19/SRR9732206/SRR9732206.1
SRX6489440	SRR9732205	2019-07-22 16:53:00	SRP215952	SRA924707	SRS5138246	SAMN12339107	PRJNA556020	GSM3963050	GSE134667	ILLUMINA	Illumina HiSeq 4000	TRANSCRIPTOMIC	RNA-Seq	PAIRED	cDNA		11944509	3607241718	11944509	302	1348	GEO	Batch	wild-type	hu	hu:wt_lag_pH7	wt_lag_pH7	wt_lag_pH7			lag		0.2-0.3	37	7	aerobic		LB							32518228	https://sra-downloadb.be-md.ncbi.nlm.nih.gov/sos2/sra-pub-run-15/SRR9732205/SRR9732205.1
SRX6489439	SRR9732204	2019-07-22 16:51:00	SRP215952	SRA924707	SRS5138248	SAMN12339110	PRJNA556020	GSM3963049	GSE134667	ILLUMINA	Illumina HiSeq 4000	TRANSCRIPTOMIC	RNA-Seq	PAIRED	cDNA		10620953	3207527806	10620953	302	1174	GEO	Batch	wild-type	hu	hu:wt_lag_pH7	wt_lag_pH7	wt_lag_pH7			lag		0.2-0.3	37	7	aerobic		LB							32518228	https://sra-downloadb.be-md.ncbi.nlm.nih.gov/sos3/sra-pub-run-19/SRR9732204/SRR9732204.1
SRX6489438	SRR9732203	2019-07-22 16:57:00	SRP215952	SRA924707	SRS5138244	SAMN12339111	PRJNA556020	GSM3963048	GSE134667	ILLUMINA	Illumina HiSeq 4000	TRANSCRIPTOMIC	RNA-Seq	PAIRED	cDNA		17223915	5201622330	17223915	302	1939	GEO	Batch	wild-type	hu	hu:wt_log_pH7	wt_log_pH7	wt_lag_pH7			log		0.4-0.5	37	7	aerobic		LB							32518228	https://sra-downloadb.be-md.ncbi.nlm.nih.gov/sos2/sra-pub-run-15/SRR9732203/SRR9732203.1
SRX6489437	SRR9732202	2019-07-22 16:58:00	SRP215952	SRA924707	SRS5138243	SAMN12339112	PRJNA556020	GSM3963047	GSE134667	ILLUMINA	Illumina HiSeq 4000	TRANSCRIPTOMIC	RNA-Seq	PAIRED	cDNA		21240584	6414656368	21240584	302	2312	GEO	Batch	wild-type	hu	hu:wt_log_pH7	wt_log_pH7	wt_lag_pH7			log		0.4-0.5	37	7	aerobic		LB							32518228	https://sra-downloadb.be-md.ncbi.nlm.nih.gov/sos3/sra-pub-run-19/SRR9732202/SRR9732202.1
SRX6489436	SRR9732201	2019-07-22 16:58:00	SRP215952	SRA924707	SRS5138242	SAMN12339113	PRJNA556020	GSM3963046	GSE134667	ILLUMINA	Illumina HiSeq 4000	TRANSCRIPTOMIC	RNA-Seq	PAIRED	cDNA		20422867	6167705834	20422867	302	2223	GEO	Batch	wild-type	hu	hu:wt_log_pH7	wt_log_pH7	wt_lag_pH7			log		0.4-0.5	37	7	aerobic		LB							32518228	https://sra-downloadb.be-md.ncbi.nlm.nih.gov/sos3/sra-pub-run-21/SRR9732201/SRR9732201.1
SRX6452059	SRR9693755	2019-07-16 14:22:00	SRP214839	SRA921531	SRS5105418	SAMN12285587	PRJNA554864			ILLUMINA	NextSeq 500	TRANSCRIPTOMIC	RNA-Seq	SINGLE	RANDOM PCR	Low-GFP_rep2	105967293	7947546975	0	75	2958	COLUMBIA UNIVERSITY			hyperpersistence	hyperpersistence:low_GFP	low_GFP	wt					0.3	37		aerobic		M9	glucose(0.4%)	NH4Cl(1g/L)					31964772	https://sra-downloadb.be-md.ncbi.nlm.nih.gov/sos3/sra-pub-run-20/SRR9693755/SRR9693755.1
SRX6452048	SRR9693766	2019-07-16 13:59:00	SRP214839	SRA921531	SRS5105419	SAMN12285586	PRJNA554864			ILLUMINA	NextSeq 500	TRANSCRIPTOMIC	RNA-Seq	SINGLE	RANDOM PCR	WT_rep2	26357478	1976810850	0	75	716	COLUMBIA UNIVERSITY			hyperpersistence	hyperpersistence:wt	wt	wt					0.3	37		aerobic		M9	glucose(0.4%)	NH4Cl(1g/L)					31964772	https://sra-downloadb.be-md.ncbi.nlm.nih.gov/sos3/sra-pub-run-19/SRR9693766/SRR9693766.1
SRX6452047	SRR9693767	2019-07-16 14:20:00	SRP214839	SRA921531	SRS5105418	SAMN12285587	PRJNA554864			ILLUMINA	NextSeq 500	TRANSCRIPTOMIC	RNA-Seq	SINGLE	RANDOM PCR	High-GFP_rep2	104980201	7873515075	0	75	2944	COLUMBIA UNIVERSITY			hyperpersistence	hyperpersistence:high_GFP	high_GFP	wt					0.3	37		aerobic		M9	glucose(0.4%)	NH4Cl(1g/L)					31964772	https://sra-downloadb.be-md.ncbi.nlm.nih.gov/sos3/sra-pub-run-19/SRR9693767/SRR9693767.1
SRX6452046	SRR9693768	2019-07-16 13:58:00	SRP214839	SRA921531	SRS5105419	SAMN12285586	PRJNA554864			ILLUMINA	NextSeq 500	TRANSCRIPTOMIC	RNA-Seq	SINGLE	RANDOM PCR	metG_rep1	22537103	1690282725	0	75	614	COLUMBIA UNIVERSITY			hyperpersistence	hyperpersistence:metG_mut	metG_mut	wt					0.3	37		aerobic		M9	glucose(0.4%)	NH4Cl(1g/L)					31964772	https://sra-downloadb.be-md.ncbi.nlm.nih.gov/sos3/sra-pub-run-21/SRR9693768/SRR9693768.1
SRX6452045	SRR9693769	2019-07-16 13:59:00	SRP214839	SRA921531	SRS5105419	SAMN12285586	PRJNA554864			ILLUMINA	NextSeq 500	TRANSCRIPTOMIC	RNA-Seq	SINGLE	RANDOM PCR	metG_rep2	26165029	1962377175	0	75	712	COLUMBIA UNIVERSITY			hyperpersistence	hyperpersistence:metG_mut	metG_mut	wt					0.3	37		aerobic		M9	glucose(0.4%)	NH4Cl(1g/L)					31964772	https://sra-downloadb.be-md.ncbi.nlm.nih.gov/sos3/sra-pub-run-20/SRR9693769/SRR9693769.1
SRX6452044	SRR9693770	2019-07-16 13:59:00	SRP214839	SRA921531	SRS5105419	SAMN12285586	PRJNA554864			ILLUMINA	NextSeq 500	TRANSCRIPTOMIC	RNA-Seq	SINGLE	RANDOM PCR	pth_rep1	30573415	2293006125	0	75	830	COLUMBIA UNIVERSITY			hyperpersistence	hyperpersistence:pth_mut	pth_mut	wt					0.3	37		aerobic		M9	glucose(0.4%)	NH4Cl(1g/L)					31964772	https://sra-downloadb.be-md.ncbi.nlm.nih.gov/sos3/sra-pub-run-19/SRR9693770/SRR9693770.1
SRX6452031	SRR9693783	2019-07-16 13:58:00	SRP214839	SRA921531	SRS5105419	SAMN12285586	PRJNA554864			ILLUMINA	NextSeq 500	TRANSCRIPTOMIC	RNA-Seq	SINGLE	RANDOM PCR	pth_rep2	24552382	1841428650	0	75	666	COLUMBIA UNIVERSITY			hyperpersistence	hyperpersistence:pth_mut	pth_mut	wt					0.3	37		aerobic		M9	glucose(0.4%)	NH4Cl(1g/L)					31964772	https://sra-downloadb.be-md.ncbi.nlm.nih.gov/sos3/sra-pub-run-21/SRR9693783/SRR9693783.1
SRX6452030	SRR9693784	2019-07-16 14:18:00	SRP214839	SRA921531	SRS5105418	SAMN12285587	PRJNA554864			ILLUMINA	NextSeq 500	TRANSCRIPTOMIC	RNA-Seq	SINGLE	RANDOM PCR	High-GFP_rep1	100694900	7552117500	0	75	2824	COLUMBIA UNIVERSITY			hyperpersistence	hyperpersistence:high_GFP	high_GFP	wt					0.3	37		aerobic		M9	glucose(0.4%)	NH4Cl(1g/L)					31964772	https://sra-downloadb.be-md.ncbi.nlm.nih.gov/sos3/sra-pub-run-20/SRR9693784/SRR9693784.1
SRX6452029	SRR9693785	2019-07-16 13:59:00	SRP214839	SRA921531	SRS5105419	SAMN12285586	PRJNA554864			ILLUMINA	NextSeq 500	TRANSCRIPTOMIC	RNA-Seq	SINGLE	RANDOM PCR	WT_rep1	27675087	2075631525	0	75	751	COLUMBIA UNIVERSITY			hyperpersistence	hyperpersistence:wt	wt	wt					0.3	37		aerobic		M9	glucose(0.4%)	NH4Cl(1g/L)					31964772	https://sra-downloadb.be-md.ncbi.nlm.nih.gov/sos3/sra-pub-run-21/SRR9693785/SRR9693785.1
SRX6452027	SRR9693787	2019-07-16 14:21:00	SRP214839	SRA921531	SRS5105418	SAMN12285587	PRJNA554864			ILLUMINA	NextSeq 500	TRANSCRIPTOMIC	RNA-Seq	SINGLE	RANDOM PCR	Low-GFP_rep1	114444061	8583304575	0	75	3213	COLUMBIA UNIVERSITY			hyperpersistence	hyperpersistence:low_GFP	low_GFP	wt					0.3	37		aerobic		M9	glucose(0.4%)	NH4Cl(1g/L)					31964772	https://sra-downloadb.be-md.ncbi.nlm.nih.gov/sos3/sra-pub-run-19/SRR9693787/SRR9693787.1
SRX6441372									GSE134256	ILLUMINA													Batch		ros_tale									37	7			M9	glucose(4)	NH4Cl(1)
SRX6441371									GSE134256	ILLUMINA													Batch		ros_tale									37	7			M9	glucose(4)	NH4Cl(1)
SRX6441370									GSE134256	ILLUMINA													Batch		ros_tale									37	7			M9	glucose(4)	NH4Cl(1)
SRX6441369									GSE134256	ILLUMINA													Batch		ros_tale									37	7			M9	glucose(4)	NH4Cl(1)
SRX6441368									GSE134256	ILLUMINA													Batch		ros_tale									37	7			M9	glucose(4)	NH4Cl(1)
SRX6441367									GSE134256	ILLUMINA													Batch		ros_tale									37	7			M9	glucose(4)	NH4Cl(1)
SRX6441366									GSE134256	ILLUMINA													Batch		ros_tale									37	7			M9	glucose(4)	NH4Cl(1)
SRX6441365									GSE134256	ILLUMINA													Batch		ros_tale									37	7			M9	glucose(4)	NH4Cl(1)
SRX6441364									GSE134256	ILLUMINA													Batch		ros_tale									37	7			M9	glucose(4)	NH4Cl(1)
SRX6441363									GSE134256	ILLUMINA													Batch		ros_tale									37	7			M9	glucose(4)	NH4Cl(1)
SRX6441362									GSE134256	ILLUMINA													Batch		ros_tale									37	7			M9	glucose(4)	NH4Cl(1)
SRX6441361									GSE134256	ILLUMINA													Batch		ros_tale									37	7			M9	glucose(4)	NH4Cl(1)
SRX6441360									GSE134256	ILLUMINA													Batch		ros_tale									37	7			M9	glucose(4)	NH4Cl(1)
SRX6441359									GSE134256	ILLUMINA													Batch		ros_tale									37	7			M9	glucose(4)	NH4Cl(1)
SRX6441358									GSE134256	ILLUMINA													Batch		ros_tale									37	7			M9	glucose(4)	NH4Cl(1)
SRX6441357									GSE134256	ILLUMINA													Batch		ros_tale									37	7			M9	glucose(4)	NH4Cl(1)
SRX6441356									GSE134256	ILLUMINA													Batch		ros_tale									37	7			M9	glucose(4)	NH4Cl(1)
SRX6441355									GSE134256	ILLUMINA													Batch		ros_tale									37	7			M9	glucose(4)	NH4Cl(1)
SRX6441354									GSE134256	ILLUMINA													Batch		ros_tale									37	7			M9	glucose(4)	NH4Cl(1)
SRX6441353									GSE134256	ILLUMINA													Batch		ros_tale									37	7			M9	glucose(4)	NH4Cl(1)
SRX6441352									GSE134256	ILLUMINA													Batch		ros_tale									37	7			M9	glucose(4)	NH4Cl(1)
SRX6441351									GSE134256	ILLUMINA													Batch		ros_tale									37	7			M9	glucose(4)	NH4Cl(1)
SRX6385623		2018-03-08							GSE133607	ILLUMINA													Batch		pcoli				pColi	No				37	7			M9	glycerol(4)	NH4Cl(1)	rhamnose(0.1)	Carbenicillin(50)		Cells grown till OD 0.3, rhamnose added to 0.1g/L, and harvested after 2 hours
SRX6385622		2018-03-08							GSE133607	ILLUMINA													Batch		pcoli				pColi	No				37	7			M9	glycerol(4)	NH4Cl(1)	rhamnose(0.1)	Carbenicillin(50)		Cells grown till OD 0.3, rhamnose added to 0.1g/L, and harvested after 2 hours
SRX6385621		2018-03-08							GSE133607	ILLUMINA													Batch		pcoli				pColi	No				37	7			M9	glycerol(4)	NH4Cl(1)	rhamnose(0.1)	Carbenicillin(50)		Cells grown till OD 0.3, rhamnose added to 0.1g/L, and harvested after 2 hours
SRX6385620		2018-03-08							GSE133607	ILLUMINA													Batch		pcoli				pColi	No				37	7			M9	glycerol(4)	NH4Cl(1)	rhamnose(0.1)	Carbenicillin(50)		Cells grown till OD 0.3, rhamnose added to 0.1g/L, and harvested after 2 hours
SRX6385619		2018-03-08							GSE133607	ILLUMINA													Batch		pcoli				pColi	No				37	7			M9	glycerol(4)	NH4Cl(1)	rhamnose(0.1)	Carbenicillin(50)		Cells grown till OD 0.3, rhamnose added to 0.1g/L, and harvested after 2 hours
SRX6385618		2018-03-08							GSE133607	ILLUMINA													Batch		pcoli				pColi	No				37	7			M9	glycerol(4)	NH4Cl(1)	rhamnose(0.1)	Carbenicillin(50)		Cells grown till OD 0.3, rhamnose added to 0.1g/L, and harvested after 2 hours
SRX6385617		2018-03-08							GSE133607	ILLUMINA													Batch		pcoli				pColi	No				37	7			M9	glycerol(4)	NH4Cl(1)	rhamnose(0.1)	Carbenicillin(50)		Cells grown till OD 0.3, rhamnose added to 0.1g/L, and harvested after 2 hours
SRX6385616		2018-03-08							GSE133607	ILLUMINA													Batch		pcoli				pColi	No				37	7			M9	glycerol(4)	NH4Cl(1)	rhamnose(0.1)	Carbenicillin(50)		Cells grown till OD 0.3, rhamnose added to 0.1g/L, and harvested after 2 hours
SRX6385615		2018-03-08							GSE133607	ILLUMINA													Batch		pcoli				pColi	No				37	7			M9	glycerol(4)	NH4Cl(1)	rhamnose(0.1)	Carbenicillin(50)		Cells grown till OD 0.3, rhamnose added to 0.1g/L, and harvested after 2 hours
SRX6385614		2018-03-08							GSE133607	ILLUMINA													Batch		pcoli				pColi	No				37	7			M9	glycerol(4)	NH4Cl(1)	rhamnose(0.1)	Carbenicillin(50)		Cells grown till OD 0.3, rhamnose added to 0.1g/L, and harvested after 2 hours
SRX6385613		2018-03-08							GSE133607	ILLUMINA													Batch		pcoli				pColi	No				37	7			M9	glycerol(4)	NH4Cl(1)	rhamnose(0.1)	Carbenicillin(50)		Cells grown till OD 0.3, rhamnose added to 0.1g/L, and harvested after 2 hours
SRX6385612		2018-03-08							GSE133607	ILLUMINA													Batch		pcoli				pColi	No				37	7			M9	glycerol(4)	NH4Cl(1)	rhamnose(0.1)	Carbenicillin(50)		Cells grown till OD 0.3, rhamnose added to 0.1g/L, and harvested after 2 hours
SRX6385611		2018-03-08							GSE133607	ILLUMINA													Batch		pcoli				pColi	No				37	7			M9	glycerol(4)	NH4Cl(1)	rhamnose(0.1)	Carbenicillin(50)		Cells grown till OD 0.3, rhamnose added to 0.1g/L, and harvested after 2 hours
SRX6385610		2018-03-08							GSE133607	ILLUMINA													Batch		pcoli				pColi	No				37	7			M9	glycerol(4)	NH4Cl(1)	rhamnose(0.1)	Carbenicillin(50)		Cells grown till OD 0.3, rhamnose added to 0.1g/L, and harvested after 2 hours
SRX6385609		2018-03-08							GSE133607	ILLUMINA													Batch		pcoli				pColi	No				37	7			M9	glycerol(4)	NH4Cl(1)	rhamnose(0.1)	Carbenicillin(50)		Cells grown till OD 0.3, rhamnose added to 0.1g/L, and harvested after 2 hours
SRX6385608		2018-03-08							GSE133607	ILLUMINA													Batch		pcoli				pColi	No				37	7			M9	glycerol(4)	NH4Cl(1)	rhamnose(0.1)	Carbenicillin(50)		Cells grown till OD 0.3, rhamnose added to 0.1g/L, and harvested after 2 hours
SRX6385607		2018-03-08							GSE133607	ILLUMINA													Batch		pcoli				pColi	No				37	7			M9	glycerol(4)	NH4Cl(1)	rhamnose(0.1)	Carbenicillin(50)		Cells grown till OD 0.3, rhamnose added to 0.1g/L, and harvested after 2 hours
SRX6385606		2018-03-08							GSE133607	ILLUMINA													Batch		pcoli				pColi	No				37	7			M9	glycerol(4)	NH4Cl(1)	rhamnose(0.1)	Carbenicillin(50)		Cells grown till OD 0.3, rhamnose added to 0.1g/L, and harvested after 2 hours
SRX6385605		2018-03-08							GSE133607	ILLUMINA													Batch		pcoli				pColi	No				37	7			M9	glycerol(4)	NH4Cl(1)	rhamnose(0.1)	Carbenicillin(50)		Cells grown till OD 0.3, rhamnose added to 0.1g/L, and harvested after 2 hours
SRX6385604		2018-03-08							GSE133607	ILLUMINA													Batch		pcoli				pColi	No				37	7			M9	glycerol(4)	NH4Cl(1)	rhamnose(0.1)	Carbenicillin(50)		Cells grown till OD 0.3, rhamnose added to 0.1g/L, and harvested after 2 hours
SRX6385603		2018-03-08							GSE133607	ILLUMINA													Batch		pcoli				pColi	No				37	7			M9	glycerol(4)	NH4Cl(1)	rhamnose(0.1)	Carbenicillin(50)		Cells grown till OD 0.3, rhamnose added to 0.1g/L, and harvested after 2 hours
SRX6385602		2018-03-08							GSE133607	ILLUMINA													Batch		pcoli				pColi	No				37	7			M9	glycerol(4)	NH4Cl(1)	rhamnose(0.1)	Carbenicillin(50)		Cells grown till OD 0.3, rhamnose added to 0.1g/L, and harvested after 2 hours
SRX6385601		2018-03-08							GSE133607	ILLUMINA													Batch		pcoli				pColi	No				37	7			M9	glycerol(4)	NH4Cl(1)	rhamnose(0.1)	Carbenicillin(50)		Cells grown till OD 0.3, rhamnose added to 0.1g/L, and harvested after 2 hours
SRX6385600		2018-03-08							GSE133607	ILLUMINA													Batch		pcoli				pColi	No				37	7			M9	glycerol(4)	NH4Cl(1)	rhamnose(0.1)	Carbenicillin(50)		Cells grown till OD 0.3, rhamnose added to 0.1g/L, and harvested after 2 hours
SRX6385599		2018-03-08							GSE133607	ILLUMINA													Batch		pcoli				pColi	No				37	7			M9	glycerol(4)	NH4Cl(1)	rhamnose(0.1)	Carbenicillin(50)		Cells grown till OD 0.3, rhamnose added to 0.1g/L, and harvested after 2 hours
SRX6385598		2018-03-08							GSE133607	ILLUMINA													Batch		pcoli				pColi	No				37	7			M9	glycerol(4)	NH4Cl(1)	rhamnose(0.1)	Carbenicillin(50)		Cells grown till OD 0.3, rhamnose added to 0.1g/L, and harvested after 2 hours
SRX6385597		2018-03-08							GSE133607	ILLUMINA													Batch		pcoli				pColi	No				37	7			M9	glycerol(4)	NH4Cl(1)	rhamnose(0.1)	Carbenicillin(50)		Cells grown till OD 0.3, rhamnose added to 0.1g/L, and harvested after 2 hours
SRX6385596		2018-03-08							GSE133607	ILLUMINA													Batch		pcoli				pColi	No				37	7			M9	glycerol(4)	NH4Cl(1)	rhamnose(0.1)	Carbenicillin(50)		Cells grown till OD 0.3, rhamnose added to 0.1g/L, and harvested after 2 hours
SRX6385595		2018-03-08							GSE133607	ILLUMINA													Batch		pcoli				pColi	No				37	7			M9	glycerol(4)	NH4Cl(1)	rhamnose(0.1)	Carbenicillin(50)		Cells grown till OD 0.3, rhamnose added to 0.1g/L, and harvested after 2 hours
SRX6385594		2018-03-08							GSE133607	ILLUMINA													Batch		pcoli				pColi	No				37	7			M9	glycerol(4)	NH4Cl(1)	rhamnose(0.1)	Carbenicillin(50)		Cells grown till OD 0.3, rhamnose added to 0.1g/L, and harvested after 2 hours
SRX6385593		2018-03-08							GSE133607	ILLUMINA													Batch		pcoli				pColi	No				37	7			M9	glycerol(4)	NH4Cl(1)	rhamnose(0.1)	Carbenicillin(50)		Cells grown till OD 0.3, rhamnose added to 0.1g/L, and harvested after 2 hours
SRX6385592		2018-03-08							GSE133607	ILLUMINA													Batch		pcoli				pColi	No				37	7			M9	glycerol(4)	NH4Cl(1)	rhamnose(0.1)	Carbenicillin(50)		Cells grown till OD 0.3, rhamnose added to 0.1g/L, and harvested after 2 hours
SRX6385591		2018-03-08							GSE133607	ILLUMINA													Batch		pcoli				pColi	No				37	7			M9	glycerol(4)	NH4Cl(1)	rhamnose(0.1)	Carbenicillin(50)		Cells grown till OD 0.3, rhamnose added to 0.1g/L, and harvested after 2 hours
SRX6385590		2018-03-08							GSE133607	ILLUMINA													Batch		pcoli				pColi	No				37	7			M9	glycerol(4)	NH4Cl(1)	rhamnose(0.1)	Carbenicillin(50)		Cells grown till OD 0.3, rhamnose added to 0.1g/L, and harvested after 2 hours
SRX6385589		2018-03-08							GSE133607	ILLUMINA													Batch		pcoli				pColi	No				37	7			M9	glycerol(4)	NH4Cl(1)	rhamnose(0.1)	Carbenicillin(50)		Cells grown till OD 0.3, rhamnose added to 0.1g/L, and harvested after 2 hours
SRX6385588		2018-03-08							GSE133607	ILLUMINA													Batch		pcoli				pColi	No				37	7			M9	glycerol(4)	NH4Cl(1)	rhamnose(0.1)	Carbenicillin(50)		Cells grown till OD 0.3, rhamnose added to 0.1g/L, and harvested after 2 hours
SRX6385587		2018-03-08							GSE133607	ILLUMINA													Batch		pcoli				pColi	No				37	7			M9	glycerol(4)	NH4Cl(1)	rhamnose(0.1)	Carbenicillin(50)		Cells grown till OD 0.3, rhamnose added to 0.1g/L, and harvested after 2 hours
SRX6385586		2018-03-08							GSE133607	ILLUMINA													Batch		pcoli				pColi	No				37	7			M9	glycerol(4)	NH4Cl(1)	rhamnose(0.1)	Carbenicillin(50)		Cells grown till OD 0.3, rhamnose added to 0.1g/L, and harvested after 2 hours
SRX6385585		2018-03-08							GSE133607	ILLUMINA													Batch		pcoli				pColi	No				37	7			M9	glycerol(4)	NH4Cl(1)	rhamnose(0.1)	Carbenicillin(50)		Cells grown till OD 0.3, rhamnose added to 0.1g/L, and harvested after 2 hours
SRX6385584		2018-03-08							GSE133607	ILLUMINA													Batch		pcoli				pColi	No				37	7			M9	glycerol(4)	NH4Cl(1)	rhamnose(0.1)	Carbenicillin(50)		Cells grown till OD 0.3, rhamnose added to 0.1g/L, and harvested after 2 hours
SRX6385583		2018-03-08							GSE133607	ILLUMINA													Batch		pcoli				pColi	No				37	7			M9	glycerol(4)	NH4Cl(1)	rhamnose(0.1)	Carbenicillin(50)		Cells grown till OD 0.3, rhamnose added to 0.1g/L, and harvested after 2 hours
SRX6385582		2018-03-08							GSE133607	ILLUMINA													Batch		pcoli				pColi	No				37	7			M9	glycerol(4)	NH4Cl(1)	rhamnose(0.1)	Carbenicillin(50)		Cells grown till OD 0.3, rhamnose added to 0.1g/L, and harvested after 2 hours
SRX6385581		2018-03-08							GSE133607	ILLUMINA													Batch		pcoli				pColi	No				37	7			M9	glycerol(4)	NH4Cl(1)	rhamnose(0.1)	Carbenicillin(50)		Cells grown till OD 0.3, rhamnose added to 0.1g/L, and harvested after 2 hours
SRX6385580		2018-03-08							GSE133607	ILLUMINA													Batch		pcoli				pColi	No				37	7			M9	glycerol(4)	NH4Cl(1)	rhamnose(0.1)	Carbenicillin(50)		Cells grown till OD 0.3, rhamnose added to 0.1g/L, and harvested after 2 hours
SRX6385579		2018-03-08							GSE133607	ILLUMINA													Batch		pcoli				pColi	No				37	7			M9	glycerol(4)	NH4Cl(1)	rhamnose(0.1)	Carbenicillin(50)		Cells grown till OD 0.3, rhamnose added to 0.1g/L, and harvested after 2 hours
SRX6385578		2018-03-08							GSE133607	ILLUMINA													Batch		pcoli				pColi	No				37	7			M9	glycerol(4)	NH4Cl(1)	rhamnose(0.1)	Carbenicillin(50)		Cells grown till OD 0.3, rhamnose added to 0.1g/L, and harvested after 2 hours
SRX6385577		2018-03-08							GSE133607	ILLUMINA													Batch		pcoli				pColi	No				37	7			M9	glycerol(4)	NH4Cl(1)	rhamnose(0.1)	Carbenicillin(50)		Cells grown till OD 0.3, rhamnose added to 0.1g/L, and harvested after 2 hours
SRX6385576		2018-03-08							GSE133607	ILLUMINA													Batch		pcoli				pColi	No				37	7			M9	glycerol(4)	NH4Cl(1)	rhamnose(0.1)	Carbenicillin(50)		Cells grown till OD 0.3, rhamnose added to 0.1g/L, and harvested after 2 hours
SRX6385575		2018-03-08							GSE133607	ILLUMINA													Batch		pcoli				pColi	No				37	7			M9	glycerol(4)	NH4Cl(1)	rhamnose(0.1)	Carbenicillin(50)		Cells grown till OD 0.3, rhamnose added to 0.1g/L, and harvested after 2 hours
SRX6385574		2018-03-08							GSE133607	ILLUMINA													Batch		pcoli				pColi	No				37	7			M9	glycerol(4)	NH4Cl(1)	rhamnose(0.1)	Carbenicillin(50)		Cells grown till OD 0.3, rhamnose added to 0.1g/L, and harvested after 2 hours
SRX6385573		2018-03-08							GSE133607	ILLUMINA													Batch		pcoli				pColi	No				37	7			M9	glycerol(4)	NH4Cl(1)	rhamnose(0.1)	Carbenicillin(50)		Cells grown till OD 0.3, rhamnose added to 0.1g/L, and harvested after 2 hours
SRX6385572		2018-03-08							GSE133607	ILLUMINA													Batch		pcoli				pColi	No				37	7			M9	glycerol(4)	NH4Cl(1)	rhamnose(0.1)	Carbenicillin(50)		Cells grown till OD 0.3, rhamnose added to 0.1g/L, and harvested after 2 hours
SRX6385571		2018-03-08							GSE133607	ILLUMINA													Batch		pcoli				pColi	No				37	7			M9	glycerol(4)	NH4Cl(1)	rhamnose(0.1)	Carbenicillin(50)		Cells grown till OD 0.3, rhamnose added to 0.1g/L, and harvested after 2 hours
SRX6385570		2018-03-08							GSE133607	ILLUMINA													Batch		pcoli				pColi	No				37	7			M9	glycerol(4)	NH4Cl(1)	rhamnose(0.1)	Carbenicillin(50)		Cells grown till OD 0.3, rhamnose added to 0.1g/L, and harvested after 2 hours
SRX6385569		2018-03-08							GSE133607	ILLUMINA													Batch		pcoli				pColi	No				37	7			M9	glycerol(4)	NH4Cl(1)	rhamnose(0.1)	Carbenicillin(50)		Cells grown till OD 0.3, rhamnose added to 0.1g/L, and harvested after 2 hours
SRX6385568		2018-03-08							GSE133607	ILLUMINA													Batch		pcoli				pColi	No				37	7			M9	glycerol(4)	NH4Cl(1)	rhamnose(0.1)	Carbenicillin(50)		Cells grown till OD 0.3, rhamnose added to 0.1g/L, and harvested after 2 hours
SRX6385567		2018-03-08							GSE133607	ILLUMINA													Batch		pcoli				pColi	No				37	7			M9	glycerol(4)	NH4Cl(1)	rhamnose(0.1)	Carbenicillin(50)		Cells grown till OD 0.3, rhamnose added to 0.1g/L, and harvested after 2 hours
SRX6385566		2018-03-08							GSE133607	ILLUMINA													Batch		pcoli				pColi	No				37	7			M9	glycerol(4)	NH4Cl(1)	rhamnose(0.1)	Carbenicillin(50)		Cells grown till OD 0.3, rhamnose added to 0.1g/L, and harvested after 2 hours
SRX6385565		2018-03-08							GSE133607	ILLUMINA													Batch		pcoli				pColi	No				37	7			M9	glycerol(4)	NH4Cl(1)	rhamnose(0.1)	Carbenicillin(50)		Cells grown till OD 0.3, rhamnose added to 0.1g/L, and harvested after 2 hours
SRX6385564		2018-03-08							GSE133607	ILLUMINA													Batch		pcoli				pColi	No				37	7			M9	glycerol(4)	NH4Cl(1)	rhamnose(0.1)	Carbenicillin(50)		Cells grown till OD 0.3, rhamnose added to 0.1g/L, and harvested after 2 hours
SRX6385563		2018-03-08							GSE133607	ILLUMINA													Batch		pcoli				pColi	No				37	7			M9	glycerol(4)	NH4Cl(1)	rhamnose(0.1)	Carbenicillin(50)		Cells grown till OD 0.3, rhamnose added to 0.1g/L, and harvested after 2 hours
SRX6385562		2018-03-08							GSE133607	ILLUMINA													Batch		pcoli				pColi	No				37	7			M9	glycerol(4)	NH4Cl(1)	rhamnose(0.1)	Carbenicillin(50)		Cells grown till OD 0.3, rhamnose added to 0.1g/L, and harvested after 2 hours
SRX6385561		2018-03-08							GSE133607	ILLUMINA													Batch		pcoli				pColi	No				37	7			M9	glycerol(4)	NH4Cl(1)	rhamnose(0.1)	Carbenicillin(50)		Cells grown till OD 0.3, rhamnose added to 0.1g/L, and harvested after 2 hours
SRX6385560		2018-03-08							GSE133607	ILLUMINA													Batch		pcoli				pColi	No				37	7			M9	glycerol(4)	NH4Cl(1)	rhamnose(0.1)	Carbenicillin(50)		Cells grown till OD 0.3, rhamnose added to 0.1g/L, and harvested after 2 hours
SRX6385559		2018-03-08							GSE133607	ILLUMINA													Batch		pcoli				pColi	No				37	7			M9	glycerol(4)	NH4Cl(1)	rhamnose(0.1)	Carbenicillin(50)		Cells grown till OD 0.3, rhamnose added to 0.1g/L, and harvested after 2 hours
SRX6385558		2018-03-08							GSE133607	ILLUMINA													Batch		pcoli				pColi	No				37	7			M9	glycerol(4)	NH4Cl(1)	rhamnose(0.1)	Carbenicillin(50)		Cells grown till OD 0.3, rhamnose added to 0.1g/L, and harvested after 2 hours
SRX6385557		2018-03-08							GSE133607	ILLUMINA													Batch		pcoli				pColi	No				37	7			M9	glycerol(4)	NH4Cl(1)	rhamnose(0.1)	Carbenicillin(50)		Cells grown till OD 0.3, rhamnose added to 0.1g/L, and harvested after 2 hours
SRX6385556		2018-03-08							GSE133607	ILLUMINA													Batch		pcoli				pColi	No				37	7			M9	glycerol(4)	NH4Cl(1)	rhamnose(0.1)	Carbenicillin(50)		Cells grown till OD 0.3, rhamnose added to 0.1g/L, and harvested after 2 hours
SRX6385555		2018-03-08							GSE133607	ILLUMINA													Batch		pcoli				pColi	No				37	7			M9	glycerol(4)	NH4Cl(1)	rhamnose(0.1)	Carbenicillin(50)		Cells grown till OD 0.3, rhamnose added to 0.1g/L, and harvested after 2 hours
SRX6385554		2018-03-08							GSE133607	ILLUMINA													Batch		pcoli				pColi	No				37	7			M9	glycerol(4)	NH4Cl(1)	rhamnose(0.1)	Carbenicillin(50)		Cells grown till OD 0.3, rhamnose added to 0.1g/L, and harvested after 2 hours
SRX6385553		2018-03-08							GSE133607	ILLUMINA													Batch		pcoli				pColi	No				37	7			M9	glycerol(4)	NH4Cl(1)	rhamnose(0.1)	Carbenicillin(50)		Cells grown till OD 0.3, rhamnose added to 0.1g/L, and harvested after 2 hours
SRX6385552		2018-03-08							GSE133607	ILLUMINA													Batch		pcoli				pColi	No				37	7			M9	glycerol(4)	NH4Cl(1)	rhamnose(0.1)	Carbenicillin(50)		Cells grown till OD 0.3, rhamnose added to 0.1g/L, and harvested after 2 hours
SRX6385551		2018-03-08							GSE133607	ILLUMINA													Batch		pcoli				pColi	No				37	7			M9	glycerol(4)	NH4Cl(1)	rhamnose(0.1)	Carbenicillin(50)		Cells grown till OD 0.3, rhamnose added to 0.1g/L, and harvested after 2 hours
SRX6385550		2018-03-08							GSE133607	ILLUMINA													Batch		pcoli				pColi	No				37	7			M9	glycerol(4)	NH4Cl(1)	rhamnose(0.1)	Carbenicillin(50)		Cells grown till OD 0.3, rhamnose added to 0.1g/L, and harvested after 2 hours
SRX6385549		2018-03-08							GSE133607	ILLUMINA													Batch		pcoli				pColi	No				37	7			M9	glycerol(4)	NH4Cl(1)	rhamnose(0.1)	Carbenicillin(50)		Cells grown till OD 0.3, rhamnose added to 0.1g/L, and harvested after 2 hours
SRX6385548		2018-03-08							GSE133607	ILLUMINA													Batch		pcoli				pColi	No				37	7			M9	glycerol(4)	NH4Cl(1)	rhamnose(0.1)	Carbenicillin(50)		Cells grown till OD 0.3, rhamnose added to 0.1g/L, and harvested after 2 hours
SRX6385547		2018-03-08							GSE133607	ILLUMINA													Batch		pcoli				pColi	No				37	7			M9	glycerol(4)	NH4Cl(1)	rhamnose(0.1)	Carbenicillin(50)		Cells grown till OD 0.3, rhamnose added to 0.1g/L, and harvested after 2 hours
SRX6385546		2018-03-08							GSE133607	ILLUMINA													Batch		pcoli				pColi	No				37	7			M9	glycerol(4)	NH4Cl(1)	rhamnose(0.1)	Carbenicillin(50)		Cells grown till OD 0.3, rhamnose added to 0.1g/L, and harvested after 2 hours
SRX6385545		2018-03-08							GSE133607	ILLUMINA													Batch		pcoli				pColi	No				37	7			M9	glycerol(4)	NH4Cl(1)	rhamnose(0.1)	Carbenicillin(50)		Cells grown till OD 0.3, rhamnose added to 0.1g/L, and harvested after 2 hours
SRX6385544		2018-03-08							GSE133607	ILLUMINA													Batch		pcoli				pColi	No				37	7			M9	glycerol(4)	NH4Cl(1)	rhamnose(0.1)	Carbenicillin(50)		Cells grown till OD 0.3, rhamnose added to 0.1g/L, and harvested after 2 hours
SRX6385543		2018-03-08							GSE133607	ILLUMINA													Batch		pcoli				pColi	No				37	7			M9	glycerol(4)	NH4Cl(1)	rhamnose(0.1)	Carbenicillin(50)		Cells grown till OD 0.3, rhamnose added to 0.1g/L, and harvested after 2 hours
SRX6385542		2018-03-08							GSE133607	ILLUMINA													Batch		pcoli				pColi	No				37	7			M9	glycerol(4)	NH4Cl(1)	rhamnose(0.1)	Carbenicillin(50)		Cells grown till OD 0.3, rhamnose added to 0.1g/L, and harvested after 2 hours
SRX6385541		2018-03-08							GSE133607	ILLUMINA													Batch		pcoli				pColi	No				37	7			M9	glycerol(4)	NH4Cl(1)	rhamnose(0.1)	Carbenicillin(50)		Cells grown till OD 0.3, rhamnose added to 0.1g/L, and harvested after 2 hours
SRX6385540		2018-03-08							GSE133607	ILLUMINA													Batch		pcoli				pColi	No				37	7			M9	glycerol(4)	NH4Cl(1)	rhamnose(0.1)	Carbenicillin(50)		Cells grown till OD 0.3, rhamnose added to 0.1g/L, and harvested after 2 hours
SRX6385539		2018-03-08							GSE133607	ILLUMINA													Batch		pcoli				pColi	No				37	7			M9	glycerol(4)	NH4Cl(1)	rhamnose(0.1)	Carbenicillin(50)		Cells grown till OD 0.3, rhamnose added to 0.1g/L, and harvested after 2 hours
SRX6385538		2018-03-08							GSE133607	ILLUMINA													Batch		pcoli				pColi	No				37	7			M9	glycerol(4)	NH4Cl(1)	rhamnose(0.1)	Carbenicillin(50)		Cells grown till OD 0.3, rhamnose added to 0.1g/L, and harvested after 2 hours
SRX6385537		2018-03-08							GSE133607	ILLUMINA													Batch		pcoli				pColi	No				37	7			M9	glycerol(4)	NH4Cl(1)	rhamnose(0.1)	Carbenicillin(50)		Cells grown till OD 0.3, rhamnose added to 0.1g/L, and harvested after 2 hours
SRX6385536		2018-03-08							GSE133607	ILLUMINA													Batch		pcoli				pColi	No				37	7			M9	glycerol(4)	NH4Cl(1)	rhamnose(0.1)	Carbenicillin(50)		Cells grown till OD 0.3, rhamnose added to 0.1g/L, and harvested after 2 hours
SRX6385535		2018-03-08							GSE133607	ILLUMINA													Batch		pcoli				pColi	No				37	7			M9	glycerol(4)	NH4Cl(1)	rhamnose(0.1)	Carbenicillin(50)		Cells grown till OD 0.3, rhamnose added to 0.1g/L, and harvested after 2 hours
SRX6385534		2018-03-08							GSE133607	ILLUMINA													Batch		pcoli				pColi	No				37	7			M9	glycerol(4)	NH4Cl(1)	rhamnose(0.1)	Carbenicillin(50)		Cells grown till OD 0.3, rhamnose added to 0.1g/L, and harvested after 2 hours
SRX6385533		2018-03-08							GSE133607	ILLUMINA													Batch		pcoli				pColi	No				37	7			M9	glycerol(4)	NH4Cl(1)	rhamnose(0.1)	Carbenicillin(50)		Cells grown till OD 0.3, rhamnose added to 0.1g/L, and harvested after 2 hours
SRX6385532		2018-03-08							GSE133607	ILLUMINA													Batch		pcoli				pColi	No				37	7			M9	glycerol(4)	NH4Cl(1)	rhamnose(0.1)	Carbenicillin(50)		Cells grown till OD 0.3, rhamnose added to 0.1g/L, and harvested after 2 hours
SRX6385531		2018-03-08							GSE133607	ILLUMINA													Batch		pcoli				pColi	No				37	7			M9	glycerol(4)	NH4Cl(1)	rhamnose(0.1)	Carbenicillin(50)		Cells grown till OD 0.3, rhamnose added to 0.1g/L, and harvested after 2 hours
SRX6385530		2018-03-08							GSE133607	ILLUMINA													Batch		pcoli				pColi	No				37	7			M9	glycerol(4)	NH4Cl(1)	rhamnose(0.1)	Carbenicillin(50)		Cells grown till OD 0.3, rhamnose added to 0.1g/L, and harvested after 2 hours
SRX6366253	SRR9600916	2019-06-27 18:51:00	SRP212067	SRA914192	SRS5027731	SAMN12136636	PRJNA550996	GSM3905131	GSE133289	ILLUMINA	Illumina MiSeq	TRANSCRIPTOMIC	RNA-Seq	PAIRED	cDNA		1287429	205988640	1287429	160	81	GEO			rand_barrel	rand_barrel:del_serB	del_serB	del_serB			mid-log			37		aerobic		LB							31557000	https://sra-downloadb.be-md.ncbi.nlm.nih.gov/sos3/sra-pub-run-21/SRR9600916/SRR9600916.1
SRX6366252	SRR9600915	2019-06-27 18:50:00	SRP212067	SRA914192	SRS5027730	SAMN12136637	PRJNA550996	GSM3905130	GSE133289	ILLUMINA	Illumina MiSeq	TRANSCRIPTOMIC	RNA-Seq	PAIRED	cDNA		1432945	229271200	1432945	160	97	GEO			rand_barrel	rand_barrel:del_serB	del_serB	del_serB			mid-log			37		aerobic		LB							31557000	https://sra-downloadb.be-md.ncbi.nlm.nih.gov/sos2/sra-pub-run-15/SRR9600915/SRR9600915.1
SRX6366251	SRR9600914	2019-06-27 18:51:00	SRP212067	SRA914192	SRS5027729	SAMN12136638	PRJNA550996	GSM3905129	GSE133289	ILLUMINA	Illumina MiSeq	TRANSCRIPTOMIC	RNA-Seq	PAIRED	cDNA		1515824	242531840	1515824	160	101	GEO			rand_barrel	rand_barrel:mut_pdxJ_3	mut_pdxJ_3	del_serB			mid-log			37		aerobic		LB							31557000	https://sra-downloadb.be-md.ncbi.nlm.nih.gov/sos3/sra-pub-run-19/SRR9600914/SRR9600914.1
SRX6366250	SRR9600913	2019-06-27 18:50:00	SRP212067	SRA914192	SRS5027728	SAMN12136639	PRJNA550996	GSM3905128	GSE133289	ILLUMINA	Illumina MiSeq	TRANSCRIPTOMIC	RNA-Seq	PAIRED	cDNA		1098808	175809280	1098808	160	67	GEO			rand_barrel	rand_barrel:mut_pdxJ_3	mut_pdxJ_3	del_serB			mid-log			37		aerobic		LB							31557000	https://sra-downloadb.be-md.ncbi.nlm.nih.gov/sos3/sra-pub-run-19/SRR9600913/SRR9600913.1
SRX6366249	SRR9600912	2019-06-27 18:51:00	SRP212067	SRA914192	SRS5027727	SAMN12136640	PRJNA550996	GSM3905127	GSE133289	ILLUMINA	Illumina MiSeq	TRANSCRIPTOMIC	RNA-Seq	PAIRED	cDNA		1262711	202033760	1262711	160	79	GEO			rand_barrel	rand_barrel:mut_pdxJ_2	mut_pdxJ_2	del_serB			mid-log			37		aerobic		LB							31557000	https://sra-downloadb.be-md.ncbi.nlm.nih.gov/sos3/sra-pub-run-21/SRR9600912/SRR9600912.1
SRX6366248	SRR9600923	2019-06-27 18:50:00	SRP212067	SRA914192	SRS5027726	SAMN12136641	PRJNA550996	GSM3905126	GSE133289	ILLUMINA	Illumina MiSeq	TRANSCRIPTOMIC	RNA-Seq	PAIRED	cDNA		1117925	178868000	1117925	160	72	GEO			rand_barrel	rand_barrel:mut_pdxJ_2	mut_pdxJ_2	del_serB			mid-log			37		aerobic		LB							31557000	https://sra-downloadb.be-md.ncbi.nlm.nih.gov/sos2/sra-pub-run-15/SRR9600923/SRR9600923.1
SRX6366246	SRR9600921	2019-06-27 18:50:00	SRP212067	SRA914192	SRS5027722	SAMN12136643	PRJNA550996	GSM3905124	GSE133289	ILLUMINA	Illumina MiSeq	TRANSCRIPTOMIC	RNA-Seq	PAIRED	cDNA		1421381	227420960	1421381	160	98	GEO			rand_barrel	rand_barrel:mut_pdxJ_1	mut_pdxJ_1	del_serB			mid-log			37		aerobic		LB							31557000	https://sra-downloadb.be-md.ncbi.nlm.nih.gov/sos2/sra-pub-run-15/SRR9600921/SRR9600921.1
SRX6366245	SRR9600920	2019-06-27 18:50:00	SRP212067	SRA914192	SRS5027724	SAMN12136635	PRJNA550996	GSM3905123	GSE133289	ILLUMINA	Illumina MiSeq	TRANSCRIPTOMIC	RNA-Seq	PAIRED	cDNA		1140224	182435840	1140224	160	73	GEO			rand_barrel	rand_barrel:mut_pdxJ_1	mut_pdxJ_1	del_serB			mid-log			37		aerobic		LB							31557000	https://sra-downloadb.be-md.ncbi.nlm.nih.gov/sos3/sra-pub-run-21/SRR9600920/SRR9600920.1
SRX6366243	SRR9600918	2019-06-27 18:50:00	SRP212067	SRA914192	SRS5027721	SAMN12136645	PRJNA550996	GSM3905121	GSE133289	ILLUMINA	Illumina MiSeq	TRANSCRIPTOMIC	RNA-Seq	PAIRED	cDNA		1341784	214685440	1341784	160	82	GEO			rand_barrel	rand_barrel:mut_nanE	mut_nanE	del_serB			mid-log			37		aerobic		LB							31557000	https://sra-downloadb.be-md.ncbi.nlm.nih.gov/sos3/sra-pub-run-21/SRR9600918/SRR9600918.1
SRX6366242	SRR9600917	2019-06-27 18:51:00	SRP212067	SRA914192	SRS5027720	SAMN12136634	PRJNA550996	GSM3905120	GSE133289	ILLUMINA	Illumina MiSeq	TRANSCRIPTOMIC	RNA-Seq	PAIRED	cDNA		1166641	186662560	1166641	160	75	GEO			rand_barrel	rand_barrel:mut_nanE	mut_nanE	del_serB			mid-log			37		aerobic		LB							31557000	https://sra-downloadb.be-md.ncbi.nlm.nih.gov/sos2/sra-pub-run-15/SRR9600917/SRR9600917.1
SRX621191	SRR1449307	2014-06-26 04:44:00	SRP043518	SRA172145	SRS645314	SAMN02869709	PRJNA253347			ILLUMINA	Illumina HiSeq 1000	TRANSCRIPTOMIC	RNA-Seq	SINGLE	cDNA		75799288	3865763688	0	51	2477	NATIONAL CENTRE FOR BIOLOGICAL SCIENCES			hns_stpA	hns_stpA:wt	wt	wt					0.03	37		aerobic		LB						Wild_RNA_REP2	25429971	https://sra-downloadb.st-va.ncbi.nlm.nih.gov/sos2/sra-pub-run-6/SRR1449307/SRR1449307.1
SRX621190	SRR1449306	2014-06-25 20:39:00	SRP043518	SRA172145	SRS645313	SAMN02869708	PRJNA253347			ILLUMINA	Illumina HiSeq 1000	TRANSCRIPTOMIC	RNA-Seq	SINGLE	cDNA		64201330	3274267830	0	51	2108	NATIONAL CENTRE FOR BIOLOGICAL SCIENCES			hns_stpA	hns_stpA:wt	wt	wt					0.03	37		aerobic		LB						Wild_RNA_REP1	25429971	https://sra-downloadb.st-va.ncbi.nlm.nih.gov/sos2/sra-pub-run-6/SRR1449306/SRR1449306.1
SRX6027833	SRR9257372	2013-05-03							GSE132442	ILLUMINA	MiSeq			PAIRED									Batch		42c	42c:42c_ale10	42c_ale10		42C Evolution	Endpoint		0.98		42	7			M9	glucose(4)	NH4Cl(1)			1	42C A10 F153 I1			s3://precise-db/raw_data/42c/ALE-42-glu-end-point-Clone-10_S2_L001_R1_001.fastq.gz	s3://precise-db/raw_data/42c/ALE-42-glu-end-point-Clone-10_S2_L001_R2_001.fastq.gz
SRX6027832	SRR9257371	2013-05-03							GSE132442	ILLUMINA	MiSeq			PAIRED									Batch		42c	42c:42c_ale9	42c_ale9		42C Evolution	Endpoint		0.92		42	7			M9	glucose(4)	NH4Cl(1)			1	42C A9 F131 I1			s3://precise-db/raw_data/42c/ALE-42-glu-end-point-Clone-9_S2_L001_R1_001.fastq.gz	s3://precise-db/raw_data/42c/ALE-42-glu-end-point-Clone-9_S2_L001_R2_001.fastq.gz
SRX6027831	SRR9257370	2013-05-02							GSE132442	ILLUMINA	MiSeq			PAIRED									Batch		42c	42c:42c_ale8	42c_ale8		42C Evolution	Endpoint		0.95		42	7			M9	glucose(4)	NH4Cl(1)			1	42C A8 F164 I1			s3://precise-db/raw_data/42c/ALE-42-glu-end-point-Clone-8_S2_L001_R1_001.fastq.gz	s3://precise-db/raw_data/42c/ALE-42-glu-end-point-Clone-8_S2_L001_R2_001.fastq.gz
SRX6027830	SRR9257369	2013-05-03							GSE132442	ILLUMINA	MiSeq			PAIRED									Batch		42c	42c:42c_ale6	42c_ale6		42C Evolution	Endpoint		0.97		42	7			M9	glucose(4)	NH4Cl(1)			1	42C A6 F164 I1			s3://precise-db/raw_data/42c/ALE-42-glu-end-point-Clone-6_S1_L001_R1_001.fastq.gz	s3://precise-db/raw_data/42c/ALE-42-glu-end-point-Clone-6_S1_L001_R2_001.fastq.gz
SRX6027829	SRR9257368	2013-05-02							GSE132442	ILLUMINA	MiSeq			PAIRED									Batch		42c	42c:42c_ale5	42c_ale5		42C Evolution	Endpoint		0.94		42	7			M9	glucose(4)	NH4Cl(1)			1	42C A5 F125 I1			s3://precise-db/raw_data/42c/ALE-42-glu-end-point-Clone-5_S2_L001_R1_001.fastq.gz	s3://precise-db/raw_data/42c/ALE-42-glu-end-point-Clone-5_S2_L001_R2_001.fastq.gz
SRX6027828	SRR9257367	2013-05-02							GSE132442	ILLUMINA	MiSeq			PAIRED									Batch		42c	42c:42c_ale4	42c_ale4		42C Evolution	Endpoint		1.03		42	7			M9	glucose(4)	NH4Cl(1)			1	42C A4 F161 I1			s3://precise-db/raw_data/42c/ALE-42-glu-end-point-Clone-4_S1_L001_R1_001.fastq.gz	s3://precise-db/raw_data/42c/ALE-42-glu-end-point-Clone-4_S1_L001_R2_001.fastq.gz
SRX6027827	SRR9257366	2013-05-01							GSE132442	ILLUMINA	MiSeq			PAIRED									Batch		42c	42c:42c_ale3	42c_ale3		42C Evolution	Endpoint		0.92		42	7			M9	glucose(4)	NH4Cl(1)			1	42C A3 F120 I1			s3://precise-db/raw_data/42c/ALE-42-glu-end-point-Clone-3_S2_L001_R1_001.fastq.gz	s3://precise-db/raw_data/42c/ALE-42-glu-end-point-Clone-3_S2_L001_R2_001.fastq.gz
SRX6027826	SRR9257365	2013-05-02							GSE132442	ILLUMINA	MiSeq			PAIRED									Batch		42c	42c:42c_ale2	42c_ale2		42C Evolution	Endpoint		0.97		42	7			M9	glucose(4)	NH4Cl(1)			1	42C A2 F163 I1			s3://precise-db/raw_data/42c/ALE-42-glu-end-point-Clone-2_S1_L001_R1_001.fastq.gz	s3://precise-db/raw_data/42c/ALE-42-glu-end-point-Clone-2_S1_L001_R2_001.fastq.gz
SRX6027825	SRR9257364	2013-05-07							GSE132442	ILLUMINA	MiSeq			PAIRED									Batch		42c	42c:42c_ale1	42c_ale1		42C Evolution	Endpoint		0.95		42	7			M9	glucose(4)	NH4Cl(1)			1	42C A1 F124 I1			s3://precise-db/raw_data/42c/ALE-42-glu-end-point-Clone-1_S1_L001_R1_001.fastq.gz	s3://precise-db/raw_data/42c/ALE-42-glu-end-point-Clone-1_S1_L001_R2_001.fastq.gz
SRX6027824	SRR9257363	2013-05-01							GSE132442	ILLUMINA	MiSeq			PAIRED									Batch		42c	42c:wt_42c	wt_42c		42C Evolution	No		0.82		42	7			M9	glucose(4)	NH4Cl(1)			1				s3://precise-db/raw_data/42c/42-degrees-ALE_S1_L001_R1_001.fastq.gz	s3://precise-db/raw_data/42c/42-degrees-ALE_S1_L001_R2_001.fastq.gz
SRX5975763	SRR9204653	2018-10-17							GSE122295	ILLUMINA	HiSeq 4000			PAIRED									Batch		ica	ica:ade_glc	ade_glc		ICA	No		0.78		37	7			M9	glucose(2)	NH4Cl(1)	adenine (100mg/L)		2				s3://precise-db/raw_data/ica/PAL011_S38_L002_R1_001.fastq.gz	s3://precise-db/raw_data/ica/PAL011_S38_L002_R2_001.fastq.gz
SRX5975762	SRR9204652	2018-10-17							GSE122295	ILLUMINA	HiSeq 4000			PAIRED									Batch		ica	ica:ade_glc	ade_glc		ICA	No		0.78		37	7			M9	glucose(2)	NH4Cl(1)	adenine (100mg/L)		2				s3://precise-db/raw_data/ica/PAL010_S37_L002_R1_001.fastq.gz	s3://precise-db/raw_data/ica/PAL010_S37_L002_R2_001.fastq.gz
SRX5975761	SRR9204651	2018-10-17							GSE122295	ILLUMINA	HiSeq 4000			PAIRED									Batch		ica	ica:bw_delpurR_cytd	bw_delpurR_cytd		ICA	No		0.66		37	7			M9	glucose(2)	NH4Cl(1)	cytidine (1mM)		2				s3://precise-db/raw_data/ica/PAL012_S39_L002_R1_001.fastq.gz	s3://precise-db/raw_data/ica/PAL012_S39_L002_R2_001.fastq.gz
SRX5975760	SRR9204650	2018-10-17							GSE122295	ILLUMINA	HiSeq 4000			PAIRED									Batch		ica	ica:bw_delpurR_cytd	bw_delpurR_cytd		ICA	No		0.66		37	7			M9	glucose(2)	NH4Cl(1)	cytidine (1mM)		2				s3://precise-db/raw_data/ica/PAL005_S32_L002_R1_001.fastq.gz	s3://precise-db/raw_data/ica/PAL005_S32_L002_R2_001.fastq.gz
SRX5975759	SRR9204649	2018-10-17							GSE122295	ILLUMINA	HiSeq 4000			PAIRED									Batch		ica	ica:wt_glc	wt_glc		ICA	No		0.63		37	7			M9	glucose(2)	NH4Cl(1)			2				s3://precise-db/raw_data/ica/PAL002_S29_L002_R1_001.fastq.gz	s3://precise-db/raw_data/ica/PAL002_S29_L002_R2_001.fastq.gz
SRX5975758	SRR9204648	2018-10-17							GSE122295	ILLUMINA	HiSeq 4000			PAIRED									Batch		ica	ica:wt_glc	wt_glc		ICA	No		0.63		37	7			M9	glucose(2)	NH4Cl(1)			2				s3://precise-db/raw_data/ica/PAL001_S28_L002_R1_001.fastq.gz	s3://precise-db/raw_data/ica/PAL001_S28_L002_R2_001.fastq.gz
SRX5936144	SRR9163263;SRR9163264	2019-05-30 16:49:00	SRP199921	SRA892273	SRS4849220	SAMN11895615	PRJNA545520	GSM3834039	GSE131992	ILLUMINA	Illumina HiSeq 3000	TRANSCRIPTOMIC	RNA-Seq	SINGLE	cDNA		5361814	800798053	0	149	283	GEO	batch		starve_series	starve_series:t28_growth2	t28_growth2	t00_growth1			exponential		5.55	37	7	aerobic(30% DO)	20.5	M9	glucose(5g/L)	(NH4)2SO4(1.5g/L)					31578326	https://sra-downloadb.be-md.ncbi.nlm.nih.gov/sos3/sra-pub-run-21/SRR9163264/SRR9163264.1
SRX5936143	SRR9163261;SRR9163262	2019-05-30 16:48:00	SRP199921	SRA892273	SRS4849219	SAMN11895616	PRJNA545520	GSM3834038	GSE131992	ILLUMINA	Illumina HiSeq 3000	TRANSCRIPTOMIC	RNA-Seq	SINGLE	cDNA		3754247	561813016	0	149	228	GEO	batch		starve_series	starve_series:t28_growth2	t28_growth2	t00_growth1			exponential		5.55	37	7	aerobic(30% DO)	20.5	M9	glucose(5g/L)	(NH4)2SO4(1.5g/L)					31578326	https://sra-downloadb.be-md.ncbi.nlm.nih.gov/sos3/sra-pub-run-21/SRR9163262/SRR9163262.1
SRX5936142	SRR9163259;SRR9163260	2019-05-30 16:49:00	SRP199921	SRA892273	SRS4849218	SAMN11895617	PRJNA545520	GSM3834037	GSE131992	ILLUMINA	Illumina HiSeq 3000	TRANSCRIPTOMIC	RNA-Seq	SINGLE	cDNA		4788974	715294031	0	149	248	GEO	batch		starve_series	starve_series:t27_growth2	t27_growth2	t00_growth1			exponential		3.5	37	7	aerobic(30% DO)	19.5	M9	glucose(5g/L)	(NH4)2SO4(1.5g/L)					31578326	https://sra-downloadb.be-md.ncbi.nlm.nih.gov/sos3/sra-pub-run-21/SRR9163260/SRR9163260.1
SRX5936141	SRR9163257;SRR9163258	2019-05-30 16:49:00	SRP199921	SRA892273	SRS4849217	SAMN11895618	PRJNA545520	GSM3834036	GSE131992	ILLUMINA	Illumina HiSeq 3000	TRANSCRIPTOMIC	RNA-Seq	SINGLE	cDNA		4356128	651635576	0	149	227	GEO	batch		starve_series	starve_series:t27_growth2	t27_growth2	t00_growth1			exponential		3.5	37	7	aerobic(30% DO)	19.5	M9	glucose(5g/L)	(NH4)2SO4(1.5g/L)					31578326	https://sra-downloadb.be-md.ncbi.nlm.nih.gov/sos3/sra-pub-run-19/SRR9163258/SRR9163258.1
SRX5936140	SRR9163256	2019-05-30 16:50:00	SRP199921	SRA892273	SRS4849216	SAMN11895619	PRJNA545520	GSM3834035	GSE131992	ILLUMINA	Illumina HiSeq 3000	TRANSCRIPTOMIC	RNA-Seq	SINGLE	cDNA		7306064	1093735423	0	149	375	GEO	batch		starve_series	starve_series:t26_growth2	t26_growth2	t00_growth1			exponential		3.05	37	7	aerobic(30% DO)	19.4	M9	glucose(5g/L)	(NH4)2SO4(1.5g/L)					31578326	https://sra-downloadb.be-md.ncbi.nlm.nih.gov/sos3/sra-pub-run-19/SRR9163256/SRR9163256.1
SRX5936139	SRR9163255	2019-05-30 16:54:00	SRP199921	SRA892273	SRS4849215	SAMN11895620	PRJNA545520	GSM3834034	GSE131992	ILLUMINA	Illumina HiSeq 3000	TRANSCRIPTOMIC	RNA-Seq	SINGLE	cDNA		7019868	1048774185	0	149	359	GEO	batch		starve_series	starve_series:t26_growth2	t26_growth2	t00_growth1			exponential		3.05	37	7	aerobic(30% DO)	19.4	M9	glucose(5g/L)	(NH4)2SO4(1.5g/L)					31578326	https://sra-downloadb.be-md.ncbi.nlm.nih.gov/sos3/sra-pub-run-20/SRR9163255/SRR9163255.1
SRX5936138	SRR9163254	2019-05-30 16:48:00	SRP199921	SRA892273	SRS4849214	SAMN11895621	PRJNA545520	GSM3834033	GSE131992	ILLUMINA	Illumina HiSeq 3000	TRANSCRIPTOMIC	RNA-Seq	SINGLE	cDNA		5289962	790376858	0	149	271	GEO	batch		starve_series	starve_series:t25_growth2	t25_growth2	t00_growth1			exponential		2.67	37	7	aerobic(30% DO)	19.08	M9	glucose(5g/L)	(NH4)2SO4(1.5g/L)					31578326	https://sra-downloadb.be-md.ncbi.nlm.nih.gov/sos3/sra-pub-run-19/SRR9163254/SRR9163254.1
SRX5936137	SRR9163253	2019-05-30 16:50:00	SRP199921	SRA892273	SRS4849213	SAMN11895622	PRJNA545520	GSM3834032	GSE131992	ILLUMINA	Illumina HiSeq 3000	TRANSCRIPTOMIC	RNA-Seq	SINGLE	cDNA		7227508	1081349796	0	149	372	GEO	batch		starve_series	starve_series:t25_growth2	t25_growth2	t00_growth1			exponential		2.67	37	7	aerobic(30% DO)	19.08	M9	glucose(5g/L)	(NH4)2SO4(1.5g/L)					31578326	https://sra-downloadb.be-md.ncbi.nlm.nih.gov/sos3/sra-pub-run-21/SRR9163253/SRR9163253.1
SRX5936135	SRR9163250;SRR9163251	2019-05-30 16:47:00	SRP199921	SRA892273	SRS4849211	SAMN11895624	PRJNA545520	GSM3834030	GSE131992	ILLUMINA	Illumina HiSeq 3000	TRANSCRIPTOMIC	RNA-Seq	SINGLE	cDNA		2482305	371627646	0	149	130	GEO	batch		starve_series	starve_series:t23_growth2	t23_growth2	t00_growth1			exponential		2	37	7	aerobic(30% DO)	18.5	M9	glucose(5g/L)	(NH4)2SO4(1.5g/L)					31578326	https://sra-downloadb.be-md.ncbi.nlm.nih.gov/sos3/sra-pub-run-21/SRR9163251/SRR9163251.1
SRX5936134	SRR9163248;SRR9163249	2019-05-30 16:48:00	SRP199921	SRA892273	SRS4849210	SAMN11895625	PRJNA545520	GSM3834029	GSE131992	ILLUMINA	Illumina HiSeq 3000	TRANSCRIPTOMIC	RNA-Seq	SINGLE	cDNA		5175837	774829197	0	149	273	GEO	batch		starve_series	starve_series:t23_growth2	t23_growth2	t00_growth1			exponential		2	37	7	aerobic(30% DO)	18.5	M9	glucose(5g/L)	(NH4)2SO4(1.5g/L)					31578326	https://sra-downloadb.be-md.ncbi.nlm.nih.gov/sos3/sra-pub-run-20/SRR9163249/SRR9163249.1
SRX5936133	SRR9163246;SRR9163247	2019-05-30 16:48:00	SRP199921	SRA892273	SRS4849209	SAMN11895626	PRJNA545520	GSM3834028	GSE131992	ILLUMINA	Illumina HiSeq 3000	TRANSCRIPTOMIC	RNA-Seq	SINGLE	cDNA		4654158	693966029	0	149	253	GEO	batch		starve_series	starve_series:t22_growth2	t22_growth2	t00_growth1			exponential		1.88	37	7	aerobic(30% DO)	18.5	M9	glucose(5g/L)	(NH4)2SO4(1.5g/L)					31578326	https://sra-downloadb.be-md.ncbi.nlm.nih.gov/sos3/sra-pub-run-20/SRR9163247/SRR9163247.1
SRX5936132	SRR9163245	2019-05-30 16:50:00	SRP199921	SRA892273	SRS4849208	SAMN11895627	PRJNA545520	GSM3834027	GSE131992	ILLUMINA	Illumina HiSeq 3000	TRANSCRIPTOMIC	RNA-Seq	SINGLE	cDNA		7943482	1189393967	0	149	405	GEO	batch		starve_series	starve_series:t22_growth2	t22_growth2	t00_growth1			exponential		1.88	37	7	aerobic(30% DO)	18.5	M9	glucose(5g/L)	(NH4)2SO4(1.5g/L)					31578326	https://sra-downloadb.be-md.ncbi.nlm.nih.gov/sos3/sra-pub-run-19/SRR9163245/SRR9163245.1
SRX5936131	SRR9163244	2019-05-30 16:49:00	SRP199921	SRA892273	SRS4849207	SAMN11895628	PRJNA545520	GSM3834026	GSE131992	ILLUMINA	Illumina HiSeq 3000	TRANSCRIPTOMIC	RNA-Seq	SINGLE	cDNA		7048033	1051615818	0	149	359	GEO	batch		starve_series	starve_series:t21_growth2	t21_growth2	t00_growth1			exponential		1.7	37	7	aerobic(30% DO)	18.25	M9	glucose(5g/L)	(NH4)2SO4(1.5g/L)					31578326	https://sra-downloadb.be-md.ncbi.nlm.nih.gov/sos3/sra-pub-run-19/SRR9163244/SRR9163244.1
SRX5936130	SRR9163243	2019-05-30 16:48:00	SRP199921	SRA892273	SRS4849206	SAMN11895629	PRJNA545520	GSM3834025	GSE131992	ILLUMINA	Illumina HiSeq 3000	TRANSCRIPTOMIC	RNA-Seq	SINGLE	cDNA		7300700	1092978595	0	149	375	GEO	batch		starve_series	starve_series:t21_growth2	t21_growth2	t00_growth1			exponential		1.7	37	7	aerobic(30% DO)	18.25	M9	glucose(5g/L)	(NH4)2SO4(1.5g/L)					31578326	https://sra-downloadb.be-md.ncbi.nlm.nih.gov/sos3/sra-pub-run-20/SRR9163243/SRR9163243.1
SRX5936129	SRR9163242	2019-05-30 16:49:00	SRP199921	SRA892273	SRS4849205	SAMN11895631	PRJNA545520	GSM3834024	GSE131992	ILLUMINA	Illumina HiSeq 3000	TRANSCRIPTOMIC	RNA-Seq	SINGLE	cDNA		5794841	867675085	0	149	298	GEO	batch		starve_series	starve_series:t20_starve	t20_starve	t00_growth1			exponential		1.75	37	7	aerobic(30% DO)	18.17	M9	glucose(5g/L)	(NH4)2SO4(1.5g/L)					31578326	https://sra-downloadb.be-md.ncbi.nlm.nih.gov/sos3/sra-pub-run-21/SRR9163242/SRR9163242.1
SRX5936128	SRR9163241	2019-05-30 16:49:00	SRP199921	SRA892273	SRS4849204	SAMN11895632	PRJNA545520	GSM3834023	GSE131992	ILLUMINA	Illumina HiSeq 3000	TRANSCRIPTOMIC	RNA-Seq	SINGLE	cDNA		7708807	1151301133	0	149	395	GEO	batch		starve_series	starve_series:t20_starve	t20_starve	t00_growth1			exponential		1.75	37	7	aerobic(30% DO)	18.17	M9	glucose(5g/L)	(NH4)2SO4(1.5g/L)					31578326	https://sra-downloadb.be-md.ncbi.nlm.nih.gov/sos2/sra-pub-run-15/SRR9163241/SRR9163241.1
SRX5936126	SRR9163239	2019-05-30 16:48:00	SRP199921	SRA892273	SRS4849202	SAMN11895635	PRJNA545520	GSM3834021	GSE131992	ILLUMINA	Illumina HiSeq 3000	TRANSCRIPTOMIC	RNA-Seq	SINGLE	cDNA		4879667	728921194	0	149	249	GEO	batch		starve_series	starve_series:t18_starve	t18_starve	t00_growth1			exponential		1.82	37	7	aerobic(30% DO)	16	M9	glucose(5g/L)	(NH4)2SO4(1.5g/L)					31578326	https://sra-downloadb.be-md.ncbi.nlm.nih.gov/sos3/sra-pub-run-19/SRR9163239/SRR9163239.1
SRX5936125	SRR9163238	2019-05-30 16:49:00	SRP199921	SRA892273	SRS4849201	SAMN11895636	PRJNA545520	GSM3834020	GSE131992	ILLUMINA	Illumina HiSeq 3000	TRANSCRIPTOMIC	RNA-Seq	SINGLE	cDNA		7484927	1118010484	0	149	380	GEO	batch		starve_series	starve_series:t18_starve	t18_starve	t00_growth1			exponential		1.82	37	7	aerobic(30% DO)	16	M9	glucose(5g/L)	(NH4)2SO4(1.5g/L)					31578326	https://sra-downloadb.be-md.ncbi.nlm.nih.gov/sos2/sra-pub-run-15/SRR9163238/SRR9163238.1
SRX5936124	SRR9163236;SRR9163237	2019-05-30 16:48:00	SRP199921	SRA892273	SRS4849200	SAMN11895637	PRJNA545520	GSM3834019	GSE131992	ILLUMINA	Illumina HiSeq 3000	TRANSCRIPTOMIC	RNA-Seq	SINGLE	cDNA		6087200	908483727	0	149	317	GEO	batch		starve_series	starve_series:t17_starve	t17_starve	t00_growth1			exponential		1.87	37	7	aerobic(30% DO)	14	M9	glucose(5g/L)	(NH4)2SO4(1.5g/L)					31578326	https://sra-downloadb.be-md.ncbi.nlm.nih.gov/sos3/sra-pub-run-21/SRR9163237/SRR9163237.1
SRX5936123	SRR9163235	2019-05-30 16:48:00	SRP199921	SRA892273	SRS4849199	SAMN11895638	PRJNA545520	GSM3834018	GSE131992	ILLUMINA	Illumina HiSeq 3000	TRANSCRIPTOMIC	RNA-Seq	SINGLE	cDNA		5430455	812302757	0	149	276	GEO	batch		starve_series	starve_series:t17_starve	t17_starve	t00_growth1			exponential		1.87	37	7	aerobic(30% DO)	14	M9	glucose(5g/L)	(NH4)2SO4(1.5g/L)					31578326	https://sra-downloadb.be-md.ncbi.nlm.nih.gov/sos2/sra-pub-run-15/SRR9163235/SRR9163235.1
SRX5936122	SRR9163232;SRR9163233;SRR9163234	2019-05-30 16:46:00	SRP199921	SRA892273	SRS4849198	SAMN11895639	PRJNA545520	GSM3834017	GSE131992	ILLUMINA	Illumina HiSeq 3000	TRANSCRIPTOMIC	RNA-Seq	SINGLE	cDNA		1639869	244435961	0	149	86	GEO	batch		starve_series	starve_series:t16_starve	t16_starve	t00_growth1			exponential		1.87	37	7	aerobic(30% DO)	12	M9	glucose(5g/L)	(NH4)2SO4(1.5g/L)					31578326	https://sra-downloadb.be-md.ncbi.nlm.nih.gov/sos2/sra-pub-run-15/SRR9163234/SRR9163234.1
SRX5936121	SRR9163231	2019-05-30 16:48:00	SRP199921	SRA892273	SRS4849197	SAMN11895640	PRJNA545520	GSM3834016	GSE131992	ILLUMINA	Illumina HiSeq 3000	TRANSCRIPTOMIC	RNA-Seq	SINGLE	cDNA		5883360	881109296	0	149	297	GEO	batch		starve_series	starve_series:t16_starve	t16_starve	t00_growth1			exponential		1.87	37	7	aerobic(30% DO)	12	M9	glucose(5g/L)	(NH4)2SO4(1.5g/L)					31578326	https://sra-downloadb.be-md.ncbi.nlm.nih.gov/sos2/sra-pub-run-15/SRR9163231/SRR9163231.1
SRX5936119	SRR9163228	2019-05-30 16:48:00	SRP199921	SRA892273	SRS4849195	SAMN11895642	PRJNA545520	GSM3834014	GSE131992	ILLUMINA	Illumina HiSeq 3000	TRANSCRIPTOMIC	RNA-Seq	SINGLE	cDNA		7296897	1092110072	0	149	376	GEO	batch		starve_series	starve_series:t14_starve	t14_starve	t00_growth1			exponential		1.92	37	7	aerobic(30% DO)	10	M9	glucose(5g/L)	(NH4)2SO4(1.5g/L)					31578326	https://sra-downloadb.be-md.ncbi.nlm.nih.gov/sos2/sra-pub-run-15/SRR9163228/SRR9163228.1
SRX5936118	SRR9163226;SRR9163227	2019-05-30 16:46:00	SRP199921	SRA892273	SRS4849194	SAMN11895643	PRJNA545520	GSM3834013	GSE131992	ILLUMINA	Illumina HiSeq 3000	TRANSCRIPTOMIC	RNA-Seq	SINGLE	cDNA		2074692	309759396	0	149	108	GEO	batch		starve_series	starve_series:t14_starve	t14_starve	t00_growth1			exponential		1.92	37	7	aerobic(30% DO)	10	M9	glucose(5g/L)	(NH4)2SO4(1.5g/L)					31578326	https://sra-downloadb.be-md.ncbi.nlm.nih.gov/sos3/sra-pub-run-21/SRR9163227/SRR9163227.1
SRX5936116	SRR9163222;SRR9163223	2019-05-30 16:47:00	SRP199921	SRA892273	SRS4849192	SAMN11895645	PRJNA545520	GSM3834011	GSE131992	ILLUMINA	Illumina HiSeq 3000	TRANSCRIPTOMIC	RNA-Seq	SINGLE	cDNA		4274109	639516167	0	149	223	GEO	batch		starve_series	starve_series:t12_starve	t12_starve	t00_growth1			exponential		2	37	7	aerobic(30% DO)	9	M9	glucose(5g/L)	(NH4)2SO4(1.5g/L)					31578326	https://sra-downloadb.be-md.ncbi.nlm.nih.gov/sos3/sra-pub-run-20/SRR9163223/SRR9163223.1
SRX5936115	SRR9163221	2019-05-30 16:48:00	SRP199921	SRA892273	SRS4849191	SAMN11895646	PRJNA545520	GSM3834010	GSE131992	ILLUMINA	Illumina HiSeq 3000	TRANSCRIPTOMIC	RNA-Seq	SINGLE	cDNA		5788142	865377162	0	149	293	GEO	batch		starve_series	starve_series:t12_starve	t12_starve	t00_growth1			exponential		2	37	7	aerobic(30% DO)	9	M9	glucose(5g/L)	(NH4)2SO4(1.5g/L)					31578326	https://sra-downloadb.be-md.ncbi.nlm.nih.gov/sos2/sra-pub-run-15/SRR9163221/SRR9163221.1
SRX5936114	SRR9163220	2019-05-30 16:48:00	SRP199921	SRA892273	SRS4849190	SAMN11895647	PRJNA545520	GSM3834009	GSE131992	ILLUMINA	Illumina HiSeq 3000	TRANSCRIPTOMIC	RNA-Seq	SINGLE	cDNA		6711707	1004091154	0	149	342	GEO	batch		starve_series	starve_series:t11_starve	t11_starve	t00_growth1			exponential		2.05	37	7	aerobic(30% DO)	8.5	M9	glucose(5g/L)	(NH4)2SO4(1.5g/L)					31578326	https://sra-downloadb.be-md.ncbi.nlm.nih.gov/sos2/sra-pub-run-15/SRR9163220/SRR9163220.1
SRX5936113	SRR9163219	2019-05-30 16:49:00	SRP199921	SRA892273	SRS4849189	SAMN11895648	PRJNA545520	GSM3834008	GSE131992	ILLUMINA	Illumina HiSeq 3000	TRANSCRIPTOMIC	RNA-Seq	SINGLE	cDNA		7512098	1124217724	0	149	382	GEO	batch		starve_series	starve_series:t11_starve	t11_starve	t00_growth1			exponential		2.05	37	7	aerobic(30% DO)	8.5	M9	glucose(5g/L)	(NH4)2SO4(1.5g/L)					31578326	https://sra-downloadb.be-md.ncbi.nlm.nih.gov/sos3/sra-pub-run-20/SRR9163219/SRR9163219.1
SRX5936112	SRR9163218	2019-05-30 16:47:00	SRP199921	SRA892273	SRS4849188	SAMN11895649	PRJNA545520	GSM3834007	GSE131992	ILLUMINA	Illumina HiSeq 3000	TRANSCRIPTOMIC	RNA-Seq	SINGLE	cDNA		7060136	1056394980	0	149	363	GEO	batch		starve_series	starve_series:t10_starve	t10_starve	t00_growth1			exponential		2.1	37	7	aerobic(30% DO)	8	M9	glucose(5g/L)	(NH4)2SO4(1.5g/L)					31578326	https://sra-downloadb.be-md.ncbi.nlm.nih.gov/sos3/sra-pub-run-19/SRR9163218/SRR9163218.1
SRX5936111	SRR9163217	2019-05-30 16:47:00	SRP199921	SRA892273	SRS4849187	SAMN11895650	PRJNA545520	GSM3834006	GSE131992	ILLUMINA	Illumina HiSeq 3000	TRANSCRIPTOMIC	RNA-Seq	SINGLE	cDNA		5931187	887513051	0	149	302	GEO	batch		starve_series	starve_series:t10_starve	t10_starve	t00_growth1			exponential		2.1	37	7	aerobic(30% DO)	8	M9	glucose(5g/L)	(NH4)2SO4(1.5g/L)					31578326	https://sra-downloadb.be-md.ncbi.nlm.nih.gov/sos3/sra-pub-run-20/SRR9163217/SRR9163217.1
SRX5936110	SRR9163216	2019-05-30 16:47:00	SRP199921	SRA892273	SRS4849186	SAMN11895651	PRJNA545520	GSM3834005	GSE131992	ILLUMINA	Illumina HiSeq 3000	TRANSCRIPTOMIC	RNA-Seq	SINGLE	cDNA		5788336	864468456	0	149	295	GEO	batch		starve_series	starve_series:t09_starve	t09_starve	t00_growth1			exponential		2.1	37	7	aerobic(30% DO)	7.75	M9	glucose(5g/L)	(NH4)2SO4(1.5g/L)					31578326	https://sra-downloadb.be-md.ncbi.nlm.nih.gov/sos3/sra-pub-run-20/SRR9163216/SRR9163216.1
SRX5936109	SRR9163214;SRR9163215	2019-05-30 16:45:00	SRP199921	SRA892273	SRS4849185	SAMN11895652	PRJNA545520	GSM3834004	GSE131992	ILLUMINA	Illumina HiSeq 3000	TRANSCRIPTOMIC	RNA-Seq	SINGLE	cDNA		2888791	431314330	0	149	152	GEO	batch		starve_series	starve_series:t09_starve	t09_starve	t00_growth1			exponential		2.1	37	7	aerobic(30% DO)	7.75	M9	glucose(5g/L)	(NH4)2SO4(1.5g/L)					31578326	https://sra-downloadb.be-md.ncbi.nlm.nih.gov/sos2/sra-pub-run-15/SRR9163215/SRR9163215.1
SRX5936108	SRR9163212;SRR9163213	2019-05-30 16:45:00	SRP199921	SRA892273	SRS4849184	SAMN11895653	PRJNA545520	GSM3834003	GSE131992	ILLUMINA	Illumina HiSeq 3000	TRANSCRIPTOMIC	RNA-Seq	SINGLE	cDNA		1977212	296225867	0	149	103	GEO	batch		starve_series	starve_series:t08_starve	t08_starve	t00_growth1			exponential		2.1	37	7	aerobic(30% DO)	7.5	M9	glucose(5g/L)	(NH4)2SO4(1.5g/L)					31578326	https://sra-downloadb.be-md.ncbi.nlm.nih.gov/sos3/sra-pub-run-20/SRR9163213/SRR9163213.1
SRX5936107	SRR9163211	2019-05-30 16:46:00	SRP199921	SRA892273	SRS4849183	SAMN11895654	PRJNA545520	GSM3834002	GSE131992	ILLUMINA	Illumina HiSeq 3000	TRANSCRIPTOMIC	RNA-Seq	SINGLE	cDNA		4894680	730950724	0	149	252	GEO	batch		starve_series	starve_series:t08_starve	t08_starve	t00_growth1			exponential		2.1	37	7	aerobic(30% DO)	7.5	M9	glucose(5g/L)	(NH4)2SO4(1.5g/L)					31578326	https://sra-downloadb.be-md.ncbi.nlm.nih.gov/sos2/sra-pub-run-15/SRR9163211/SRR9163211.1
SRX5936106	SRR9163209;SRR9163210	2019-05-30 16:46:00	SRP199921	SRA892273	SRS4849182	SAMN11895655	PRJNA545520	GSM3834001	GSE131992	ILLUMINA	Illumina HiSeq 3000	TRANSCRIPTOMIC	RNA-Seq	SINGLE	cDNA		4938610	738785129	0	149	256	GEO	batch		starve_series	starve_series:t07_starve	t07_starve	t00_growth1			exponential		2.15	37	7	aerobic(30% DO)	7.25	M9	glucose(5g/L)	(NH4)2SO4(1.5g/L)					31578326	https://sra-downloadb.be-md.ncbi.nlm.nih.gov/sos3/sra-pub-run-20/SRR9163210/SRR9163210.1
SRX5936105	SRR9163208	2019-05-30 16:46:00	SRP199921	SRA892273	SRS4849181	SAMN11895656	PRJNA545520	GSM3834000	GSE131992	ILLUMINA	Illumina HiSeq 3000	TRANSCRIPTOMIC	RNA-Seq	SINGLE	cDNA		5067841	757136527	0	149	258	GEO	batch		starve_series	starve_series:t07_starve	t07_starve	t00_growth1			exponential		2.15	37	7	aerobic(30% DO)	7.25	M9	glucose(5g/L)	(NH4)2SO4(1.5g/L)					31578326	https://sra-downloadb.be-md.ncbi.nlm.nih.gov/sos3/sra-pub-run-21/SRR9163208/SRR9163208.1
SRX5936104	SRR9163206;SRR9163207	2019-05-30 16:45:00	SRP199921	SRA892273	SRS4849180	SAMN11895657	PRJNA545520	GSM3833999	GSE131992	ILLUMINA	Illumina HiSeq 3000	TRANSCRIPTOMIC	RNA-Seq	SINGLE	cDNA		2968028	442312918	0	149	154	GEO	batch		starve_series	starve_series:t06_starve	t06_starve	t00_growth1			exponential		2.15	37	7	aerobic(30% DO)	7	M9	glucose(5g/L)	(NH4)2SO4(1.5g/L)					31578326	https://sra-downloadb.be-md.ncbi.nlm.nih.gov/sos2/sra-pub-run-15/SRR9163207/SRR9163207.1
SRX5936103	SRR9163205	2019-05-30 16:46:00	SRP199921	SRA892273	SRS4849179	SAMN11895658	PRJNA545520	GSM3833998	GSE131992	ILLUMINA	Illumina HiSeq 3000	TRANSCRIPTOMIC	RNA-Seq	SINGLE	cDNA		5960419	890091984	0	149	302	GEO	batch		starve_series	starve_series:t06_starve	t06_starve	t00_growth1			exponential		2.15	37	7	aerobic(30% DO)	7	M9	glucose(5g/L)	(NH4)2SO4(1.5g/L)					31578326	https://sra-downloadb.be-md.ncbi.nlm.nih.gov/sos3/sra-pub-run-19/SRR9163205/SRR9163205.1
SRX5936102	SRR9163204	2019-05-30 16:48:00	SRP199921	SRA892273	SRS4849178	SAMN11895659	PRJNA545520	GSM3833997	GSE131992	ILLUMINA	Illumina HiSeq 3000	TRANSCRIPTOMIC	RNA-Seq	SINGLE	cDNA		7235360	1082444811	0	149	372	GEO	batch		starve_series	starve_series:t05_starve	t05_starve	t00_growth1			exponential		2.15	37	7	aerobic(30% DO)	6.75	M9	glucose(5g/L)	(NH4)2SO4(1.5g/L)					31578326	https://sra-downloadb.be-md.ncbi.nlm.nih.gov/sos2/sra-pub-run-15/SRR9163204/SRR9163204.1
SRX5936101	SRR9163203	2019-05-30 16:46:00	SRP199921	SRA892273	SRS4849177	SAMN11895660	PRJNA545520	GSM3833996	GSE131992	ILLUMINA	Illumina HiSeq 3000	TRANSCRIPTOMIC	RNA-Seq	SINGLE	cDNA		5104567	762405555	0	149	261	GEO	batch		starve_series	starve_series:t05_starve	t05_starve	t00_growth1			exponential		2.15	37	7	aerobic(30% DO)	6.75	M9	glucose(5g/L)	(NH4)2SO4(1.5g/L)					31578326	https://sra-downloadb.be-md.ncbi.nlm.nih.gov/sos3/sra-pub-run-19/SRR9163203/SRR9163203.1
SRX5936100	SRR9163200;SRR9163201;SRR9163202	2019-05-30 16:44:00	SRP199921	SRA892273	SRS4849176	SAMN11895661	PRJNA545520	GSM3833995	GSE131992	ILLUMINA	Illumina HiSeq 3000	TRANSCRIPTOMIC	RNA-Seq	SINGLE	cDNA		1355691	202486261	0	149	71	GEO	batch		starve_series	starve_series:t04_starve	t04_starve	t00_growth1			exponential		2.15	37	7	aerobic(30% DO)	6.5	M9	glucose(5g/L)	(NH4)2SO4(1.5g/L)					31578326	https://sra-downloadb.be-md.ncbi.nlm.nih.gov/sos3/sra-pub-run-20/SRR9163202/SRR9163202.1
SRX5936099	SRR9163199	2019-05-30 16:45:00	SRP199921	SRA892273	SRS4849175	SAMN11895662	PRJNA545520	GSM3833994	GSE131992	ILLUMINA	Illumina HiSeq 3000	TRANSCRIPTOMIC	RNA-Seq	SINGLE	cDNA		5064148	757480286	0	149	258	GEO	batch		starve_series	starve_series:t04_starve	t04_starve	t00_growth1			exponential		2.15	37	7	aerobic(30% DO)	6.5	M9	glucose(5g/L)	(NH4)2SO4(1.5g/L)					31578326	https://sra-downloadb.be-md.ncbi.nlm.nih.gov/sos3/sra-pub-run-19/SRR9163199/SRR9163199.1
SRX5936098	SRR9163197;SRR9163198	2019-05-30 16:46:00	SRP199921	SRA892273	SRS4849174	SAMN11895663	PRJNA545520	GSM3833993	GSE131992	ILLUMINA	Illumina HiSeq 3000	TRANSCRIPTOMIC	RNA-Seq	SINGLE	cDNA		5781762	863518086	0	149	304	GEO	batch		starve_series	starve_series:t03_starve	t03_starve	t00_growth1			exponential		2.15	37	7	aerobic(30% DO)	6.4	M9	glucose(5g/L)	(NH4)2SO4(1.5g/L)					31578326	https://sra-downloadb.be-md.ncbi.nlm.nih.gov/sos3/sra-pub-run-19/SRR9163198/SRR9163198.1
SRX5936097	SRR9163194;SRR9163195;SRR9163196	2019-05-30 16:44:00	SRP199921	SRA892273	SRS4849173	SAMN11895664	PRJNA545520	GSM3833992	GSE131992	ILLUMINA	Illumina HiSeq 3000	TRANSCRIPTOMIC	RNA-Seq	SINGLE	cDNA		1831247	273434919	0	149	95	GEO	batch		starve_series	starve_series:t03_starve	t03_starve	t00_growth1			exponential		2.15	37	7	aerobic(30% DO)	6.4	M9	glucose(5g/L)	(NH4)2SO4(1.5g/L)					31578326	https://sra-downloadb.be-md.ncbi.nlm.nih.gov/sos3/sra-pub-run-20/SRR9163196/SRR9163196.1
SRX5936096	SRR9163193	2019-05-30 16:46:00	SRP199921	SRA892273	SRS4849172	SAMN11895607	PRJNA545520	GSM3833991	GSE131992	ILLUMINA	Illumina HiSeq 3000	TRANSCRIPTOMIC	RNA-Seq	SINGLE	cDNA		7055223	1051935329	0	149	361	GEO	batch		starve_series	starve_series:t02_starve	t02_starve	t00_growth1			exponential		2.15	37	7	aerobic(30% DO)	6.15	M9	glucose(5g/L)	(NH4)2SO4(1.5g/L)					31578326	https://sra-downloadb.be-md.ncbi.nlm.nih.gov/sos3/sra-pub-run-21/SRR9163193/SRR9163193.1
SRX5936095	SRR9163192	2019-05-30 16:45:00	SRP199921	SRA892273	SRS4849171	SAMN11895608	PRJNA545520	GSM3833990	GSE131992	ILLUMINA	Illumina HiSeq 3000	TRANSCRIPTOMIC	RNA-Seq	SINGLE	cDNA		5617934	838314062	0	149	286	GEO	batch		starve_series	starve_series:t02_starve	t02_starve	t00_growth1			exponential		2.15	37	7	aerobic(30% DO)	6.15	M9	glucose(5g/L)	(NH4)2SO4(1.5g/L)					31578326	https://sra-downloadb.be-md.ncbi.nlm.nih.gov/sos3/sra-pub-run-19/SRR9163192/SRR9163192.1
SRX5936094	SRR9163191	2019-05-30 16:46:00	SRP199921	SRA892273	SRS4849170	SAMN11895609	PRJNA545520	GSM3833989	GSE131992	ILLUMINA	Illumina HiSeq 3000	TRANSCRIPTOMIC	RNA-Seq	SINGLE	cDNA		7550019	1127343060	0	149	386	GEO	batch		starve_series	starve_series:t01_starve	t01_starve	t00_growth1			exponential		2.15	37	7	aerobic(30% DO)	6.08	M9	glucose(5g/L)	(NH4)2SO4(1.5g/L)					31578326	https://sra-downloadb.be-md.ncbi.nlm.nih.gov/sos3/sra-pub-run-20/SRR9163191/SRR9163191.1
SRX5936093	SRR9163190	2019-05-30 16:46:00	SRP199921	SRA892273	SRS4849169	SAMN11895610	PRJNA545520	GSM3833988	GSE131992	ILLUMINA	Illumina HiSeq 3000	TRANSCRIPTOMIC	RNA-Seq	SINGLE	cDNA		7651524	1145245957	0	149	389	GEO	batch		starve_series	starve_series:t01_starve	t01_starve	t00_growth1			exponential		2.15	37	7	aerobic(30% DO)	6.08	M9	glucose(5g/L)	(NH4)2SO4(1.5g/L)					31578326	https://sra-downloadb.be-md.ncbi.nlm.nih.gov/sos2/sra-pub-run-15/SRR9163190/SRR9163190.1
SRX5936092	SRR9163188;SRR9163189	2019-05-30 16:44:00	SRP199921	SRA892273	SRS4849168	SAMN11895611	PRJNA545520	GSM3833987	GSE131992	ILLUMINA	Illumina HiSeq 3000	TRANSCRIPTOMIC	RNA-Seq	SINGLE	cDNA		4422254	659438981	0	149	231	GEO	batch		starve_series	starve_series:t00_growth1	t00_growth1	t00_growth1			exponential		1.68	37	7	aerobic(30% DO)	5.25	M9	glucose(5g/L)	(NH4)2SO4(1.5g/L)					31578326	https://sra-downloadb.be-md.ncbi.nlm.nih.gov/sos3/sra-pub-run-21/SRR9163189/SRR9163189.1
SRX5936091	SRR9163187	2019-05-30 16:45:00	SRP199921	SRA892273	SRS4849167	SAMN11895612	PRJNA545520	GSM3833986	GSE131992	ILLUMINA	Illumina HiSeq 3000	TRANSCRIPTOMIC	RNA-Seq	SINGLE	cDNA		7238316	1082383980	0	149	369	GEO	batch		starve_series	starve_series:t00_growth1	t00_growth1	t00_growth1			exponential		1.68	37	7	aerobic(30% DO)	5.25	M9	glucose(5g/L)	(NH4)2SO4(1.5g/L)					31578326	https://sra-downloadb.be-md.ncbi.nlm.nih.gov/sos3/sra-pub-run-21/SRR9163187/SRR9163187.1
SRX5936090	SRR9163185;SRR9163186	2019-05-30 16:44:00	SRP199921	SRA892273	SRS4849166	SAMN11895613	PRJNA545520	GSM3833985	GSE131992	ILLUMINA	Illumina HiSeq 3000	TRANSCRIPTOMIC	RNA-Seq	SINGLE	cDNA		3678750	550243355	0	149	191	GEO	batch		starve_series	starve_series:t00_growth1	t00_growth1	t00_growth1			exponential		1.68	37	7	aerobic(30% DO)	5.25	M9	glucose(5g/L)	(NH4)2SO4(1.5g/L)					31578326	https://sra-downloadb.be-md.ncbi.nlm.nih.gov/sos2/sra-pub-run-15/SRR9163186/SRR9163186.1
SRX5936089	SRR9163184	2019-05-30 16:45:00	SRP199921	SRA892273	SRS4849165	SAMN11895614	PRJNA545520	GSM3833984	GSE131992	ILLUMINA	Illumina HiSeq 3000	TRANSCRIPTOMIC	RNA-Seq	SINGLE	cDNA		7478497	1115426106	0	149	383	GEO	batch		starve_series	starve_series:t00_growth1	t00_growth1	t00_growth1			exponential		1.68	37	7	aerobic(30% DO)	5.25	M9	glucose(5g/L)	(NH4)2SO4(1.5g/L)					31578326	https://sra-downloadb.be-md.ncbi.nlm.nih.gov/sos2/sra-pub-run-15/SRR9163184/SRR9163184.1
SRX5800922	SRR9023005	2019-05-07 11:31:00	SRP195754	SRA883586	SRS4730954	SAMN11585701	PRJNA541475			ILLUMINA	Illumina HiSeq 2500	TRANSCRIPTOMIC	RNA-Seq	PAIRED	cDNA		13132843	2626568600	13132843	200	888	GEO	batch		arch_histone	arch_histone:nb_HMfB_stat	nb_HMfB_stat	empty_vec			stationary			37	7	aerobic	17	LB			rhamnose(15mM)			Non-binding histone		https://sra-downloadb.be-md.ncbi.nlm.nih.gov/sos2/sra-pub-run-15/SRR9023005/SRR9023005.1
SRX5800921	SRR9023004	2019-05-07 11:31:00	SRP195754	SRA883586	SRS4730953	SAMN11585702	PRJNA541475			ILLUMINA	Illumina HiSeq 2500	TRANSCRIPTOMIC	RNA-Seq	PAIRED	cDNA		13503182	2700636400	13503182	200	905	GEO	batch		arch_histone	arch_histone:nb_HMfB_stat	nb_HMfB_stat	empty_vec			stationary			37	7	aerobic	17	LB			rhamnose(15mM)					https://sra-downloadb.be-md.ncbi.nlm.nih.gov/sos2/sra-pub-run-15/SRR9023004/SRR9023004.1
SRX5800920	SRR9023003	2019-05-07 11:31:00	SRP195754	SRA883586	SRS4730952	SAMN11585703	PRJNA541475			ILLUMINA	Illumina HiSeq 2500	TRANSCRIPTOMIC	RNA-Seq	PAIRED	cDNA		13435717	2687143400	13435717	200	903	GEO	batch		arch_histone	arch_histone:nb_HMfB_stat	nb_HMfB_stat	empty_vec			stationary			37	7	aerobic	17	LB			rhamnose(15mM)					https://sra-downloadb.be-md.ncbi.nlm.nih.gov/sos2/sra-pub-run-15/SRR9023003/SRR9023003.1
SRX5800919	SRR9023002	2019-05-07 11:30:00	SRP195754	SRA883586	SRS4730951	SAMN11585704	PRJNA541475			ILLUMINA	Illumina HiSeq 2500	TRANSCRIPTOMIC	RNA-Seq	PAIRED	cDNA		12061639	2412327800	12061639	200	804	GEO	batch		arch_histone	arch_histone:nb_HMfB_stat	nb_HMfB_stat	empty_vec			stationary			37	7	aerobic	17	LB			rhamnose(15mM)					https://sra-downloadb.be-md.ncbi.nlm.nih.gov/sos2/sra-pub-run-15/SRR9023002/SRR9023002.1
SRX5800918	SRR9023001	2019-05-07 11:32:00	SRP195754	SRA883586	SRS4730950	SAMN11585705	PRJNA541475			ILLUMINA	Illumina HiSeq 2500	TRANSCRIPTOMIC	RNA-Seq	PAIRED	cDNA		13477864	2695572800	13477864	200	906	GEO	batch		arch_histone	arch_histone:nb_HMfB_stat	nb_HMfB_stat	empty_vec			stationary			37	7	aerobic	17	LB			rhamnose(15mM)					https://sra-downloadb.be-md.ncbi.nlm.nih.gov/sos2/sra-pub-run-15/SRR9023001/SRR9023001.1
SRX5800917	SRR9023000	2019-05-07 11:30:00	SRP195754	SRA883586	SRS4730949	SAMN11585706	PRJNA541475			ILLUMINA	Illumina HiSeq 2500	TRANSCRIPTOMIC	RNA-Seq	PAIRED	cDNA		12384703	2476940600	12384703	200	831	GEO	batch		arch_histone	arch_histone:nb_HMfA_stat	nb_HMfA_stat	empty_vec			stationary			37	7	aerobic	17	LB			rhamnose(15mM)					https://sra-downloadb.be-md.ncbi.nlm.nih.gov/sos3/sra-pub-run-20/SRR9023000/SRR9023000.1
SRX5800916	SRR9022999	2019-05-07 11:31:00	SRP195754	SRA883586	SRS4730948	SAMN11585707	PRJNA541475			ILLUMINA	Illumina HiSeq 2500	TRANSCRIPTOMIC	RNA-Seq	PAIRED	cDNA		12359214	2471842800	12359214	200	830	GEO	batch		arch_histone	arch_histone:nb_HMfA_stat	nb_HMfA_stat	empty_vec			stationary			37	7	aerobic	17	LB			rhamnose(15mM)					https://sra-downloadb.be-md.ncbi.nlm.nih.gov/sos2/sra-pub-run-15/SRR9022999/SRR9022999.1
SRX5800915	SRR9022998	2019-05-07 11:31:00	SRP195754	SRA883586	SRS4730947	SAMN11585708	PRJNA541475			ILLUMINA	Illumina HiSeq 2500	TRANSCRIPTOMIC	RNA-Seq	PAIRED	cDNA		11211582	2242316400	11211582	200	752	GEO	batch		arch_histone	arch_histone:nb_HMfA_stat	nb_HMfA_stat	empty_vec			stationary			37	7	aerobic	17	LB			rhamnose(15mM)					https://sra-downloadb.be-md.ncbi.nlm.nih.gov/sos2/sra-pub-run-15/SRR9022998/SRR9022998.1
SRX5800914	SRR9022997	2019-05-07 11:31:00	SRP195754	SRA883586	SRS4730946	SAMN11585709	PRJNA541475			ILLUMINA	Illumina HiSeq 2500	TRANSCRIPTOMIC	RNA-Seq	PAIRED	cDNA		12701482	2540296400	12701482	200	852	GEO	batch		arch_histone	arch_histone:nb_HMfA_stat	nb_HMfA_stat	empty_vec			stationary			37	7	aerobic	17	LB			rhamnose(15mM)					https://sra-downloadb.be-md.ncbi.nlm.nih.gov/sos2/sra-pub-run-15/SRR9022997/SRR9022997.1
SRX5800913	SRR9022996	2019-05-07 11:30:00	SRP195754	SRA883586	SRS4730945	SAMN11585710	PRJNA541475			ILLUMINA	Illumina HiSeq 2500	TRANSCRIPTOMIC	RNA-Seq	PAIRED	cDNA		11531524	2306304800	11531524	200	779	GEO	batch		arch_histone	arch_histone:nb_HMfA_stat	nb_HMfA_stat	empty_vec			stationary			37	7	aerobic	17	LB			rhamnose(15mM)					https://sra-downloadb.be-md.ncbi.nlm.nih.gov/sos2/sra-pub-run-15/SRR9022996/SRR9022996.1
SRX5800912	SRR9022995	2019-05-07 11:30:00	SRP195754	SRA883586	SRS4730944	SAMN11585711	PRJNA541475			ILLUMINA	Illumina HiSeq 2500	TRANSCRIPTOMIC	RNA-Seq	PAIRED	cDNA		12354190	2470838000	12354190	200	828	GEO	batch		arch_histone	arch_histone:nb_HMfB_exp	nb_HMfB_exp	empty_vec			exponential			37	7	aerobic	2	LB			rhamnose(15mM)					https://sra-downloadb.be-md.ncbi.nlm.nih.gov/sos2/sra-pub-run-15/SRR9022995/SRR9022995.1
SRX5800911	SRR9022994	2019-05-07 11:31:00	SRP195754	SRA883586	SRS4730943	SAMN11585712	PRJNA541475			ILLUMINA	Illumina HiSeq 2500	TRANSCRIPTOMIC	RNA-Seq	PAIRED	cDNA		13626203	2725240600	13626203	200	914	GEO	batch		arch_histone	arch_histone:nb_HMfB_exp	nb_HMfB_exp	empty_vec			exponential			37	7	aerobic	2	LB			rhamnose(15mM)					https://sra-downloadb.be-md.ncbi.nlm.nih.gov/sos2/sra-pub-run-15/SRR9022994/SRR9022994.1
SRX5800910	SRR9022993	2019-05-07 11:31:00	SRP195754	SRA883586	SRS4730942	SAMN11585713	PRJNA541475			ILLUMINA	Illumina HiSeq 2500	TRANSCRIPTOMIC	RNA-Seq	PAIRED	cDNA		12261488	2452297600	12261488	200	822	GEO	batch		arch_histone	arch_histone:nb_HMfB_exp	nb_HMfB_exp	empty_vec			exponential			37	7	aerobic	2	LB			rhamnose(15mM)					https://sra-downloadb.be-md.ncbi.nlm.nih.gov/sos2/sra-pub-run-15/SRR9022993/SRR9022993.1
SRX5800909	SRR9022992	2019-05-07 11:30:00	SRP195754	SRA883586	SRS4730941	SAMN11585714	PRJNA541475			ILLUMINA	Illumina HiSeq 2500	TRANSCRIPTOMIC	RNA-Seq	PAIRED	cDNA		12220602	2444120400	12220602	200	817	GEO	batch		arch_histone	arch_histone:nb_HMfB_exp	nb_HMfB_exp	empty_vec			exponential			37	7	aerobic	2	LB			rhamnose(15mM)					https://sra-downloadb.be-md.ncbi.nlm.nih.gov/sos2/sra-pub-run-15/SRR9022992/SRR9022992.1
SRX5800908	SRR9022991	2019-05-07 11:31:00	SRP195754	SRA883586	SRS4730940	SAMN11585715	PRJNA541475			ILLUMINA	Illumina HiSeq 2500	TRANSCRIPTOMIC	RNA-Seq	PAIRED	cDNA		13158500	2631700000	13158500	200	880	GEO	batch		arch_histone	arch_histone:nb_HMfB_exp	nb_HMfB_exp	empty_vec			exponential			37	7	aerobic	2	LB			rhamnose(15mM)					https://sra-downloadb.be-md.ncbi.nlm.nih.gov/sos2/sra-pub-run-15/SRR9022991/SRR9022991.1
SRX5800907	SRR9022990	2019-05-07 11:30:00	SRP195754	SRA883586	SRS4730939	SAMN11585716	PRJNA541475			ILLUMINA	Illumina HiSeq 2500	TRANSCRIPTOMIC	RNA-Seq	PAIRED	cDNA		11316184	2263236800	11316184	200	765	GEO	batch		arch_histone	arch_histone:nb_HMfA_exp	nb_HMfA_exp	empty_vec			exponential			37	7	aerobic	2	LB			rhamnose(15mM)					https://sra-downloadb.be-md.ncbi.nlm.nih.gov/sos3/sra-pub-run-20/SRR9022990/SRR9022990.1
SRX5800906	SRR9022989	2019-05-07 11:30:00	SRP195754	SRA883586	SRS4730938	SAMN11585717	PRJNA541475			ILLUMINA	Illumina HiSeq 2500	TRANSCRIPTOMIC	RNA-Seq	PAIRED	cDNA		11588108	2317621600	11588108	200	786	GEO	batch		arch_histone	arch_histone:nb_HMfA_exp	nb_HMfA_exp	empty_vec			exponential			37	7	aerobic	2	LB			rhamnose(15mM)					https://sra-downloadb.be-md.ncbi.nlm.nih.gov/sos2/sra-pub-run-15/SRR9022989/SRR9022989.1
SRX5800905	SRR9022988	2019-05-07 11:30:00	SRP195754	SRA883586	SRS4730937	SAMN11585718	PRJNA541475			ILLUMINA	Illumina HiSeq 2500	TRANSCRIPTOMIC	RNA-Seq	PAIRED	cDNA		11899810	2379962000	11899810	200	797	GEO	batch		arch_histone	arch_histone:nb_HMfA_exp	nb_HMfA_exp	empty_vec			exponential			37	7	aerobic	2	LB			rhamnose(15mM)					https://sra-downloadb.be-md.ncbi.nlm.nih.gov/sos3/sra-pub-run-21/SRR9022988/SRR9022988.1
SRX5800904	SRR9022987	2019-05-07 11:30:00	SRP195754	SRA883586	SRS4730936	SAMN11585719	PRJNA541475			ILLUMINA	Illumina HiSeq 2500	TRANSCRIPTOMIC	RNA-Seq	PAIRED	cDNA		12507067	2501413400	12507067	200	841	GEO	batch		arch_histone	arch_histone:nb_HMfA_exp	nb_HMfA_exp	empty_vec			exponential			37	7	aerobic	2	LB			rhamnose(15mM)					https://sra-downloadb.be-md.ncbi.nlm.nih.gov/sos2/sra-pub-run-15/SRR9022987/SRR9022987.1
SRX5800903	SRR9022986	2019-05-07 11:31:00	SRP195754	SRA883586	SRS4730935	SAMN11585726	PRJNA541475			ILLUMINA	Illumina HiSeq 2500	TRANSCRIPTOMIC	RNA-Seq	PAIRED	cDNA		12845495	2569099000	12845495	200	860	GEO	batch		arch_histone	arch_histone:nb_HMfA_exp	nb_HMfA_exp	empty_vec			exponential			37	7	aerobic	2	LB			rhamnose(15mM)					https://sra-downloadb.be-md.ncbi.nlm.nih.gov/sos2/sra-pub-run-15/SRR9022986/SRR9022986.1
SRX5800897	SRR9022980	2019-05-07 11:33:00	SRP195754	SRA883586	SRS4730929	SAMN11585725	PRJNA541475			ILLUMINA	Illumina HiSeq 2500	TRANSCRIPTOMIC	RNA-Seq	PAIRED	cDNA		17049889	3409977800	17049889	200	1229	GEO	batch		arch_histone	arch_histone:HMfB_stat	HMfB_stat	empty_vec			stationary			37	7	aerobic	17	LB			rhamnose(15mM)					https://sra-downloadb.be-md.ncbi.nlm.nih.gov/sos3/sra-pub-run-19/SRR9022980/SRR9022980.1
SRX5800896	SRR9022979	2019-05-07 11:33:00	SRP195754	SRA883586	SRS4730928	SAMN11585727	PRJNA541475			ILLUMINA	Illumina HiSeq 2500	TRANSCRIPTOMIC	RNA-Seq	PAIRED	cDNA		18628907	3725781400	18628907	200	1321	GEO	batch		arch_histone	arch_histone:HMfB_stat	HMfB_stat	empty_vec			stationary			37	7	aerobic	17	LB			rhamnose(15mM)					https://sra-downloadb.be-md.ncbi.nlm.nih.gov/sos2/sra-pub-run-15/SRR9022979/SRR9022979.1
SRX5800895	SRR9022978	2019-05-07 11:33:00	SRP195754	SRA883586	SRS4730927	SAMN11585728	PRJNA541475			ILLUMINA	Illumina HiSeq 2500	TRANSCRIPTOMIC	RNA-Seq	PAIRED	cDNA		17656432	3531286400	17656432	200	1267	GEO	batch		arch_histone	arch_histone:HMfB_stat	HMfB_stat	empty_vec			stationary			37	7	aerobic	17	LB			rhamnose(15mM)					https://sra-downloadb.be-md.ncbi.nlm.nih.gov/sos3/sra-pub-run-20/SRR9022978/SRR9022978.1
SRX5800894	SRR9022977	2019-05-07 11:31:00	SRP195754	SRA883586	SRS4730926	SAMN11585729	PRJNA541475			ILLUMINA	Illumina HiSeq 2500	TRANSCRIPTOMIC	RNA-Seq	PAIRED	cDNA		14499647	2899929400	14499647	200	1015	GEO	batch		arch_histone	arch_histone:HMfB_stat	HMfB_stat	empty_vec			stationary			37	7	aerobic	17	LB			rhamnose(15mM)					https://sra-downloadb.be-md.ncbi.nlm.nih.gov/sos2/sra-pub-run-15/SRR9022977/SRR9022977.1
SRX5800893	SRR9022976	2019-05-07 11:33:00	SRP195754	SRA883586	SRS4730925	SAMN11585730	PRJNA541475			ILLUMINA	Illumina HiSeq 2500	TRANSCRIPTOMIC	RNA-Seq	PAIRED	cDNA		19942396	3988479200	19942396	200	1378	GEO	batch		arch_histone	arch_histone:HMfB_stat	HMfB_stat	empty_vec			stationary			37	7	aerobic	17	LB			rhamnose(15mM)					https://sra-downloadb.be-md.ncbi.nlm.nih.gov/sos3/sra-pub-run-19/SRR9022976/SRR9022976.1
SRX5800887	SRR9022970	2019-05-07 11:33:00	SRP195754	SRA883586	SRS4730919	SAMN11585736	PRJNA541475			ILLUMINA	Illumina HiSeq 2500	TRANSCRIPTOMIC	RNA-Seq	PAIRED	cDNA		18499482	3699896400	18499482	200	1313	GEO	batch		arch_histone	arch_histone:empty_vec	empty_vec	empty_vec			exponential			37	7	aerobic	2	LB			rhamnose(15mM)					https://sra-downloadb.be-md.ncbi.nlm.nih.gov/sos3/sra-pub-run-19/SRR9022970/SRR9022970.1
SRX5800886	SRR9022969	2019-05-07 11:33:00	SRP195754	SRA883586	SRS4730918	SAMN11585737	PRJNA541475			ILLUMINA	Illumina HiSeq 2500	TRANSCRIPTOMIC	RNA-Seq	PAIRED	cDNA		18833693	3766738600	18833693	200	1346	GEO	batch		arch_histone	arch_histone:empty_vec	empty_vec	empty_vec			exponential			37	7	aerobic	2	LB			rhamnose(15mM)					https://sra-downloadb.be-md.ncbi.nlm.nih.gov/sos2/sra-pub-run-15/SRR9022969/SRR9022969.1
SRX5800885	SRR9022968	2019-05-07 11:42:00	SRP195754	SRA883586	SRS4730917	SAMN11585738	PRJNA541475			ILLUMINA	Illumina HiSeq 2500	TRANSCRIPTOMIC	RNA-Seq	PAIRED	cDNA		35715720	7143144000	35715720	200	2596	GEO	batch		arch_histone	arch_histone:empty_vec	empty_vec	empty_vec			exponential			37	7	aerobic	2	LB			rhamnose(15mM)					https://sra-downloadb.be-md.ncbi.nlm.nih.gov/sos3/sra-pub-run-20/SRR9022968/SRR9022968.1
SRX5800884	SRR9022967	2019-05-07 11:33:00	SRP195754	SRA883586	SRS4730916	SAMN11585739	PRJNA541475			ILLUMINA	Illumina HiSeq 2500	TRANSCRIPTOMIC	RNA-Seq	PAIRED	cDNA		18224613	3644922600	18224613	200	1316	GEO	batch		arch_histone	arch_histone:empty_vec	empty_vec	empty_vec			exponential			37	7	aerobic	2	LB			rhamnose(15mM)					https://sra-downloadb.be-md.ncbi.nlm.nih.gov/sos2/sra-pub-run-15/SRR9022967/SRR9022967.1
SRX5800882	SRR9022965	2019-05-07 11:30:00	SRP195754	SRA883586	SRS4730914	SAMN11585741	PRJNA541475			ILLUMINA	Illumina HiSeq 2500	TRANSCRIPTOMIC	RNA-Seq	PAIRED	cDNA		12986154	2597230800	12986154	200	942	GEO	batch		arch_histone	arch_histone:HMfB_exp	HMfB_exp	empty_vec			exponential			37	7	aerobic	2	LB			rhamnose(15mM)					https://sra-downloadb.be-md.ncbi.nlm.nih.gov/sos2/sra-pub-run-15/SRR9022965/SRR9022965.1
SRX5800881	SRR9022964	2019-05-07 11:31:00	SRP195754	SRA883586	SRS4730913	SAMN11585742	PRJNA541475			ILLUMINA	Illumina HiSeq 2500	TRANSCRIPTOMIC	RNA-Seq	PAIRED	cDNA		14287294	2857458800	14287294	200	1016	GEO	batch		arch_histone	arch_histone:HMfB_exp	HMfB_exp	empty_vec			exponential			37	7	aerobic	2	LB			rhamnose(15mM)					https://sra-downloadb.be-md.ncbi.nlm.nih.gov/sos2/sra-pub-run-15/SRR9022964/SRR9022964.1
SRX5800880	SRR9022963	2019-05-07 11:32:00	SRP195754	SRA883586	SRS4730912	SAMN11585693	PRJNA541475			ILLUMINA	Illumina HiSeq 2500	TRANSCRIPTOMIC	RNA-Seq	PAIRED	cDNA		17551967	3510393400	17551967	200	1253	GEO	batch		arch_histone	arch_histone:HMfB_exp	HMfB_exp	empty_vec			exponential			37	7	aerobic	2	LB			rhamnose(15mM)			Archael histone HMfB		https://sra-downloadb.be-md.ncbi.nlm.nih.gov/sos2/sra-pub-run-15/SRR9022963/SRR9022963.1
SRX5800879	SRR9023012	2019-05-07 11:33:00	SRP195754	SRA883586	SRS4730911	SAMN11585694	PRJNA541475			ILLUMINA	Illumina HiSeq 2500	TRANSCRIPTOMIC	RNA-Seq	PAIRED	cDNA		19724435	3944887000	19724435	200	1406	GEO	batch		arch_histone	arch_histone:HMfB_exp	HMfB_exp	empty_vec			exponential			37	7	aerobic	2	LB			rhamnose(15mM)					https://sra-downloadb.be-md.ncbi.nlm.nih.gov/sos3/sra-pub-run-20/SRR9023012/SRR9023012.1
SRX5800878	SRR9023011	2019-05-07 11:32:00	SRP195754	SRA883586	SRS4730910	SAMN11585695	PRJNA541475			ILLUMINA	Illumina HiSeq 2500	TRANSCRIPTOMIC	RNA-Seq	PAIRED	cDNA		14929579	2985915800	14929579	200	1061	GEO	batch		arch_histone	arch_histone:HMfB_exp	HMfB_exp	empty_vec			exponential			37	7	aerobic	2	LB			rhamnose(15mM)					https://sra-downloadb.be-md.ncbi.nlm.nih.gov/sos2/sra-pub-run-15/SRR9023011/SRR9023011.1
SRX5800877	SRR9023010	2019-05-07 11:32:00	SRP195754	SRA883586	SRS4730909	SAMN11585696	PRJNA541475			ILLUMINA	Illumina HiSeq 2500	TRANSCRIPTOMIC	RNA-Seq	PAIRED	cDNA		15260557	3052111400	15260557	200	1088	GEO	batch		arch_histone	arch_histone:HMfA_exp	HMfA_exp	empty_vec			exponential			37	7	aerobic	2	LB			rhamnose(15mM)					https://sra-downloadb.be-md.ncbi.nlm.nih.gov/sos2/sra-pub-run-15/SRR9023010/SRR9023010.1
SRX5800876	SRR9023009	2019-05-07 11:34:00	SRP195754	SRA883586	SRS4730908	SAMN11585697	PRJNA541475			ILLUMINA	Illumina HiSeq 2500	TRANSCRIPTOMIC	RNA-Seq	PAIRED	cDNA		19445133	3889026600	19445133	200	1393	GEO	batch		arch_histone	arch_histone:HMfA_exp	HMfA_exp	empty_vec			exponential			37	7	aerobic	2	LB			rhamnose(15mM)					https://sra-downloadb.be-md.ncbi.nlm.nih.gov/sos3/sra-pub-run-21/SRR9023009/SRR9023009.1
SRX5800875	SRR9023008	2019-05-07 11:33:00	SRP195754	SRA883586	SRS4730907	SAMN11585698	PRJNA541475			ILLUMINA	Illumina HiSeq 2500	TRANSCRIPTOMIC	RNA-Seq	PAIRED	cDNA		20373585	4074717000	20373585	200	1448	GEO	batch		arch_histone	arch_histone:HMfA_exp	HMfA_exp	empty_vec			exponential			37	7	aerobic	2	LB			rhamnose(15mM)					https://sra-downloadb.be-md.ncbi.nlm.nih.gov/sos3/sra-pub-run-20/SRR9023008/SRR9023008.1
SRX5800874	SRR9023007	2019-05-07 11:33:00	SRP195754	SRA883586	SRS4730906	SAMN11585699	PRJNA541475			ILLUMINA	Illumina HiSeq 2500	TRANSCRIPTOMIC	RNA-Seq	PAIRED	cDNA		17993079	3598615800	17993079	200	1284	GEO	batch		arch_histone	arch_histone:HMfA_exp	HMfA_exp	empty_vec			exponential			37	7	aerobic	2	LB			rhamnose(15mM)					https://sra-downloadb.be-md.ncbi.nlm.nih.gov/sos2/sra-pub-run-15/SRR9023007/SRR9023007.1
SRX5800873	SRR9023006	2019-05-07 11:36:00	SRP195754	SRA883586	SRS4730905	SAMN11585700	PRJNA541475			ILLUMINA	Illumina HiSeq 2500	TRANSCRIPTOMIC	RNA-Seq	PAIRED	cDNA		25833907	5166781400	25833907	200	1834	GEO	batch		arch_histone	arch_histone:HMfA_exp	HMfA_exp	empty_vec			exponential			37	7	aerobic	2	LB			rhamnose(15mM)					https://sra-downloadb.be-md.ncbi.nlm.nih.gov/sos3/sra-pub-run-20/SRR9023006/SRR9023006.1
SRX5632615	SRR8844840	2019-04-03 19:42:00	SRP190556	SRA869351	SRS4578308	SAMN11334708	PRJNA530781			ILLUMINA	NextSeq 500	TRANSCRIPTOMIC	RNA-Seq	PAIRED	cDNA	SOLVENT-T-30MIN-BR1-BW25113-PE-P28-1_S28_001	5975899	896384850	5975899	150	316	J. CRAIG VENTER INSTITUTE	batch		darobactin	darobactin:solv_30m	solv_30m	solv_15m			mid-log		0.5			O2	00:30:00	MHBII						solv_30m	31747680	https://sra-downloadb.be-md.ncbi.nlm.nih.gov/sos3/sra-pub-run-21/SRR8844840/SRR8844840.1
SRX5632614	SRR8844841	2019-04-03 19:47:00	SRP190556	SRA869351	SRS4578307	SAMN11334709	PRJNA530781			ILLUMINA	NextSeq 500	TRANSCRIPTOMIC	RNA-Seq	PAIRED	cDNA	SOLVENT-T-30MIN-BR2-BW25113-PE-P36-1_S36_001	18052414	2707862100	18052414	150	952	J. CRAIG VENTER INSTITUTE	batch		darobactin	darobactin:solv_30m	solv_30m	solv_15m			mid-log		0.5			O2	00:30:00	MHBII						solv_30m	31747680	https://sra-downloadb.be-md.ncbi.nlm.nih.gov/sos3/sra-pub-run-21/SRR8844841/SRR8844841.1
SRX5632613	SRR8844842	2019-04-03 19:45:00	SRP190556	SRA869351	SRS4578306	SAMN11334706	PRJNA530781			ILLUMINA	NextSeq 500	TRANSCRIPTOMIC	RNA-Seq	PAIRED	cDNA	ADC56-NUC9-T-15MIN-BR2-BW25113-PE-P35-1_S35_001	12737567	1910635050	12737567	150	676	J. CRAIG VENTER INSTITUTE	batch		darobactin	darobactin:daro_15m	daro_15m	solv_15m			mid-log		0.5			O2	00:15:00	MHBII			Darobactin(4ug/mL)			daro_15m	31747680	https://sra-downloadb.be-md.ncbi.nlm.nih.gov/sos3/sra-pub-run-21/SRR8844842/SRR8844842.1
SRX5632612	SRR8844843	2019-04-03 19:44:00	SRP190556	SRA869351	SRS4578305	SAMN11334707	PRJNA530781			ILLUMINA	NextSeq 500	TRANSCRIPTOMIC	RNA-Seq	PAIRED	cDNA	ADC56-NUC9-T-15MIN-BR3-BW25113-PE-P43-1_S43_001	11064899	1659734850	11064899	150	593	J. CRAIG VENTER INSTITUTE	batch		darobactin	darobactin:daro_15m	daro_15m	solv_15m			mid-log		0.5			O2	00:15:00	MHBII			Darobactin(4ug/mL)			daro_15m	31747680	https://sra-downloadb.be-md.ncbi.nlm.nih.gov/sos3/sra-pub-run-21/SRR8844843/SRR8844843.1
SRX5632611	SRR8844844	2019-04-03 19:44:00	SRP190556	SRA869351	SRS4578304	SAMN11334704	PRJNA530781			ILLUMINA	NextSeq 500	TRANSCRIPTOMIC	RNA-Seq	PAIRED	cDNA	SOLVENT-T-15MIN-BR3-BW25113-PE-P42-1_S42_001	12280017	1842002550	12280017	150	657	J. CRAIG VENTER INSTITUTE	batch		darobactin	darobactin:solv_15m	solv_15m	solv_15m			mid-log		0.5			O2	00:15:00	MHBII						solv_15m	31747680	https://sra-downloadb.be-md.ncbi.nlm.nih.gov/sos3/sra-pub-run-20/SRR8844844/SRR8844844.1
SRX5632610	SRR8844845	2019-04-03 19:41:00	SRP190556	SRA869351	SRS4578303	SAMN11334705	PRJNA530781			ILLUMINA	NextSeq 500	TRANSCRIPTOMIC	RNA-Seq	PAIRED	cDNA	ADC56-NUC9-T-15MIN-BR1-BW25113-PE-P27-1_S27_001	1961950	294292500	1961950	150	104	J. CRAIG VENTER INSTITUTE	batch		darobactin	darobactin:daro_15m	daro_15m	solv_15m			mid-log		0.5			O2	00:15:00	MHBII			Darobactin(4ug/mL)			daro_15m	31747680	https://sra-downloadb.be-md.ncbi.nlm.nih.gov/sos2/sra-pub-run-15/SRR8844845/SRR8844845.1
SRX5632609	SRR8844846	2019-04-03 19:41:00	SRP190556	SRA869351	SRS4578302	SAMN11334702	PRJNA530781			ILLUMINA	NextSeq 500	TRANSCRIPTOMIC	RNA-Seq	PAIRED	cDNA	SOLVENT-T-15MIN-BR1-BW25113-PE-P26-1_S26_001	3423184	513477600	3423184	150	181	J. CRAIG VENTER INSTITUTE	batch		darobactin	darobactin:solv_15m	solv_15m	solv_15m			mid-log		0.5			O2	00:15:00	MHBII						solv_15m	31747680	https://sra-downloadb.be-md.ncbi.nlm.nih.gov/sos3/sra-pub-run-20/SRR8844846/SRR8844846.1
SRX5632608	SRR8844847	2019-04-03 19:44:00	SRP190556	SRA869351	SRS4578301	SAMN11334703	PRJNA530781			ILLUMINA	NextSeq 500	TRANSCRIPTOMIC	RNA-Seq	PAIRED	cDNA	SOLVENT-T-15MIN-BR2-BW25113-PE-P34-1_S34_001	10524731	1578709650	10524731	150	558	J. CRAIG VENTER INSTITUTE	batch		darobactin	darobactin:solv_15m	solv_15m	solv_15m			mid-log		0.5			O2	00:15:00	MHBII						solv_15m	31747680	https://sra-downloadb.be-md.ncbi.nlm.nih.gov/sos3/sra-pub-run-19/SRR8844847/SRR8844847.1
SRX5632607	SRR8844848	2019-04-03 19:52:00	SRP190556	SRA869351	SRS4578300	SAMN11334710	PRJNA530781			ILLUMINA	NextSeq 500	TRANSCRIPTOMIC	RNA-Seq	PAIRED	cDNA	SOLVENT-T-30MIN-BR3-BW25113-PE-P44-1_S44_001	29298922	4394838300	29298922	150	1556	J. CRAIG VENTER INSTITUTE	batch		darobactin	darobactin:solv_30m	solv_30m	solv_15m			mid-log		0.5			O2	00:30:00	MHBII						solv_30m	31747680	https://sra-downloadb.be-md.ncbi.nlm.nih.gov/sos3/sra-pub-run-19/SRR8844848/SRR8844848.1
SRX5632606	SRR8844849	2019-04-03 19:43:00	SRP190556	SRA869351	SRS4578299	SAMN11334711	PRJNA530781			ILLUMINA	NextSeq 500	TRANSCRIPTOMIC	RNA-Seq	PAIRED	cDNA	ADC56-NUC9-T-30MIN-BR1-BW25113-PE-P29-1_S29_001	8663016	1299452400	8663016	150	461	J. CRAIG VENTER INSTITUTE	batch		darobactin	darobactin:daro_30m	daro_30m	solv_15m			mid-log		0.5			O2	00:30:00	MHBII			Darobactin(4ug/mL)			daro_30m	31747680	https://sra-downloadb.be-md.ncbi.nlm.nih.gov/sos3/sra-pub-run-19/SRR8844849/SRR8844849.1
SRX5632605	SRR8844850	2019-04-03 19:43:00	SRP190556	SRA869351	SRS4578298	SAMN11334718	PRJNA530781			ILLUMINA	NextSeq 500	TRANSCRIPTOMIC	RNA-Seq	PAIRED	cDNA	ADC56-NUC9-T-1HR-BR2-BW25113-PE-P40-1_S40_001	6555901	983385150	6555901	150	351	J. CRAIG VENTER INSTITUTE	batch		darobactin	darobactin:daro_1h	daro_1h	solv_15m			mid-log		0.5			O2	01:00:00	MHBII			Darobactin(4ug/mL)			daro_1h	31747680	https://sra-downloadb.be-md.ncbi.nlm.nih.gov/sos3/sra-pub-run-21/SRR8844850/SRR8844850.1
SRX5632604	SRR8844851	2019-04-03 19:44:00	SRP190556	SRA869351	SRS4578297	SAMN11334719	PRJNA530781			ILLUMINA	NextSeq 500	TRANSCRIPTOMIC	RNA-Seq	PAIRED	cDNA	ADC56-NUC9-T-1HR-BR3-BW25113-PE-P48-1_S48_001	10106697	1516004550	10106697	150	541	J. CRAIG VENTER INSTITUTE	batch		darobactin	darobactin:daro_1h	daro_1h	solv_15m			mid-log		0.5			O2	01:00:00	MHBII			Darobactin(4ug/mL)			daro_1h	31747680	https://sra-downloadb.be-md.ncbi.nlm.nih.gov/sos3/sra-pub-run-20/SRR8844851/SRR8844851.1
SRX5632603	SRR8844852	2019-04-03 19:45:00	SRP190556	SRA869351	SRS4578296	SAMN11334716	PRJNA530781			ILLUMINA	NextSeq 500	TRANSCRIPTOMIC	RNA-Seq	PAIRED	cDNA	SOLVENT-T-1HR-BR3-BW25113-PE-P47-1_S47_001	11640148	1746022200	11640148	150	627	J. CRAIG VENTER INSTITUTE	batch		darobactin	darobactin:solv_1h	solv_1h	solv_15m			mid-log		0.5			O2	01:00:00	MHBII						solv_1h	31747680	https://sra-downloadb.be-md.ncbi.nlm.nih.gov/sos3/sra-pub-run-21/SRR8844852/SRR8844852.1
SRX5632602	SRR8844853	2019-04-03 19:44:00	SRP190556	SRA869351	SRS4578295	SAMN11334717	PRJNA530781			ILLUMINA	NextSeq 500	TRANSCRIPTOMIC	RNA-Seq	PAIRED	cDNA	ADC56-NUC9-T-1HR-BR1-BW25113-PE-P32-1_S32_001	11776286	1766442900	11776286	150	629	J. CRAIG VENTER INSTITUTE	batch		darobactin	darobactin:daro_1h	daro_1h	solv_15m			mid-log		0.5			O2	01:00:00	MHBII			Darobactin(4ug/mL)			daro_1h	31747680	https://sra-downloadb.be-md.ncbi.nlm.nih.gov/sos3/sra-pub-run-20/SRR8844853/SRR8844853.1
SRX5632601	SRR8844854	2019-04-03 19:46:00	SRP190556	SRA869351	SRS4578294	SAMN11334714	PRJNA530781			ILLUMINA	NextSeq 500	TRANSCRIPTOMIC	RNA-Seq	PAIRED	cDNA	SOLVENT-T-1HR-BR1-BW25113-PE-P31-1_S31_001	13965382	2094807300	13965382	150	738	J. CRAIG VENTER INSTITUTE	batch		darobactin	darobactin:solv_1h	solv_1h	solv_15m			mid-log		0.5			O2	01:00:00	MHBII						solv_1h	31747680	https://sra-downloadb.be-md.ncbi.nlm.nih.gov/sos3/sra-pub-run-19/SRR8844854/SRR8844854.1
SRX5632600	SRR8844855	2019-04-03 19:45:00	SRP190556	SRA869351	SRS4578293	SAMN11334715	PRJNA530781			ILLUMINA	NextSeq 500	TRANSCRIPTOMIC	RNA-Seq	PAIRED	cDNA	SOLVENT-T-1HR-BR2-BW25113-PE-P39-1_S39_001	9724544	1458681600	9724544	150	521	J. CRAIG VENTER INSTITUTE	batch		darobactin	darobactin:solv_1h	solv_1h	solv_15m			mid-log		0.5			O2	01:00:00	MHBII						solv_1h	31747680	https://sra-downloadb.be-md.ncbi.nlm.nih.gov/sos3/sra-pub-run-19/SRR8844855/SRR8844855.1
SRX5632599	SRR8844856	2019-04-03 19:45:00	SRP190556	SRA869351	SRS4578292	SAMN11334712	PRJNA530781			ILLUMINA	NextSeq 500	TRANSCRIPTOMIC	RNA-Seq	PAIRED	cDNA	ADC56-NUC9-T-30MIN-BR2-BW25113-PE-P37-1_S37_001	9387522	1408128300	9387522	150	501	J. CRAIG VENTER INSTITUTE	batch		darobactin	darobactin:daro_30m	daro_30m	solv_15m			mid-log		0.5			O2	00:30:00	MHBII			Darobactin(4ug/mL)			daro_30m	31747680	https://sra-downloadb.be-md.ncbi.nlm.nih.gov/sos3/sra-pub-run-19/SRR8844856/SRR8844856.1
SRX5632598	SRR8844857	2019-04-03 19:44:00	SRP190556	SRA869351	SRS4578291	SAMN11334713	PRJNA530781			ILLUMINA	NextSeq 500	TRANSCRIPTOMIC	RNA-Seq	PAIRED	cDNA	ADC56-NUC9-T-30MIN-BR3-BW25113-PE-P45-1_S45_001	7429606	1114440900	7429606	150	396	J. CRAIG VENTER INSTITUTE	batch		darobactin	darobactin:daro_30m	daro_30m	solv_15m			mid-log		0.5			O2	00:30:00	MHBII			Darobactin(4ug/mL)			daro_30m	31747680	https://sra-downloadb.be-md.ncbi.nlm.nih.gov/sos3/sra-pub-run-19/SRR8844857/SRR8844857.1
SRX5516644	SRR8723416	2019-03-13 15:25:00	SRP188351	SRA859647	SRS4484116	SAMN11119381	PRJNA526893			ILLUMINA	Illumina HiSeq 2500	TRANSCRIPTOMIC	RNA-Seq	PAIRED	cDNA		6006543	1213321686	6006543	202	655	GEO			putida_silver	putida_silver:ctrl	ctrl	ctrl						25				PBS						Putida co-culture		https://sra-downloadb.be-md.ncbi.nlm.nih.gov/sos2/sra-pub-run-15/SRR8723416/SRR8723416.1
SRX5516643	SRR8723415	2019-03-13 15:25:00	SRP188351	SRA859647	SRS4484115	SAMN11119382	PRJNA526893			ILLUMINA	Illumina HiSeq 2500	TRANSCRIPTOMIC	RNA-Seq	PAIRED	cDNA		5278972	1066352344	5278972	202	567	GEO			putida_silver	putida_silver:ctrl	ctrl	ctrl						25				PBS						Putida co-culture		https://sra-downloadb.be-md.ncbi.nlm.nih.gov/sos2/sra-pub-run-15/SRR8723415/SRR8723415.1
SRX5516642	SRR8723414	2019-03-13 15:24:00	SRP188351	SRA859647	SRS4484114	SAMN11119383	PRJNA526893			ILLUMINA	Illumina HiSeq 2500	TRANSCRIPTOMIC	RNA-Seq	PAIRED	cDNA		5113739	1032975278	5113739	202	543	GEO			putida_silver	putida_silver:ctrl	ctrl	ctrl						25				PBS						Putida co-culture		https://sra-downloadb.be-md.ncbi.nlm.nih.gov/sos3/sra-pub-run-19/SRR8723414/SRR8723414.1
SRX5388327	SRR8587792	2019-02-18 13:21:00	SRP186186	SRA850130	SRS4376766	SAMN10962640	PRJNA523019	GSM3611674	GSE126710	ILLUMINA	NextSeq 550	TRANSCRIPTOMIC	RNA-Seq	SINGLE	cDNA		10780719	1724915040	0	160	684	GEO	batch		phage_lysogen	phage_lysogen:O157_H7_PA8	O157_H7_PA8	wt_ctrl			mid-log		0.5	37		O2		LB							31208335	https://sra-downloadb.be-md.ncbi.nlm.nih.gov/sos3/sra-pub-run-20/SRR8587792/SRR8587792.1
SRX5388326	SRR8587791	2019-02-18 13:20:00	SRP186186	SRA850130	SRS4376765	SAMN10962641	PRJNA523019	GSM3611673	GSE126710	ILLUMINA	NextSeq 550	TRANSCRIPTOMIC	RNA-Seq	SINGLE	cDNA		10123540	1619766400	0	160	648	GEO	batch		phage_lysogen	phage_lysogen:O157_H7_PA8	O157_H7_PA8	wt_ctrl			mid-log		0.5	37		O2		LB							31208335	https://sra-downloadb.be-md.ncbi.nlm.nih.gov/sos3/sra-pub-run-20/SRR8587791/SRR8587791.1
SRX5388325	SRR8587790	2019-02-18 13:22:00	SRP186186	SRA850130	SRS4376764	SAMN10962642	PRJNA523019	GSM3611672	GSE126710	ILLUMINA	NextSeq 550	TRANSCRIPTOMIC	RNA-Seq	SINGLE	cDNA		13870353	2219256480	0	160	885	GEO	batch		phage_lysogen	phage_lysogen:O157_H7_PA8	O157_H7_PA8	wt_ctrl			mid-log		0.5	37		O2		LB							31208335	https://sra-downloadb.be-md.ncbi.nlm.nih.gov/sos3/sra-pub-run-19/SRR8587790/SRR8587790.1
SRX5388324	SRR8587789	2019-02-18 13:24:00	SRP186186	SRA850130	SRS4376763	SAMN10962643	PRJNA523019	GSM3611671	GSE126710	ILLUMINA	NextSeq 550	TRANSCRIPTOMIC	RNA-Seq	SINGLE	cDNA		19275120	3084019200	0	160	1223	GEO	batch		phage_lysogen	phage_lysogen:O104_H4	O104_H4	wt_ctrl			mid-log		0.5	37		O2		LB							31208335	https://sra-downloadb.be-md.ncbi.nlm.nih.gov/sos3/sra-pub-run-20/SRR8587789/SRR8587789.1
SRX5388323	SRR8587788	2019-02-18 13:23:00	SRP186186	SRA850130	SRS4376762	SAMN10962644	PRJNA523019	GSM3611670	GSE126710	ILLUMINA	NextSeq 550	TRANSCRIPTOMIC	RNA-Seq	SINGLE	cDNA		16445977	2631356320	0	160	1039	GEO	batch		phage_lysogen	phage_lysogen:O104_H4	O104_H4	wt_ctrl			mid-log		0.5	37		O2		LB							31208335	https://sra-downloadb.be-md.ncbi.nlm.nih.gov/sos3/sra-pub-run-20/SRR8587788/SRR8587788.1
SRX5388322	SRR8587787	2019-02-18 13:24:00	SRP186186	SRA850130	SRS4376761	SAMN10962645	PRJNA523019	GSM3611669	GSE126710	ILLUMINA	NextSeq 550	TRANSCRIPTOMIC	RNA-Seq	SINGLE	cDNA		19221617	3075458720	0	160	1210	GEO	batch		phage_lysogen	phage_lysogen:O104_H4	O104_H4	wt_ctrl			mid-log		0.5	37		O2		LB							31208335	https://sra-downloadb.be-md.ncbi.nlm.nih.gov/sos3/sra-pub-run-19/SRR8587787/SRR8587787.1
SRX5388321	SRR8587786	2019-02-18 13:20:00	SRP186186	SRA850130	SRS4376760	SAMN10962646	PRJNA523019	GSM3611668	GSE126710	ILLUMINA	NextSeq 550	TRANSCRIPTOMIC	RNA-Seq	SINGLE	cDNA		10557443	1689190880	0	160	670	GEO	batch		phage_lysogen	phage_lysogen:wt_ctrl	wt_ctrl	wt_ctrl			mid-log		0.5	37		O2		LB							31208335	https://sra-downloadb.be-md.ncbi.nlm.nih.gov/sos3/sra-pub-run-19/SRR8587786/SRR8587786.1
SRX5388320	SRR8587785	2019-02-18 13:21:00	SRP186186	SRA850130	SRS4376759	SAMN10962647	PRJNA523019	GSM3611667	GSE126710	ILLUMINA	NextSeq 550	TRANSCRIPTOMIC	RNA-Seq	SINGLE	cDNA		11991195	1918591200	0	160	760	GEO	batch		phage_lysogen	phage_lysogen:wt_ctrl	wt_ctrl	wt_ctrl			mid-log		0.5	37		O2		LB							31208335	https://sra-downloadb.be-md.ncbi.nlm.nih.gov/sos3/sra-pub-run-21/SRR8587785/SRR8587785.1
SRX5388319	SRR8587784	2019-02-18 13:22:00	SRP186186	SRA850130	SRS4376758	SAMN10962639	PRJNA523019	GSM3611666	GSE126710	ILLUMINA	NextSeq 550	TRANSCRIPTOMIC	RNA-Seq	SINGLE	cDNA		14370008	2299201280	0	160	914	GEO	batch		phage_lysogen	phage_lysogen:wt_ctrl	wt_ctrl	wt_ctrl			mid-log		0.5	37		O2		LB							31208335	https://sra-downloadb.be-md.ncbi.nlm.nih.gov/sos3/sra-pub-run-20/SRR8587784/SRR8587784.1
SRX5204097	SRR8394617	2019-01-04 12:13:00	SRP175294	SRA830462	SRS4208822	SAMN10692952	PRJNA513039	GSM3539187	GSE124673	ILLUMINA	Illumina Genome Analyzer IIx	TRANSCRIPTOMIC	RNA-Seq	SINGLE	cDNA		8948670	456195286	0	50	150	GEO	batch		biocide	biocide:ctrl_30m	ctrl_30m	ctrl_30m						37	7	O2	00:00:30	M9	glucose	NH4Cl(1)					32385082	https://sra-downloadb.be-md.ncbi.nlm.nih.gov/sos2/sra-pub-run-13/SRR8394617/SRR8394617.1
SRX5204096	SRR8394616	2019-01-04 12:13:00	SRP175294	SRA830462	SRS4208821	SAMN10692954	PRJNA513039	GSM3539186	GSE124673	ILLUMINA	Illumina Genome Analyzer IIx	TRANSCRIPTOMIC	RNA-Seq	SINGLE	cDNA		9232397	470650092	0	50	154	GEO	batch		biocide	biocide:ctrl_30m	ctrl_30m	ctrl_30m						37	7	O2	00:00:30	M9	glucose	NH4Cl(1)					32385082	https://sra-downloadb.be-md.ncbi.nlm.nih.gov/sos3/sra-pub-run-19/SRR8394616/SRR8394616.1
SRX5204095	SRR8394615	2019-01-04 12:13:00	SRP175294	SRA830462	SRS4208820	SAMN10692955	PRJNA513039	GSM3539185	GSE124673	ILLUMINA	Illumina Genome Analyzer IIx	TRANSCRIPTOMIC	RNA-Seq	SINGLE	cDNA		7983654	406994809	0	50	134	GEO	batch		biocide	biocide:ctrl_30m	ctrl_30m	ctrl_30m						37	7	O2	00:00:30	M9	glucose	NH4Cl(1)					32385082	https://sra-downloadb.be-md.ncbi.nlm.nih.gov/sos2/sra-pub-run-13/SRR8394615/SRR8394615.1
SRX5204094	SRR8394614	2019-01-04 12:13:00	SRP175294	SRA830462	SRS4208819	SAMN10692957	PRJNA513039	GSM3539184	GSE124673	ILLUMINA	Illumina Genome Analyzer IIx	TRANSCRIPTOMIC	RNA-Seq	SINGLE	cDNA		7956348	405599003	0	50	135	GEO	batch		biocide	biocide:ctrl_12h	ctrl_12h	ctrl_30m			mid-exponential			37	7	O2	12:00:00	M9	glucose	NH4Cl(1)					32385082	https://sra-downloadb.st-va.ncbi.nlm.nih.gov/sos1/sra-pub-run-18/SRR8394614/SRR8394614.1
SRX5204093	SRR8394613	2019-01-04 12:13:00	SRP175294	SRA830462	SRS4208818	SAMN10692959	PRJNA513039	GSM3539183	GSE124673	ILLUMINA	Illumina Genome Analyzer IIx	TRANSCRIPTOMIC	RNA-Seq	SINGLE	cDNA		8399861	428205351	0	50	143	GEO	batch		biocide	biocide:ctrl_12h	ctrl_12h	ctrl_30m			mid-exponential			37	7	O2	12:00:00	M9	glucose	NH4Cl(1)					32385082	https://sra-downloadb.be-md.ncbi.nlm.nih.gov/sos2/sra-pub-run-13/SRR8394613/SRR8394613.1
SRX5204092	SRR8394612	2019-01-04 12:13:00	SRP175294	SRA830462	SRS4208817	SAMN10692960	PRJNA513039	GSM3539182	GSE124673	ILLUMINA	Illumina Genome Analyzer IIx	TRANSCRIPTOMIC	RNA-Seq	SINGLE	cDNA		8054622	410614422	0	50	136	GEO	batch		biocide	biocide:ctrl_12h	ctrl_12h	ctrl_30m			mid-exponential			37	7	O2	12:00:00	M9	glucose	NH4Cl(1)					32385082	https://sra-downloadb.st-va.ncbi.nlm.nih.gov/sos1/sra-pub-run-18/SRR8394612/SRR8394612.1
SRX5204091	SRR8394611	2019-01-04 12:13:00	SRP175294	SRA830462	SRS4208816	SAMN10693010	PRJNA513039	GSM3539181	GSE124673	ILLUMINA	Illumina Genome Analyzer IIx	TRANSCRIPTOMIC	RNA-Seq	SINGLE	cDNA		8455369	431030143	0	50	143	GEO	batch		biocide	biocide:pvp-i_30m	pvp-i_30m	ctrl_30m						37	7	O2	00:00:30	M9	glucose	NH4Cl(1)	Povidone-Iodine(12.5ug/mL)				32385082	https://sra-downloadb.be-md.ncbi.nlm.nih.gov/sos3/sra-pub-run-21/SRR8394611/SRR8394611.1
SRX5204090	SRR8394610	2019-01-04 12:13:00	SRP175294	SRA830462	SRS4208815	SAMN10693011	PRJNA513039	GSM3539180	GSE124673	ILLUMINA	Illumina Genome Analyzer IIx	TRANSCRIPTOMIC	RNA-Seq	SINGLE	cDNA		7400278	377250121	0	50	124	GEO	batch		biocide	biocide:pvp-i_30m	pvp-i_30m	ctrl_30m						37	7	O2	00:00:30	M9	glucose	NH4Cl(1)	Povidone-Iodine(12.5ug/mL)				32385082	https://sra-downloadb.be-md.ncbi.nlm.nih.gov/sos3/sra-pub-run-21/SRR8394610/SRR8394610.1
SRX5204089	SRR8394609	2019-01-04 12:13:00	SRP175294	SRA830462	SRS4208814	SAMN10693013	PRJNA513039	GSM3539179	GSE124673	ILLUMINA	Illumina Genome Analyzer IIx	TRANSCRIPTOMIC	RNA-Seq	SINGLE	cDNA		7635622	389240868	0	50	130	GEO	batch		biocide	biocide:pvp-i_30m	pvp-i_30m	ctrl_30m						37	7	O2	00:00:30	M9	glucose	NH4Cl(1)	Povidone-Iodine(12.5ug/mL)				32385082	https://sra-downloadb.be-md.ncbi.nlm.nih.gov/sos2/sra-pub-run-13/SRR8394609/SRR8394609.1
SRX5204088	SRR8394608	2019-01-04 12:12:00	SRP175294	SRA830462	SRS4208813	SAMN10693015	PRJNA513039	GSM3539178	GSE124673	ILLUMINA	Illumina Genome Analyzer IIx	TRANSCRIPTOMIC	RNA-Seq	SINGLE	cDNA		8805542	448868752	0	50	153	GEO	batch		biocide	biocide:phe_30m	phe_30m	ctrl_30m						37	7	O2	00:00:30	M9	glucose	NH4Cl(1)	Chlorophene(0.25mM)				32385082	https://sra-downloadb.be-md.ncbi.nlm.nih.gov/sos3/sra-pub-run-20/SRR8394608/SRR8394608.1
SRX5204087	SRR8394607	2019-01-04 12:14:00	SRP175294	SRA830462	SRS4208812	SAMN10693016	PRJNA513039	GSM3539177	GSE124673	ILLUMINA	Illumina Genome Analyzer IIx	TRANSCRIPTOMIC	RNA-Seq	SINGLE	cDNA		12380217	631122079	0	50	207	GEO	batch		biocide	biocide:phe_30m	phe_30m	ctrl_30m						37	7	O2	00:00:30	M9	glucose	NH4Cl(1)	Chlorophene(0.25mM)				32385082	https://sra-downloadb.st-va.ncbi.nlm.nih.gov/sos1/sra-pub-run-18/SRR8394607/SRR8394607.1
SRX5204086	SRR8394606	2019-01-04 12:13:00	SRP175294	SRA830462	SRS4208811	SAMN10693018	PRJNA513039	GSM3539176	GSE124673	ILLUMINA	Illumina Genome Analyzer IIx	TRANSCRIPTOMIC	RNA-Seq	SINGLE	cDNA		9791994	499178351	0	50	165	GEO	batch		biocide	biocide:phe_30m	phe_30m	ctrl_30m						37	7	O2	00:00:30	M9	glucose	NH4Cl(1)	Chlorophene(0.25mM)				32385082	https://sra-downloadb.be-md.ncbi.nlm.nih.gov/sos3/sra-pub-run-20/SRR8394606/SRR8394606.1
SRX5204085	SRR8394605	2019-01-04 12:13:00	SRP175294	SRA830462	SRS4208810	SAMN10693019	PRJNA513039	GSM3539175	GSE124673	ILLUMINA	Illumina Genome Analyzer IIx	TRANSCRIPTOMIC	RNA-Seq	SINGLE	cDNA		8507654	433701365	0	50	143	GEO	batch		biocide	biocide:bzcl_30m	bzcl_30m	ctrl_30m						37	7	O2	00:00:30	M9	glucose	NH4Cl(1)	Benzalkonium Chloride(3.63mg/L)				32385082	https://sra-downloadb.be-md.ncbi.nlm.nih.gov/sos3/sra-pub-run-19/SRR8394605/SRR8394605.1
SRX5204084	SRR8394604	2019-01-04 12:13:00	SRP175294	SRA830462	SRS4208809	SAMN10693021	PRJNA513039	GSM3539174	GSE124673	ILLUMINA	Illumina Genome Analyzer IIx	TRANSCRIPTOMIC	RNA-Seq	SINGLE	cDNA		8196533	417843887	0	50	137	GEO	batch		biocide	biocide:bzcl_30m	bzcl_30m	ctrl_30m						37	7	O2	00:00:30	M9	glucose	NH4Cl(1)	Benzalkonium Chloride(3.63mg/L)				32385082	https://sra-downloadb.be-md.ncbi.nlm.nih.gov/sos3/sra-pub-run-21/SRR8394604/SRR8394604.1
SRX5204083	SRR8394603	2019-01-04 12:13:00	SRP175294	SRA830462	SRS4208808	SAMN10693022	PRJNA513039	GSM3539173	GSE124673	ILLUMINA	Illumina Genome Analyzer IIx	TRANSCRIPTOMIC	RNA-Seq	SINGLE	cDNA		7375396	375993313	0	50	124	GEO	batch		biocide	biocide:bzcl_30m	bzcl_30m	ctrl_30m						37	7	O2	00:00:30	M9	glucose	NH4Cl(1)	Benzalkonium Chloride(3.63mg/L)				32385082	https://sra-downloadb.be-md.ncbi.nlm.nih.gov/sos3/sra-pub-run-21/SRR8394603/SRR8394603.1
SRX5204082	SRR8394602	2019-01-04 12:13:00	SRP175294	SRA830462	SRS4208807	SAMN10693023	PRJNA513039	GSM3539172	GSE124673	ILLUMINA	Illumina Genome Analyzer IIx	TRANSCRIPTOMIC	RNA-Seq	SINGLE	cDNA		7223767	368255603	0	50	122	GEO	batch		biocide	biocide:chx_12h	chx_12h	ctrl_30m			mid-exponential			37	7	O2	12:00:00	M9	glucose	NH4Cl(1)	Chlorhexidine(1.48uM)				32385082	https://sra-downloadb.be-md.ncbi.nlm.nih.gov/sos3/sra-pub-run-19/SRR8394602/SRR8394602.1
SRX5204081	SRR8394601	2019-01-04 12:13:00	SRP175294	SRA830462	SRS4208806	SAMN10693024	PRJNA513039	GSM3539171	GSE124673	ILLUMINA	Illumina Genome Analyzer IIx	TRANSCRIPTOMIC	RNA-Seq	SINGLE	cDNA		8108073	413329198	0	50	138	GEO	batch		biocide	biocide:chx_12h	chx_12h	ctrl_30m			mid-exponential			37	7	O2	12:00:00	M9	glucose	NH4Cl(1)	Chlorhexidine(1.48uM)				32385082	https://sra-downloadb.st-va.ncbi.nlm.nih.gov/sos1/sra-pub-run-18/SRR8394601/SRR8394601.1
SRX5204080	SRR8394600	2019-01-04 12:12:00	SRP175294	SRA830462	SRS4208805	SAMN10693026	PRJNA513039	GSM3539170	GSE124673	ILLUMINA	Illumina Genome Analyzer IIx	TRANSCRIPTOMIC	RNA-Seq	SINGLE	cDNA		6369598	324703783	0	50	108	GEO	batch		biocide	biocide:chx_12h	chx_12h	ctrl_30m			mid-exponential			37	7	O2	12:00:00	M9	glucose	NH4Cl(1)	Chlorhexidine(1.48uM)				32385082	https://sra-downloadb.be-md.ncbi.nlm.nih.gov/sos3/sra-pub-run-21/SRR8394600/SRR8394600.1
SRX5204079	SRR8394599	2019-01-04 12:13:00	SRP175294	SRA830462	SRS4208804	SAMN10693089	PRJNA513039	GSM3539169	GSE124673	ILLUMINA	Illumina Genome Analyzer IIx	TRANSCRIPTOMIC	RNA-Seq	SINGLE	cDNA		7644694	389704190	0	50	129	GEO	batch		biocide	biocide:bleach_12h	bleach_12h	ctrl_30m			mid-exponential			37	7	O2	12:00:00	M9	glucose	NH4Cl(1)	Sodium Hypochlorite(3.64uM)				32385082	https://sra-downloadb.be-md.ncbi.nlm.nih.gov/sos3/sra-pub-run-20/SRR8394599/SRR8394599.1
SRX5204078	SRR8394598	2019-01-04 12:13:00	SRP175294	SRA830462	SRS4208803	SAMN10693091	PRJNA513039	GSM3539168	GSE124673	ILLUMINA	Illumina Genome Analyzer IIx	TRANSCRIPTOMIC	RNA-Seq	SINGLE	cDNA		7403885	377428966	0	50	127	GEO	batch		biocide	biocide:bleach_12h	bleach_12h	ctrl_30m			mid-exponential			37	7	O2	12:00:00	M9	glucose	NH4Cl(1)	Sodium Hypochlorite(3.64uM)				32385082	https://sra-downloadb.be-md.ncbi.nlm.nih.gov/sos2/sra-pub-run-13/SRR8394598/SRR8394598.1
SRX5204077	SRR8394597	2019-01-04 12:13:00	SRP175294	SRA830462	SRS4208802	SAMN10693092	PRJNA513039	GSM3539167	GSE124673	ILLUMINA	Illumina Genome Analyzer IIx	TRANSCRIPTOMIC	RNA-Seq	SINGLE	cDNA		7152441	364610701	0	50	121	GEO	batch		biocide	biocide:bleach_12h	bleach_12h	ctrl_30m			mid-exponential			37	7	O2	12:00:00	M9	glucose	NH4Cl(1)	Sodium Hypochlorite(3.64uM)				32385082	https://sra-downloadb.be-md.ncbi.nlm.nih.gov/sos3/sra-pub-run-21/SRR8394597/SRR8394597.1
SRX5204076	SRR8394596	2019-01-04 12:12:00	SRP175294	SRA830462	SRS4208801	SAMN10693093	PRJNA513039	GSM3539166	GSE124673	ILLUMINA	Illumina Genome Analyzer IIx	TRANSCRIPTOMIC	RNA-Seq	SINGLE	cDNA		7581558	386487388	0	50	129	GEO	batch		biocide	biocide:pvp-i_12h	pvp-i_12h	ctrl_30m			mid-exponential			37	7	O2	12:00:00	M9	glucose	NH4Cl(1)	Povidone-Iodine(12.5ug/mL)				32385082	https://sra-downloadb.be-md.ncbi.nlm.nih.gov/sos3/sra-pub-run-20/SRR8394596/SRR8394596.1
SRX5204075	SRR8394595	2019-01-04 12:13:00	SRP175294	SRA830462	SRS4208800	SAMN10693095	PRJNA513039	GSM3539165	GSE124673	ILLUMINA	Illumina Genome Analyzer IIx	TRANSCRIPTOMIC	RNA-Seq	SINGLE	cDNA		10017989	510691394	0	50	172	GEO	batch		biocide	biocide:pvp-i_12h	pvp-i_12h	ctrl_30m			mid-exponential			37	7	O2	12:00:00	M9	glucose	NH4Cl(1)	Povidone-Iodine(12.5ug/mL)				32385082	https://sra-downloadb.be-md.ncbi.nlm.nih.gov/sos3/sra-pub-run-19/SRR8394595/SRR8394595.1
SRX5204074	SRR8394594	2019-01-04 12:13:00	SRP175294	SRA830462	SRS4208799	SAMN10693096	PRJNA513039	GSM3539164	GSE124673	ILLUMINA	Illumina Genome Analyzer IIx	TRANSCRIPTOMIC	RNA-Seq	SINGLE	cDNA		8354478	425882675	0	50	143	GEO	batch		biocide	biocide:pvp-i_12h	pvp-i_12h	ctrl_30m			mid-exponential			37	7	O2	12:00:00	M9	glucose	NH4Cl(1)	Povidone-Iodine(12.5ug/mL)				32385082	https://sra-downloadb.st-va.ncbi.nlm.nih.gov/sos1/sra-pub-run-18/SRR8394594/SRR8394594.1
SRX5204073	SRR8394593	2019-01-04 12:13:00	SRP175294	SRA830462	SRS4208798	SAMN10693098	PRJNA513039	GSM3539163	GSE124673	ILLUMINA	Illumina Genome Analyzer IIx	TRANSCRIPTOMIC	RNA-Seq	SINGLE	cDNA		8231180	419597059	0	50	141	GEO	batch		biocide	biocide:phe_12h	phe_12h	ctrl_30m			mid-exponential			37	7	O2	12:00:00	M9	glucose	NH4Cl(1)	Chlorophene(0.25mM)				32385082	https://sra-downloadb.be-md.ncbi.nlm.nih.gov/sos3/sra-pub-run-19/SRR8394593/SRR8394593.1
SRX5204072	SRR8394592	2019-01-04 12:13:00	SRP175294	SRA830462	SRS4208797	SAMN10693099	PRJNA513039	GSM3539162	GSE124673	ILLUMINA	Illumina Genome Analyzer IIx	TRANSCRIPTOMIC	RNA-Seq	SINGLE	cDNA		7265539	370378816	0	50	123	GEO	batch		biocide	biocide:phe_12h	phe_12h	ctrl_30m			mid-exponential			37	7	O2	12:00:00	M9	glucose	NH4Cl(1)	Chlorophene(0.25mM)				32385082	https://sra-downloadb.be-md.ncbi.nlm.nih.gov/sos3/sra-pub-run-20/SRR8394592/SRR8394592.1
SRX5204071	SRR8394591	2019-01-04 12:12:00	SRP175294	SRA830462	SRS4208796	SAMN10693101	PRJNA513039	GSM3539161	GSE124673	ILLUMINA	Illumina Genome Analyzer IIx	TRANSCRIPTOMIC	RNA-Seq	SINGLE	cDNA		6898927	351690979	0	50	115	GEO	batch		biocide	biocide:phe_12h	phe_12h	ctrl_30m			mid-exponential			37	7	O2	12:00:00	M9	glucose	NH4Cl(1)	Chlorophene(0.25mM)				32385082	https://sra-downloadb.be-md.ncbi.nlm.nih.gov/sos3/sra-pub-run-19/SRR8394591/SRR8394591.1
SRX5204070	SRR8394590	2019-01-04 12:13:00	SRP175294	SRA830462	SRS4208795	SAMN10693038	PRJNA513039	GSM3539160	GSE124673	ILLUMINA	Illumina Genome Analyzer IIx	TRANSCRIPTOMIC	RNA-Seq	SINGLE	cDNA		9905709	504970271	0	50	169	GEO	batch		biocide	biocide:paa_12h	paa_12h	ctrl_30m			mid-exponential			37	7	O2	12:00:00	M9	glucose	NH4Cl(1)	Peracetic Acid(9uM)				32385082	https://sra-downloadb.be-md.ncbi.nlm.nih.gov/sos3/sra-pub-run-19/SRR8394590/SRR8394590.1
SRX5204069	SRR8394589	2019-01-04 12:13:00	SRP175294	SRA830462	SRS4208794	SAMN10693037	PRJNA513039	GSM3539159	GSE124673	ILLUMINA	Illumina Genome Analyzer IIx	TRANSCRIPTOMIC	RNA-Seq	SINGLE	cDNA		10393992	529867035	0	50	174	GEO	batch		biocide	biocide:paa_12h	paa_12h	ctrl_30m			mid-exponential			37	7	O2	12:00:00	M9	glucose	NH4Cl(1)	Peracetic Acid(9uM)				32385082	https://sra-downloadb.be-md.ncbi.nlm.nih.gov/sos2/sra-pub-run-13/SRR8394589/SRR8394589.1
SRX5204068	SRR8394588	2019-01-04 12:13:00	SRP175294	SRA830462	SRS4208793	SAMN10693036	PRJNA513039	GSM3539158	GSE124673	ILLUMINA	Illumina Genome Analyzer IIx	TRANSCRIPTOMIC	RNA-Seq	SINGLE	cDNA		8021905	408941523	0	50	136	GEO	batch		biocide	biocide:paa_12h	paa_12h	ctrl_30m			mid-exponential			37	7	O2	12:00:00	M9	glucose	NH4Cl(1)	Peracetic Acid(9uM)				32385082	https://sra-downloadb.be-md.ncbi.nlm.nih.gov/sos3/sra-pub-run-21/SRR8394588/SRR8394588.1
SRX5204067	SRR8394587	2019-01-04 12:13:00	SRP175294	SRA830462	SRS4208792	SAMN10693033	PRJNA513039	GSM3539157	GSE124673	ILLUMINA	Illumina Genome Analyzer IIx	TRANSCRIPTOMIC	RNA-Seq	SINGLE	cDNA		8084087	412122173	0	50	137	GEO	batch		biocide	biocide:2ppoh_12h	2ppoh_12h	ctrl_30m			mid-exponential			37	7	O2	12:00:00	M9	glucose	NH4Cl(1)	Isopropanol(2.7%)				32385082	https://sra-downloadb.be-md.ncbi.nlm.nih.gov/sos3/sra-pub-run-19/SRR8394587/SRR8394587.1
SRX5204066	SRR8394586	2019-01-04 12:14:00	SRP175294	SRA830462	SRS4208791	SAMN10693027	PRJNA513039	GSM3539156	GSE124673	ILLUMINA	Illumina Genome Analyzer IIx	TRANSCRIPTOMIC	RNA-Seq	SINGLE	cDNA		10251410	522593265	0	50	174	GEO	batch		biocide	biocide:2ppoh_12h	2ppoh_12h	ctrl_30m			mid-exponential			37	7	O2	12:00:00	M9	glucose	NH4Cl(1)	Isopropanol(2.7%)				32385082	https://sra-downloadb.be-md.ncbi.nlm.nih.gov/sos3/sra-pub-run-21/SRR8394586/SRR8394586.1
SRX5204065	SRR8394585	2019-01-04 12:13:00	SRP175294	SRA830462	SRS4208790	SAMN10693039	PRJNA513039	GSM3539155	GSE124673	ILLUMINA	Illumina Genome Analyzer IIx	TRANSCRIPTOMIC	RNA-Seq	SINGLE	cDNA		8361680	426264622	0	50	141	GEO	batch		biocide	biocide:2ppoh_12h	2ppoh_12h	ctrl_30m			mid-exponential			37	7	O2	12:00:00	M9	glucose	NH4Cl(1)	Isopropanol(2.7%)				32385082	https://sra-downloadb.be-md.ncbi.nlm.nih.gov/sos2/sra-pub-run-13/SRR8394585/SRR8394585.1
SRX5204064	SRR8394584	2019-01-04 12:12:00	SRP175294	SRA830462	SRS4208789	SAMN10693034	PRJNA513039	GSM3539154	GSE124673	ILLUMINA	Illumina Genome Analyzer IIx	TRANSCRIPTOMIC	RNA-Seq	SINGLE	cDNA		6909694	352244009	0	50	118	GEO	batch		biocide	biocide:h2o2_12h	h2o2_12h	ctrl_30m			mid-exponential			37	7	O2	12:00:00	M9	glucose	NH4Cl(1)	Hydrogen Peroxide(272uM)				32385082	https://sra-downloadb.be-md.ncbi.nlm.nih.gov/sos3/sra-pub-run-19/SRR8394584/SRR8394584.1
SRX5204063	SRR8394583	2019-01-04 12:13:00	SRP175294	SRA830462	SRS4208788	SAMN10693032	PRJNA513039	GSM3539153	GSE124673	ILLUMINA	Illumina Genome Analyzer IIx	TRANSCRIPTOMIC	RNA-Seq	SINGLE	cDNA		8988036	458192795	0	50	151	GEO	batch		biocide	biocide:h2o2_12h	h2o2_12h	ctrl_30m			mid-exponential			37	7	O2	12:00:00	M9	glucose	NH4Cl(1)	Hydrogen Peroxide(272uM)				32385082	https://sra-downloadb.be-md.ncbi.nlm.nih.gov/sos3/sra-pub-run-21/SRR8394583/SRR8394583.1
SRX5204062	SRR8394582	2019-01-04 12:13:00	SRP175294	SRA830462	SRS4208787	SAMN10693030	PRJNA513039	GSM3539152	GSE124673	ILLUMINA	Illumina Genome Analyzer IIx	TRANSCRIPTOMIC	RNA-Seq	SINGLE	cDNA		9248560	471477402	0	50	156	GEO	batch		biocide	biocide:h2o2_12h	h2o2_12h	ctrl_30m			mid-exponential			37	7	O2	12:00:00	M9	glucose	NH4Cl(1)	Hydrogen Peroxide(272uM)				32385082	https://sra-downloadb.be-md.ncbi.nlm.nih.gov/sos3/sra-pub-run-21/SRR8394582/SRR8394582.1
SRX5204061	SRR8394581	2019-01-04 12:13:00	SRP175294	SRA830462	SRS4208786	SAMN10693029	PRJNA513039	GSM3539151	GSE124673	ILLUMINA	Illumina Genome Analyzer IIx	TRANSCRIPTOMIC	RNA-Seq	SINGLE	cDNA		7710102	393047060	0	50	130	GEO	batch		biocide	biocide:gluald_12h	gluald_12h	ctrl_30m			mid-exponential			37	7	O2	12:00:00	M9	glucose	NH4Cl(1)	Glutaraldehyde(29uM)				32385082	https://sra-downloadb.st-va.ncbi.nlm.nih.gov/sos1/sra-pub-run-18/SRR8394581/SRR8394581.1
SRX5204060	SRR8394580	2019-01-04 12:13:00	SRP175294	SRA830462	SRS4208785	SAMN10693028	PRJNA513039	GSM3539150	GSE124673	ILLUMINA	Illumina Genome Analyzer IIx	TRANSCRIPTOMIC	RNA-Seq	SINGLE	cDNA		6926717	353111300	0	50	117	GEO	batch		biocide	biocide:gluald_12h	gluald_12h	ctrl_30m			mid-exponential			37	7	O2	12:00:00	M9	glucose	NH4Cl(1)	Glutaraldehyde(29uM)				32385082	https://sra-downloadb.be-md.ncbi.nlm.nih.gov/sos2/sra-pub-run-13/SRR8394580/SRR8394580.1
SRX5204059	SRR8394579	2019-01-04 12:13:00	SRP175294	SRA830462	SRS4208784	SAMN10693041	PRJNA513039	GSM3539149	GSE124673	ILLUMINA	Illumina Genome Analyzer IIx	TRANSCRIPTOMIC	RNA-Seq	SINGLE	cDNA		8342677	425293829	0	50	139	GEO	batch		biocide	biocide:gluald_12h	gluald_12h	ctrl_30m			mid-exponential			37	7	O2	12:00:00	M9	glucose	NH4Cl(1)	Glutaraldehyde(29uM)				32385082	https://sra-downloadb.be-md.ncbi.nlm.nih.gov/sos3/sra-pub-run-20/SRR8394579/SRR8394579.1
SRX5204058	SRR8394578	2019-01-04 12:13:00	SRP175294	SRA830462	SRS4208783	SAMN10693042	PRJNA513039	GSM3539148	GSE124673	ILLUMINA	Illumina Genome Analyzer IIx	TRANSCRIPTOMIC	RNA-Seq	SINGLE	cDNA		8555502	436142011	0	50	144	GEO	batch		biocide	biocide:etoh_12h	etoh_12h	ctrl_30m			mid-exponential			37	7	O2	12:00:00	M9	glucose	NH4Cl(1)	Ethanol(2.8%)				32385082	https://sra-downloadb.st-va.ncbi.nlm.nih.gov/sos1/sra-pub-run-18/SRR8394578/SRR8394578.1
SRX5204057	SRR8394577	2019-01-04 12:12:00	SRP175294	SRA830462	SRS4208782	SAMN10693044	PRJNA513039	GSM3539147	GSE124673	ILLUMINA	Illumina Genome Analyzer IIx	TRANSCRIPTOMIC	RNA-Seq	SINGLE	cDNA		7750899	395135025	0	50	131	GEO	batch		biocide	biocide:etoh_12h	etoh_12h	ctrl_30m			mid-exponential			37	7	O2	12:00:00	M9	glucose	NH4Cl(1)	Ethanol(2.8%)				32385082	https://sra-downloadb.be-md.ncbi.nlm.nih.gov/sos2/sra-pub-run-13/SRR8394577/SRR8394577.1
SRX5204056	SRR8394576	2019-01-04 12:13:00	SRP175294	SRA830462	SRS4208781	SAMN10693047	PRJNA513039	GSM3539146	GSE124673	ILLUMINA	Illumina Genome Analyzer IIx	TRANSCRIPTOMIC	RNA-Seq	SINGLE	cDNA		10149413	517393929	0	50	173	GEO	batch		biocide	biocide:etoh_12h	etoh_12h	ctrl_30m			mid-exponential			37	7	O2	12:00:00	M9	glucose	NH4Cl(1)	Ethanol(2.8%)				32385082	https://sra-downloadb.st-va.ncbi.nlm.nih.gov/sos1/sra-pub-run-18/SRR8394576/SRR8394576.1
SRX5204055	SRR8394575	2019-01-04 12:13:00	SRP175294	SRA830462	SRS4208780	SAMN10693049	PRJNA513039	GSM3539145	GSE124673	ILLUMINA	Illumina Genome Analyzer IIx	TRANSCRIPTOMIC	RNA-Seq	SINGLE	cDNA		7857675	400571506	0	50	133	GEO	batch		biocide	biocide:bzcl_12h	bzcl_12h	ctrl_30m			mid-exponential			37	7	O2	12:00:00	M9	glucose	NH4Cl(1)	Benzalkonium Chloride(3.63mg/L)				32385082	https://sra-downloadb.be-md.ncbi.nlm.nih.gov/sos2/sra-pub-run-13/SRR8394575/SRR8394575.1
SRX5204054	SRR8394574	2019-01-04 12:13:00	SRP175294	SRA830462	SRS4208779	SAMN10693050	PRJNA513039	GSM3539144	GSE124673	ILLUMINA	Illumina Genome Analyzer IIx	TRANSCRIPTOMIC	RNA-Seq	SINGLE	cDNA		8487405	432675011	0	50	142	GEO	batch		biocide	biocide:bzcl_12h	bzcl_12h	ctrl_30m			mid-exponential			37	7	O2	12:00:00	M9	glucose	NH4Cl(1)	Benzalkonium Chloride(3.63mg/L)				32385082	https://sra-downloadb.be-md.ncbi.nlm.nih.gov/sos3/sra-pub-run-20/SRR8394574/SRR8394574.1
SRX5204053	SRR8394573	2019-01-04 12:13:00	SRP175294	SRA830462	SRS4208778	SAMN10693053	PRJNA513039	GSM3539143	GSE124673	ILLUMINA	Illumina Genome Analyzer IIx	TRANSCRIPTOMIC	RNA-Seq	SINGLE	cDNA		13059914	665766067	0	50	221	GEO	batch		biocide	biocide:bzcl_12h	bzcl_12h	ctrl_30m			mid-exponential			37	7	O2	12:00:00	M9	glucose	NH4Cl(1)	Benzalkonium Chloride(3.63mg/L)				32385082	https://sra-downloadb.be-md.ncbi.nlm.nih.gov/sos3/sra-pub-run-20/SRR8394573/SRR8394573.1
SRX5130607	SRR8317910	2018-12-14 11:02:00	SRP173446	SRA823168	SRS4143531	SAMN10593526	PRJNA510064			ILLUMINA	NextSeq 500	TRANSCRIPTOMIC	RNA-Seq	SINGLE	cDNA		6779127	345735477	0	51	108	GEO			t7_time	t7_time:t7_5min	t7_5min	t7_5min						37												https://sra-downloadb.st-va.ncbi.nlm.nih.gov/sos1/sra-pub-run-16/SRR8317910/SRR8317910.1
SRX5130606	SRR8317909	2018-12-14 11:02:00	SRP173446	SRA823168	SRS4143530	SAMN10593527	PRJNA510064			ILLUMINA	NextSeq 500	TRANSCRIPTOMIC	RNA-Seq	SINGLE	cDNA		9727633	496109283	0	51	159	GEO			t7_time	t7_time:t7_5min	t7_5min	t7_5min						37												https://sra-downloadb.st-va.ncbi.nlm.nih.gov/sos1/sra-pub-run-16/SRR8317909/SRR8317909.1
SRX5130598	SRR8317901	2018-12-14 11:01:00	SRP173446	SRA823168	SRS4143522	SAMN10593530	PRJNA510064			ILLUMINA	NextSeq 500	TRANSCRIPTOMIC	RNA-Seq	SINGLE	cDNA		11196921	571042971	0	51	181	GEO			t7_time	t7_time:t7_10min	t7_10min	t7_5min						37												https://sra-downloadb.st-va.ncbi.nlm.nih.gov/sos1/sra-pub-run-16/SRR8317901/SRR8317901.1
SRX5130597	SRR8317900	2018-12-14 11:01:00	SRP173446	SRA823168	SRS4143521	SAMN10593531	PRJNA510064			ILLUMINA	NextSeq 500	TRANSCRIPTOMIC	RNA-Seq	SINGLE	cDNA		8888589	453318039	0	51	141	GEO			t7_time	t7_time:t7_5min	t7_5min	t7_5min						37												https://sra-downloadb.be-md.ncbi.nlm.nih.gov/sos3/sra-pub-run-20/SRR8317900/SRR8317900.1
SRX5130596	SRR8317899	2018-12-14 11:01:00	SRP173446	SRA823168	SRS4143520	SAMN10593532	PRJNA510064			ILLUMINA	NextSeq 500	TRANSCRIPTOMIC	RNA-Seq	SINGLE	cDNA		12731592	649311192	0	51	208	GEO			t7_time	t7_time:t7_5min	t7_5min	t7_5min						37												https://sra-downloadb.st-va.ncbi.nlm.nih.gov/sos1/sra-pub-run-16/SRR8317899/SRR8317899.1
SRX5130588	SRR8317891	2018-12-14 11:00:00	SRP173446	SRA823168	SRS4143512	SAMN10593540	PRJNA510064			ILLUMINA	NextSeq 500	TRANSCRIPTOMIC	RNA-Seq	SINGLE	cDNA		11851987	604451337	0	51	192	GEO			t7_time	t7_time:t7_10min	t7_10min	t7_5min						37												https://sra-downloadb.st-va.ncbi.nlm.nih.gov/sos1/sra-pub-run-16/SRR8317891/SRR8317891.1
SRX5130587	SRR8317890	2018-12-14 10:58:00	SRP173446	SRA823168	SRS4143511	SAMN10593541	PRJNA510064			ILLUMINA	NextSeq 500	TRANSCRIPTOMIC	RNA-Seq	SINGLE	cDNA		10139964	517138164	0	51	160	GEO			t7_time	t7_time:t7_5min	t7_5min	t7_5min						37												https://sra-downloadb.be-md.ncbi.nlm.nih.gov/sos3/sra-pub-run-19/SRR8317890/SRR8317890.1
SRX5130586	SRR8317889	2018-12-14 11:00:00	SRP173446	SRA823168	SRS4143510	SAMN10593542	PRJNA510064			ILLUMINA	NextSeq 500	TRANSCRIPTOMIC	RNA-Seq	SINGLE	cDNA		14552452	742175052	0	51	237	GEO			t7_time	t7_time:t7_5min	t7_5min	t7_5min						37												https://sra-downloadb.st-va.ncbi.nlm.nih.gov/sos1/sra-pub-run-16/SRR8317889/SRR8317889.1
SRX5060283	SRR8242107	2018-11-26 10:16:00	SRP170676	SRA814787	SRS4076248	SAMN10476781	PRJNA506920	GSM3488488	GSE122921	ILLUMINA	Illumina HiSeq 2500	TRANSCRIPTOMIC	RNA-Seq	SINGLE	cDNA		22196338	1132013238	0	51	561	GEO	batch		sdsR_ryeA	sdsR_ryeA:wt_8h	wt_8h	wt_8h			stationary			37	7	aerobic		LB							31270363	https://sra-downloadb.st-va.ncbi.nlm.nih.gov/sos1/sra-pub-run-16/SRR8242107/SRR8242107.1
SRX5060279	SRR8242103	2018-11-26 10:16:00	SRP170676	SRA814787	SRS4076244	SAMN10476786	PRJNA506920	GSM3488484	GSE122921	ILLUMINA	Illumina HiSeq 2500	TRANSCRIPTOMIC	RNA-Seq	SINGLE	cDNA		28167013	1436517663	0	51	702	GEO	batch		sdsR_ryeA	sdsR_ryeA:wt_8h	wt_8h	wt_8h			stationary			37	7	aerobic		LB							31270363	https://sra-downloadb.be-md.ncbi.nlm.nih.gov/sos3/sra-pub-run-21/SRR8242103/SRR8242103.1
SRX5036626	SRR8218078	2018-05-21							GSE122779	ILLUMINA	HiSeq 4000			PAIRED									Batch		efeU	efeU:menFentCubiC_ale38	menFentCubiC_ale38		Pseudogene Repair	Endpoint		0.58		37	7			M9	glucose(4)	NH4Cl(1)			2	Also used in quinone study			s3://precise-db/raw_data/efeU/SRR8218078_1.fastq.gz	s3://precise-db/raw_data/efeU/SRR8218078_2.fastq.gz
SRX5036625	SRR8218077	2018-05-21							GSE122779	ILLUMINA	HiSeq 4000			PAIRED									Batch		efeU	efeU:menFentCubiC_ale38	menFentCubiC_ale38		Pseudogene Repair	Endpoint		0.58		37	7			M9	glucose(4)	NH4Cl(1)			2	Also used in quinone study			s3://precise-db/raw_data/efeU/SRR8218077_1.fastq.gz	s3://precise-db/raw_data/efeU/SRR8218077_2.fastq.gz
SRX5036624	SRR8218076	2018-05-21							GSE122779	ILLUMINA	HiSeq 4000			PAIRED									Batch		efeU	efeU:menFentCubiC_ale37	menFentCubiC_ale37		Pseudogene Repair	Endpoint		0.46		37	7			M9	glucose(4)	NH4Cl(1)			2	Also used in quinone study			s3://precise-db/raw_data/efeU/SRR8218076_1.fastq.gz	s3://precise-db/raw_data/efeU/SRR8218076_2.fastq.gz
SRX5036623	SRR8218075	2018-05-21							GSE122779	ILLUMINA	HiSeq 4000			PAIRED									Batch		efeU	efeU:menFentCubiC_ale37	menFentCubiC_ale37		Pseudogene Repair	Endpoint		0.46		37	7			M9	glucose(4)	NH4Cl(1)			2	Also used in quinone study			s3://precise-db/raw_data/efeU/SRR8218075_1.fastq.gz	s3://precise-db/raw_data/efeU/SRR8218075_2.fastq.gz
SRX5036622	SRR8218074	2018-05-21							GSE122779	ILLUMINA	HiSeq 4000			PAIRED									Batch		efeU	efeU:menFentCubiC_ale36	menFentCubiC_ale36		Pseudogene Repair	Endpoint		0.58		37	7			M9	glucose(4)	NH4Cl(1)			2	Also used in quinone study			s3://precise-db/raw_data/efeU/SRR8218074_1.fastq.gz	s3://precise-db/raw_data/efeU/SRR8218074_2.fastq.gz
SRX5036621	SRR8218073	2018-05-21							GSE122779	ILLUMINA	HiSeq 4000			PAIRED									Batch		efeU	efeU:menFentCubiC_ale36	menFentCubiC_ale36		Pseudogene Repair	Endpoint		0.58		37	7			M9	glucose(4)	NH4Cl(1)			2	Also used in quinone study			s3://precise-db/raw_data/efeU/SRR8218073_1.fastq.gz	s3://precise-db/raw_data/efeU/SRR8218073_2.fastq.gz
SRX5036620	SRR8218072	2018-05-21							GSE122779	ILLUMINA	HiSeq 4000			PAIRED									Batch		efeU	efeU:menFentC_ale30	menFentC_ale30		Pseudogene Repair	Endpoint		0.95		37	7			M9	glucose(4)	NH4Cl(1)	FeCl3 (20 uM) + Na-citrate (10 mM)		2				s3://precise-db/raw_data/efeU/SRR8218072_1.fastq.gz	s3://precise-db/raw_data/efeU/SRR8218072_2.fastq.gz
SRX5036619	SRR8218071	2018-05-21							GSE122779	ILLUMINA	HiSeq 4000			PAIRED									Batch		efeU	efeU:menFentC_ale30	menFentC_ale30		Pseudogene Repair	Endpoint		0.95		37	7			M9	glucose(4)	NH4Cl(1)	FeCl3 (20 uM) + Na-citrate (10 mM)		2				s3://precise-db/raw_data/efeU/SRR8218071_1.fastq.gz	s3://precise-db/raw_data/efeU/SRR8218071_2.fastq.gz
[truncated: 1,136 more rows]

## Sheet: Salmonella
Experiment	Run	Date	SRA Study	Submission	Sample	BioSample	BioProject	GEO Sample	GEO Series	Platform	Model	Library Source	Library Strategy	Library Layout	Library Selection	Spots	Bases	Spots with mates	Avg Length	Size (MB)	Center Name	Biosample Genotype	Sample ID	Project	Full Name	Condition	Reference Condition	Knockout	Growth Phase	OD	Temperature	pH	Aerobicity	Media	Supplement	Biological Replicates	Additional Details	PMID
[truncated: 177 more rows]
