# Supplementary material for: Improving prediction of bacterial sRNA regulatory targets with expression data
Source: NAR Genom Bioinform. 2025 May 8;7(2):lqaf055. doi: 10.1093/nargab/lqaf055 (PMC12060007; doi:10.1093/nargab/lqaf055)
Supplement: lqaf055_Supplemental_Files [file lqaf055_supplemental_files.zip › Supplementary_Table_2.xlsx]

## Sheet: Gradient Boosting
	Hyperparam	Hyperparam	Hyperparam	Hyperparam		E. coli Small	E. coli Small	E. coli Small	E. coli Medium	E. coli Medium	E. coli Medium	E. coli Large	E. coli Large	E. coli Large	Salmonella	Salmonella	Salmonella
ML Algorithm	Min Leaf Examples	# Boosting Stages	Learning Rate	Max Depth	# Features	Sensitivity	FPR	AUC	Sensitivity	FPR	AUC	Sensitivity	FPR	AUC	Sensitivity	FPR	AUC
Gradient Boosting	1	100	0.01	3	9	0.2	0.02	0.59	0.12	0.01	0.56	0	0	0.5	0.05	0.01	0.52
Gradient Boosting	1	100	0.01	3	15	0.2	0.02	0.59	0.12	0.01	0.56	0	0	0.5	0.05	0.04	0.51
Gradient Boosting	1	100	0.01	5	9	0.3	0.03	0.64	0.15	0.04	0.56	0.06	0	0.53	0.26	0.04	0.61
Gradient Boosting	1	100	0.01	5	15	0.3	0.03	0.64	0.17	0.02	0.57	0.16	0.01	0.57	0.26	0.07	0.6
Gradient Boosting	1	100	0.01	7	9	0.4	0.02	0.69	0.23	0.04	0.59	0.1	0.02	0.54	0.32	0.05	0.63
Gradient Boosting	1	100	0.01	7	15	0.3	0.04	0.63	0.26	0.04	0.61	0.19	0.02	0.58	0.32	0.04	0.64
Gradient Boosting	1	100	0.1	3	9	0.45	0.04	0.71	0.31	0.05	0.63	0.19	0.04	0.58	0.26	0.05	0.61
Gradient Boosting	1	100	0.1	3	15	0.5	0.05	0.73	0.4	0.05	0.68	0.32	0.05	0.63	0.32	0.07	0.62
Gradient Boosting	1	100	0.1	5	9	0.5	0.02	0.74	0.35	0.06	0.65	0.22	0.05	0.59	0.42	0.08	0.67
Gradient Boosting	1	100	0.1	5	15	0.5	0.04	0.73	0.43	0.07	0.68	0.37	0.06	0.66	0.42	0.08	0.67
Gradient Boosting	1	100	0.1	7	9	0.4	0.03	0.69	0.43	0.08	0.67	0.24	0.07	0.59	0.42	0.08	0.67
Gradient Boosting	1	100	0.1	7	15	0.4	0.04	0.68	0.43	0.06	0.68	0.38	0.07	0.66	0.42	0.08	0.67
Gradient Boosting	1	200	0.01	3	9	0.3	0.03	0.64	0.18	0.02	0.58	0.11	0.02	0.54	0.26	0.03	0.62
Gradient Boosting	1	200	0.01	3	15	0.3	0.02	0.64	0.23	0.02	0.61	0.16	0.02	0.57	0.26	0.05	0.61
Gradient Boosting	1	200	0.01	5	9	0.4	0.03	0.69	0.26	0.05	0.6	0.14	0.03	0.56	0.37	0.06	0.65
Gradient Boosting	1	200	0.01	5	15	0.45	0.03	0.71	0.29	0.04	0.63	0.23	0.03	0.6	0.42	0.08	0.67
Gradient Boosting	1	200	0.01	7	9	0.4	0.03	0.69	0.28	0.06	0.61	0.18	0.04	0.57	0.42	0.05	0.69
Gradient Boosting	1	200	0.01	7	15	0.4	0.04	0.68	0.31	0.06	0.63	0.31	0.04	0.63	0.37	0.05	0.66
Gradient Boosting	1	200	0.1	3	9	0.5	0.04	0.73	0.35	0.06	0.65	0.21	0.04	0.58	0.42	0.08	0.67
Gradient Boosting	1	200	0.1	3	15	0.55	0.05	0.75	0.42	0.05	0.68	0.35	0.06	0.64	0.37	0.07	0.65
Gradient Boosting	1	200	0.1	5	9	0.55	0.03	0.76	0.38	0.07	0.66	0.24	0.06	0.59	0.42	0.07	0.68
Gradient Boosting	1	200	0.1	5	15	0.5	0.02	0.74	0.46	0.07	0.69	0.39	0.06	0.66	0.42	0.06	0.68
Gradient Boosting	1	200	0.1	7	9	0.45	0.02	0.72	0.38	0.08	0.65	0.27	0.08	0.59	0.37	0.08	0.64
Gradient Boosting	1	200	0.1	7	15	0.4	0.04	0.68	0.46	0.06	0.7	0.41	0.07	0.67	0.42	0.09	0.67
Gradient Boosting	5	100	0.01	3	9	0.2	0.02	0.59	0.12	0.01	0.56	0	0	0.5	0.05	0.01	0.52
Gradient Boosting	5	100	0.01	3	15	0.25	0.02	0.62	0.12	0.01	0.56	0	0	0.5	0	0.02	0.49
Gradient Boosting	5	100	0.01	5	9	0.3	0.02	0.64	0.17	0.03	0.57	0.05	0	0.52	0.26	0.03	0.62
Gradient Boosting	5	100	0.01	5	15	0.35	0.01	0.67	0.18	0.03	0.58	0.16	0.01	0.57	0.26	0.04	0.61
Gradient Boosting	5	100	0.01	7	9	0.35	0.02	0.67	0.23	0.04	0.6	0.1	0.02	0.54	0.26	0.04	0.61
Gradient Boosting	5	100	0.01	7	15	0.3	0.03	0.64	0.26	0.05	0.61	0.18	0.02	0.58	0.21	0.05	0.58
Gradient Boosting	5	100	0.1	3	9	0.6	0.06	0.77	0.31	0.05	0.63	0.19	0.04	0.57	0.37	0.08	0.64
Gradient Boosting	5	100	0.1	3	15	0.55	0.03	0.76	0.43	0.03	0.7	0.31	0.05	0.63	0.47	0.09	0.69
Gradient Boosting	5	100	0.1	5	9	0.6	0.05	0.78	0.43	0.08	0.67	0.21	0.05	0.58	0.37	0.08	0.64
Gradient Boosting	5	100	0.1	5	15	0.5	0.04	0.73	0.43	0.07	0.68	0.35	0.06	0.65	0.42	0.08	0.67
Gradient Boosting	5	100	0.1	7	9	0.7	0.04	0.83	0.4	0.09	0.66	0.24	0.07	0.59	0.37	0.08	0.64
Gradient Boosting	5	100	0.1	7	15	0.6	0.04	0.78	0.42	0.07	0.68	0.39	0.07	0.66	0.32	0.09	0.61
Gradient Boosting	5	200	0.01	3	9	0.2	0.02	0.59	0.2	0.02	0.59	0.12	0.02	0.55	0.26	0.04	0.61
Gradient Boosting	5	200	0.01	3	15	0.3	0.02	0.64	0.23	0.02	0.61	0.16	0.02	0.57	0.26	0.06	0.6
Gradient Boosting	5	200	0.01	5	9	0.5	0.02	0.74	0.25	0.05	0.6	0.15	0.03	0.56	0.37	0.07	0.65
Gradient Boosting	5	200	0.01	5	15	0.45	0.04	0.71	0.35	0.04	0.65	0.24	0.03	0.61	0.37	0.06	0.65
Gradient Boosting	5	200	0.01	7	9	0.55	0.04	0.76	0.31	0.07	0.62	0.18	0.04	0.57	0.37	0.06	0.65
Gradient Boosting	5	200	0.01	7	15	0.5	0.03	0.74	0.35	0.07	0.64	0.3	0.04	0.63	0.32	0.07	0.62
Gradient Boosting	5	200	0.1	3	9	0.6	0.06	0.77	0.31	0.09	0.61	0.22	0.04	0.59	0.37	0.07	0.65
Gradient Boosting	5	200	0.1	3	15	0.55	0.06	0.75	0.43	0.05	0.69	0.35	0.05	0.65	0.37	0.08	0.64
Gradient Boosting	5	200	0.1	5	9	0.6	0.05	0.78	0.38	0.1	0.64	0.24	0.06	0.59	0.42	0.09	0.67
Gradient Boosting	5	200	0.1	5	15	0.5	0.03	0.74	0.48	0.08	0.7	0.37	0.06	0.66	0.37	0.08	0.64
Gradient Boosting	5	200	0.1	7	9	0.7	0.04	0.83	0.42	0.08	0.67	0.26	0.07	0.59	0.37	0.07	0.65
Gradient Boosting	5	200	0.1	7	15	0.65	0.05	0.8	0.4	0.07	0.66	0.42	0.07	0.68	0.37	0.09	0.64

## Sheet: K Nearest Neighbors
	Hyperparam	Hyperparam	Hyperparam	Hyperparam		E. coli Small	E. coli Small	E. coli Small	E. coli Medium	E. coli Medium	E. coli Medium	E. coli Large	E. coli Large	E. coli Large	Salmonella	Salmonella	Salmonella
ML Algorithm	# Neighbors	Weight Function	Distance Norm	N/A	# Features	Sensitivity	FPR	AUC	Sensitivity	FPR	AUC	Sensitivity	FPR	AUC	Sensitivity	FPR	AUC
K Nearest Neighbors	3	uniform	L1		9	0.6	0.09	0.76	0.42	0.16	0.63	0.32	0.13	0.6	0.26	0.09	0.59
K Nearest Neighbors	3	uniform	L1		15	0.4	0.05	0.68	0.34	0.11	0.62	0.43	0.13	0.65	0.32	0.07	0.62
K Nearest Neighbors	3	uniform	L2		9	0.45	0.1	0.68	0.37	0.16	0.61	0.32	0.13	0.59	0.26	0.09	0.59
K Nearest Neighbors	3	uniform	L2		15	0.4	0.05	0.68	0.34	0.1	0.62	0.4	0.13	0.64	0.37	0.07	0.65
K Nearest Neighbors	3	distance	L1		9	0.6	0.09	0.76	0.42	0.17	0.62	0.34	0.14	0.6	0.26	0.09	0.59
K Nearest Neighbors	3	distance	L1		15	0.4	0.05	0.68	0.34	0.1	0.62	0.43	0.13	0.65	0.32	0.07	0.62
K Nearest Neighbors	3	distance	L2		9	0.5	0.1	0.7	0.37	0.17	0.6	0.32	0.14	0.59	0.26	0.1	0.58
K Nearest Neighbors	3	distance	L2		15	0.4	0.05	0.68	0.34	0.1	0.62	0.4	0.13	0.63	0.37	0.07	0.65
K Nearest Neighbors	5	uniform	L1		9	0.45	0.05	0.7	0.4	0.09	0.66	0.29	0.11	0.59	0.32	0.08	0.62
K Nearest Neighbors	5	uniform	L1		15	0.3	0.03	0.64	0.28	0.09	0.59	0.39	0.1	0.65	0.37	0.07	0.65
K Nearest Neighbors	5	uniform	L2		9	0.55	0.05	0.75	0.35	0.09	0.63	0.28	0.1	0.59	0.26	0.08	0.59
K Nearest Neighbors	5	uniform	L2		15	0.4	0.04	0.68	0.31	0.07	0.62	0.4	0.1	0.65	0.26	0.08	0.59
K Nearest Neighbors	5	distance	L1		9	0.4	0.07	0.67	0.4	0.12	0.64	0.32	0.11	0.6	0.26	0.08	0.59
K Nearest Neighbors	5	distance	L1		15	0.3	0.03	0.64	0.28	0.09	0.59	0.4	0.1	0.65	0.32	0.07	0.62
K Nearest Neighbors	5	distance	L2		9	0.55	0.06	0.75	0.35	0.11	0.62	0.29	0.11	0.59	0.26	0.09	0.59
K Nearest Neighbors	5	distance	L2		15	0.4	0.04	0.68	0.35	0.07	0.64	0.4	0.1	0.65	0.32	0.08	0.62
K Nearest Neighbors	7	uniform	L1		9	0.5	0.06	0.72	0.35	0.07	0.64	0.26	0.1	0.58	0.32	0.07	0.62
K Nearest Neighbors	7	uniform	L1		15	0.25	0.03	0.61	0.28	0.07	0.6	0.38	0.09	0.64	0.16	0.05	0.55
K Nearest Neighbors	7	uniform	L2		9	0.55	0.06	0.75	0.35	0.07	0.64	0.26	0.09	0.58	0.32	0.08	0.62
K Nearest Neighbors	7	uniform	L2		15	0.4	0	0.7	0.32	0.05	0.64	0.37	0.1	0.64	0.26	0.08	0.59
K Nearest Neighbors	7	distance	L1		9	0.55	0.06	0.75	0.38	0.08	0.65	0.29	0.1	0.59	0.32	0.08	0.62
K Nearest Neighbors	7	distance	L1		15	0.25	0.03	0.61	0.28	0.07	0.6	0.39	0.09	0.65	0.21	0.05	0.58
K Nearest Neighbors	7	distance	L2		9	0.5	0.06	0.72	0.35	0.09	0.63	0.28	0.1	0.59	0.26	0.09	0.59
K Nearest Neighbors	7	distance	L2		15	0.4	0	0.7	0.34	0.05	0.64	0.38	0.1	0.64	0.32	0.08	0.62

## Sheet: Logistic Regression
	Hyperparam	Hyperparam	Hyperparam	Hyperparam		E. coli Small	E. coli Small	E. coli Small	E. coli Medium	E. coli Medium	E. coli Medium	E. coli Large	E. coli Large	E. coli Large	Salmonella	Salmonella	Salmonella
ML Algorithm	Regularization	Optimization Solver	Penalty Norm	N/A	# Features	Sensitivity	FPR	AUC	Sensitivity	FPR	AUC	Sensitivity	FPR	AUC	Sensitivity	FPR	AUC
Logistic Regression	0.1	lbfgs	L2		9	0.4	0.05	0.68	0.17	0.04	0.57	0.03	0.01	0.51	0	0.05	0.48
Logistic Regression	0.1	lbfgs	L2		15	0.45	0.03	0.71	0.18	0.04	0.57	0.07	0.03	0.52	0	0.04	0.48
Logistic Regression	0.1	liblinear	L1		9	0.35	0.03	0.66	0.15	0.02	0.57	0.03	0.01	0.51	0	0.04	0.48
Logistic Regression	0.1	liblinear	L1		15	0.35	0.03	0.66	0.17	0.03	0.57	0.07	0.03	0.52	0	0.03	0.49
Logistic Regression	0.1	liblinear	L2		9	0.45	0.06	0.7	0.2	0.04	0.58	0.04	0.01	0.51	0	0.05	0.48
Logistic Regression	0.1	liblinear	L2		15	0.5	0.05	0.73	0.18	0.04	0.57	0.08	0.03	0.52	0	0.07	0.47
Logistic Regression	1	lbfgs	L2		9	0.45	0.06	0.7	0.2	0.04	0.58	0.04	0.01	0.51	0	0.05	0.48
Logistic Regression	1	lbfgs	L2		15	0.5	0.05	0.73	0.18	0.05	0.57	0.08	0.03	0.52	0	0.07	0.47
Logistic Regression	1	liblinear	L1		9	0.45	0.06	0.7	0.2	0.04	0.58	0.04	0.01	0.51	0	0.05	0.48
Logistic Regression	1	liblinear	L1		15	0.5	0.05	0.73	0.18	0.05	0.57	0.08	0.03	0.52	0	0.06	0.47
Logistic Regression	1	liblinear	L2		9	0.45	0.06	0.7	0.2	0.04	0.58	0.04	0.01	0.51	0	0.05	0.48
Logistic Regression	1	liblinear	L2		15	0.5	0.05	0.73	0.18	0.05	0.57	0.08	0.03	0.52	0	0.07	0.47
Logistic Regression	10	lbfgs	L2		9	0.45	0.06	0.7	0.2	0.04	0.58	0.04	0.01	0.51	0	0.05	0.48
Logistic Regression	10	lbfgs	L2		15	0.5	0.06	0.72	0.22	0.05	0.58	0.08	0.03	0.52	0	0.06	0.47
Logistic Regression	10	liblinear	L1		9	0.45	0.06	0.7	0.2	0.04	0.58	0.04	0.01	0.51	0	0.05	0.48
Logistic Regression	10	liblinear	L1		15	0.5	0.06	0.72	0.2	0.05	0.57	0.08	0.03	0.52	0	0.06	0.47
Logistic Regression	10	liblinear	L2		9	0.45	0.06	0.7	0.2	0.04	0.58	0.04	0.01	0.51	0	0.05	0.48
Logistic Regression	10	liblinear	L2		15	0.5	0.06	0.72	0.22	0.05	0.58	0.08	0.03	0.52	0	0.06	0.47

## Sheet: Random Forest
	Hyperparam	Hyperparam	Hyperparam	Hyperparam		E. coli Small	E. coli Small	E. coli Small	E. coli Medium	E. coli Medium	E. coli Medium	E. coli Large	E. coli Large	E. coli Large	Salmonella	Salmonella	Salmonella
ML Algorithm	Max Depth	# Trees	Min Splitting Examples	N/A	# Features	Sensitivity	FPR	AUC	Sensitivity	FPR	AUC	Sensitivity	FPR	AUC	Sensitivity	FPR	AUC
Random Forest	5	100	2		9	0.3	0.04	0.63	0.22	0.02	0.6	0.05	0.01	0.52	0.26	0.03	0.62
Random Forest	5	100	2		15	0.2	0.01	0.6	0.11	0	0.55	0.01	0	0.5	0	0.01	0.5
Random Forest	5	100	5		9	0.35	0.04	0.66	0.22	0.02	0.6	0.06	0.01	0.52	0.16	0.02	0.57
Random Forest	5	100	5		15	0.2	0.01	0.6	0.14	0	0.57	0.01	0	0.5	0.05	0.02	0.52
Random Forest	5	200	2		9	0.3	0.04	0.63	0.22	0.02	0.6	0.05	0.01	0.52	0.16	0.03	0.56
Random Forest	5	200	2		15	0.2	0.01	0.6	0.12	0	0.56	0	0	0.5	0	0.01	0.5
Random Forest	5	200	5		9	0.3	0.04	0.63	0.23	0.02	0.61	0.06	0.01	0.52	0.21	0.02	0.6
Random Forest	5	200	5		15	0.2	0.01	0.6	0.14	0	0.57	0	0	0.5	0	0	0.5
Random Forest	10	100	2		9	0.45	0.04	0.71	0.29	0.05	0.62	0.19	0.04	0.57	0.32	0.02	0.65
Random Forest	10	100	2		15	0.5	0.03	0.74	0.34	0.03	0.65	0.25	0.03	0.61	0.32	0.03	0.64
Random Forest	10	100	5		9	0.45	0.05	0.7	0.29	0.05	0.62	0.2	0.04	0.58	0.32	0.03	0.64
Random Forest	10	100	5		15	0.45	0.03	0.71	0.29	0.02	0.63	0.25	0.03	0.61	0.26	0.04	0.61
Random Forest	10	200	2		9	0.45	0.05	0.7	0.31	0.04	0.63	0.19	0.04	0.58	0.32	0.03	0.64
Random Forest	10	200	2		15	0.5	0.03	0.74	0.28	0.04	0.62	0.25	0.03	0.61	0.32	0.05	0.63
Random Forest	10	200	5		9	0.45	0.04	0.71	0.31	0.04	0.63	0.19	0.04	0.58	0.32	0.03	0.64
Random Forest	10	200	5		15	0.45	0.03	0.71	0.25	0.03	0.61	0.26	0.03	0.61	0.32	0.04	0.64
Random Forest	None	100	2		9	0.5	0.04	0.73	0.35	0.05	0.65	0.29	0.08	0.6	0.32	0.03	0.64
Random Forest	None	100	2		15	0.5	0.03	0.74	0.32	0.05	0.64	0.34	0.04	0.65	0.32	0.04	0.64
Random Forest	None	100	5		9	0.45	0.04	0.71	0.38	0.05	0.67	0.27	0.07	0.6	0.32	0.03	0.64
Random Forest	None	100	5		15	0.5	0.03	0.74	0.32	0.04	0.64	0.34	0.05	0.65	0.26	0.04	0.61
Random Forest	None	200	2		9	0.5	0.05	0.73	0.32	0.05	0.64	0.28	0.08	0.6	0.32	0.04	0.64
Random Forest	None	200	2		15	0.55	0.03	0.76	0.38	0.04	0.67	0.33	0.05	0.64	0.32	0.05	0.63
Random Forest	None	200	5		9	0.45	0.05	0.7	0.37	0.04	0.66	0.27	0.07	0.6	0.32	0.03	0.64
Random Forest	None	200	5		15	0.45	0.03	0.71	0.32	0.03	0.65	0.33	0.05	0.64	0.26	0.04	0.61

## Sheet: Support Vector Machine
	Hyperparam	Hyperparam	Hyperparam	Hyperparam		E. coli Small	E. coli Small	E. coli Small	E. coli Medium	E. coli Medium	E. coli Medium	E. coli Large	E. coli Large	E. coli Large	Salmonella	Salmonella	Salmonella
ML Algorithm	Regularization	Kernel	Kernel Coefficient Gamma	N/A	# Features	Sensitivity	FPR	AUC	Sensitivity	FPR	AUC	Sensitivity	FPR	AUC	Sensitivity	FPR	AUC
Support Vector Machine	0.1	rbf	scale		9	0	0	0.5	0	0	0.5	0	0	0.5	0	0	0.5
Support Vector Machine	0.1	rbf	scale		15	0	0	0.5	0	0	0.5	0	0	0.5	0	0	0.5
Support Vector Machine	0.1	rbf	auto		9	0	0	0.5	0	0	0.5	0	0	0.5	0	0	0.5
Support Vector Machine	0.1	rbf	auto		15	0	0	0.5	0	0	0.5	0	0	0.5	0	0	0.5
Support Vector Machine	0.1	linear	scale		9	0.15	0	0.57	0.06	0	0.53	0	0	0.5	0	0	0.5
Support Vector Machine	0.1	linear	scale		15	0.2	0.01	0.6	0.06	0	0.53	0	0	0.5	0	0	0.5
Support Vector Machine	0.1	linear	auto		9	0.15	0	0.57	0.06	0	0.53	0	0	0.5	0	0	0.5
Support Vector Machine	0.1	linear	auto		15	0.2	0.01	0.6	0.06	0	0.53	0	0	0.5	0	0	0.5
Support Vector Machine	1	rbf	scale		9	0.35	0.02	0.67	0.05	0.01	0.52	0	0	0.5	0	0	0.5
Support Vector Machine	1	rbf	scale		15	0.4	0.03	0.69	0.09	0.01	0.54	0.14	0.02	0.56	0.05	0	0.53
Support Vector Machine	1	rbf	auto		9	0.35	0.02	0.67	0.05	0.01	0.52	0	0	0.5	0	0	0.5
Support Vector Machine	1	rbf	auto		15	0.4	0.03	0.69	0.09	0.01	0.54	0.14	0.02	0.56	0.05	0	0.53
Support Vector Machine	1	linear	scale		9	0.2	0.01	0.6	0.06	0	0.53	0	0	0.5	0	0	0.5
Support Vector Machine	1	linear	scale		15	0.35	0.01	0.67	0.06	0	0.53	0	0	0.5	0	0	0.5
Support Vector Machine	1	linear	auto		9	0.2	0.01	0.6	0.06	0	0.53	0	0	0.5	0	0	0.5
Support Vector Machine	1	linear	auto		15	0.35	0.01	0.67	0.06	0	0.53	0	0	0.5	0	0	0.5
Support Vector Machine	10	rbf	scale		9	0.45	0.05	0.7	0.08	0.01	0.53	0.03	0.01	0.51	0.26	0.04	0.61
Support Vector Machine	10	rbf	scale		15	0.6	0.08	0.76	0.25	0.07	0.59	0.26	0.05	0.61	0.32	0.09	0.61
Support Vector Machine	10	rbf	auto		9	0.45	0.06	0.7	0.08	0.01	0.53	0.03	0.01	0.51	0.26	0.04	0.61
Support Vector Machine	10	rbf	auto		15	0.6	0.08	0.76	0.25	0.07	0.59	0.26	0.05	0.61	0.32	0.09	0.61
Support Vector Machine	10	linear	scale		9	0.25	0.02	0.62	0.06	0	0.53	0	0	0.5	0	0	0.5
Support Vector Machine	10	linear	scale		15	0.3	0.01	0.65	0.06	0	0.53	0	0	0.5	0	0	0.5
Support Vector Machine	10	linear	auto		9	0.25	0.02	0.62	0.06	0	0.53	0	0	0.5	0	0	0.5
Support Vector Machine	10	linear	auto		15	0.3	0.01	0.65	0.06	0	0.53	0	0	0.5	0	0	0.5

## Sheet: Neural Network
	Hyperparam	Hyperparam	Hyperparam	Hyperparam		E. coli Small	E. coli Small	E. coli Small	E. coli Medium	E. coli Medium	E. coli Medium	E. coli Large	E. coli Large	E. coli Large	Salmonella	Salmonella	Salmonella
ML Algorithm	Units in Hidden Layers	Activation Function	Regularization	Max # Iterations	# Features	Sensitivity	FPR	AUC	Sensitivity	FPR	AUC	Sensitivity	FPR	AUC	Sensitivity	FPR	AUC
Neural Network	50	relu	0.0001	200	9	0.45	0.05	0.7	0.2	0.03	0.58	0.12	0.03	0.54	0.05	0.03	0.51
Neural Network	50	relu	0.0001	200	15	0.55	0.1	0.73	0.38	0.07	0.66	0.34	0.06	0.64	0.32	0.07	0.62
Neural Network	50	relu	0.0001	1000	9	0.45	0.07	0.69	0.2	0.04	0.58	0.12	0.04	0.54	0.26	0.04	0.61
Neural Network	50	relu	0.0001	1000	15	0.55	0.11	0.72	0.42	0.13	0.64	0.39	0.07	0.66	0.37	0.08	0.64
Neural Network	50	relu	0.001	200	9	0.45	0.05	0.7	0.2	0.03	0.58	0.1	0.03	0.53	0.05	0.03	0.51
Neural Network	50	relu	0.001	200	15	0.55	0.1	0.73	0.38	0.07	0.66	0.32	0.06	0.63	0.32	0.07	0.62
Neural Network	50	relu	0.001	1000	9	0.45	0.07	0.69	0.2	0.04	0.58	0.1	0.03	0.53	0.26	0.04	0.61
Neural Network	50	relu	0.001	1000	15	0.55	0.11	0.72	0.42	0.11	0.65	0.37	0.08	0.65	0.37	0.08	0.64
Neural Network	50	relu	0.01	200	9	0.45	0.05	0.7	0.2	0.03	0.58	0.12	0.03	0.54	0.05	0.03	0.51
Neural Network	50	relu	0.01	200	15	0.55	0.1	0.73	0.38	0.07	0.66	0.33	0.06	0.63	0.32	0.07	0.62
Neural Network	50	relu	0.01	1000	9	0.45	0.07	0.69	0.18	0.03	0.58	0.13	0.04	0.55	0.26	0.03	0.62
Neural Network	50	relu	0.01	1000	15	0.6	0.11	0.75	0.45	0.12	0.66	0.38	0.08	0.65	0.37	0.08	0.64
Neural Network	50	tanh	0.0001	200	9	0.5	0.05	0.73	0.18	0.03	0.58	0.1	0.03	0.54	0.11	0.04	0.53
Neural Network	50	tanh	0.0001	200	15	0.55	0.08	0.74	0.29	0.04	0.62	0.37	0.07	0.65	0.16	0.06	0.55
Neural Network	50	tanh	0.0001	1000	9	0.45	0.07	0.69	0.2	0.04	0.58	0.1	0.03	0.54	0.16	0.05	0.55
Neural Network	50	tanh	0.0001	1000	15	0.6	0.13	0.74	0.48	0.11	0.68	0.4	0.09	0.66	0.42	0.11	0.66
Neural Network	50	tanh	0.001	200	9	0.5	0.05	0.73	0.18	0.03	0.58	0.1	0.03	0.54	0.11	0.04	0.53
Neural Network	50	tanh	0.001	200	15	0.55	0.08	0.74	0.29	0.04	0.62	0.37	0.07	0.65	0.16	0.06	0.55
Neural Network	50	tanh	0.001	1000	9	0.45	0.07	0.69	0.2	0.04	0.58	0.1	0.03	0.54	0.16	0.05	0.55
Neural Network	50	tanh	0.001	1000	15	0.6	0.13	0.74	0.48	0.11	0.68	0.4	0.09	0.66	0.42	0.11	0.66
Neural Network	50	tanh	0.01	200	9	0.5	0.05	0.73	0.18	0.03	0.58	0.07	0.02	0.52	0.11	0.04	0.53
Neural Network	50	tanh	0.01	200	15	0.55	0.08	0.74	0.29	0.04	0.62	0.37	0.07	0.65	0.11	0.06	0.52
Neural Network	50	tanh	0.01	1000	9	0.45	0.07	0.69	0.2	0.03	0.59	0.07	0.02	0.52	0.16	0.05	0.55
Neural Network	50	tanh	0.01	1000	15	0.6	0.12	0.74	0.48	0.11	0.68	0.38	0.07	0.65	0.42	0.11	0.66
Neural Network	100	relu	0.0001	200	9	0.45	0.05	0.7	0.18	0.04	0.57	0.12	0.03	0.54	0.11	0.03	0.54
Neural Network	100	relu	0.0001	200	15	0.6	0.09	0.76	0.37	0.07	0.65	0.34	0.07	0.63	0.21	0.08	0.57
Neural Network	100	relu	0.0001	1000	9	0.4	0.07	0.67	0.23	0.04	0.59	0.13	0.03	0.55	0.32	0.08	0.62
Neural Network	100	relu	0.0001	1000	15	0.45	0.12	0.67	0.45	0.11	0.67	0.38	0.08	0.65	0.42	0.12	0.65
Neural Network	100	relu	0.001	200	9	0.45	0.05	0.7	0.18	0.04	0.57	0.12	0.04	0.54	0.11	0.03	0.54
Neural Network	100	relu	0.001	200	15	0.6	0.09	0.76	0.37	0.07	0.65	0.34	0.07	0.63	0.21	0.08	0.57
Neural Network	100	relu	0.001	1000	9	0.45	0.07	0.69	0.23	0.04	0.59	0.13	0.03	0.55	0.32	0.08	0.62
Neural Network	100	relu	0.001	1000	15	0.45	0.13	0.66	0.43	0.1	0.66	0.36	0.08	0.64	0.42	0.12	0.65
Neural Network	100	relu	0.01	200	9	0.45	0.05	0.7	0.18	0.04	0.57	0.12	0.03	0.54	0.11	0.03	0.54
Neural Network	100	relu	0.01	200	15	0.6	0.09	0.76	0.37	0.07	0.65	0.34	0.07	0.63	0.21	0.08	0.57
Neural Network	100	relu	0.01	1000	9	0.45	0.07	0.69	0.23	0.04	0.59	0.13	0.03	0.55	0.32	0.07	0.62
Neural Network	100	relu	0.01	1000	15	0.45	0.12	0.67	0.43	0.12	0.66	0.39	0.08	0.66	0.37	0.12	0.63
Neural Network	100	tanh	0.0001	200	9	0.55	0.04	0.76	0.22	0.03	0.59	0.06	0.02	0.52	0.05	0.05	0.5
Neural Network	100	tanh	0.0001	200	15	0.6	0.08	0.76	0.4	0.07	0.66	0.36	0.07	0.64	0.11	0.06	0.52
Neural Network	100	tanh	0.0001	1000	9	0.5	0.07	0.72	0.15	0.04	0.56	0.06	0.02	0.52	0.26	0.03	0.62
Neural Network	100	tanh	0.0001	1000	15	0.6	0.15	0.73	0.45	0.13	0.66	0.4	0.1	0.65	0.47	0.1	0.69
Neural Network	100	tanh	0.001	200	9	0.55	0.04	0.76	0.22	0.03	0.59	0.06	0.02	0.52	0.05	0.05	0.5
Neural Network	100	tanh	0.001	200	15	0.6	0.08	0.76	0.4	0.07	0.66	0.36	0.07	0.64	0.11	0.06	0.52
Neural Network	100	tanh	0.001	1000	9	0.5	0.07	0.72	0.17	0.04	0.57	0.06	0.02	0.52	0.26	0.03	0.62
Neural Network	100	tanh	0.001	1000	15	0.6	0.15	0.73	0.45	0.13	0.66	0.44	0.11	0.66	0.47	0.1	0.69
Neural Network	100	tanh	0.01	200	9	0.55	0.04	0.76	0.22	0.03	0.59	0.09	0.03	0.53	0.05	0.05	0.5
Neural Network	100	tanh	0.01	200	15	0.6	0.08	0.76	0.4	0.07	0.66	0.36	0.07	0.65	0.11	0.06	0.52
Neural Network	100	tanh	0.01	1000	9	0.5	0.07	0.72	0.17	0.04	0.57	0.09	0.03	0.53	0.26	0.03	0.62
Neural Network	100	tanh	0.01	1000	15	0.6	0.15	0.73	0.42	0.13	0.64	0.39	0.09	0.65	0.47	0.1	0.69
Neural Network	50, 50	relu	0.0001	200	9	0.45	0.07	0.69	0.28	0.04	0.62	0.21	0.06	0.57	0.26	0.06	0.6
Neural Network	50, 50	relu	0.0001	200	15	0.5	0.1	0.7	0.45	0.09	0.68	0.42	0.11	0.65	0.37	0.07	0.65
Neural Network	50, 50	relu	0.0001	1000	9	0.5	0.07	0.72	0.29	0.05	0.62	0.21	0.06	0.57	0.42	0.11	0.66
Neural Network	50, 50	relu	0.0001	1000	15	0.5	0.12	0.69	0.46	0.14	0.66	0.46	0.15	0.65	0.32	0.09	0.61
Neural Network	50, 50	relu	0.001	200	9	0.45	0.07	0.69	0.28	0.04	0.62	0.21	0.06	0.57	0.26	0.06	0.6
Neural Network	50, 50	relu	0.001	200	15	0.5	0.1	0.7	0.4	0.07	0.66	0.44	0.12	0.66	0.37	0.06	0.65
Neural Network	50, 50	relu	0.001	1000	9	0.55	0.08	0.74	0.31	0.05	0.63	0.27	0.08	0.6	0.37	0.1	0.64
Neural Network	50, 50	relu	0.001	1000	15	0.5	0.12	0.69	0.48	0.13	0.67	0.49	0.15	0.67	0.37	0.08	0.64
Neural Network	50, 50	relu	0.01	200	9	0.45	0.08	0.69	0.26	0.03	0.61	0.19	0.06	0.57	0.21	0.06	0.58
Neural Network	50, 50	relu	0.01	200	15	0.6	0.1	0.75	0.43	0.08	0.67	0.45	0.12	0.67	0.37	0.07	0.65
Neural Network	50, 50	relu	0.01	1000	9	0.5	0.07	0.72	0.29	0.04	0.62	0.26	0.09	0.59	0.42	0.12	0.65
Neural Network	50, 50	relu	0.01	1000	15	0.5	0.12	0.69	0.46	0.14	0.66	0.44	0.12	0.66	0.37	0.11	0.63
Neural Network	50, 50	tanh	0.0001	200	9	0.55	0.07	0.74	0.22	0.03	0.59	0.21	0.07	0.57	0.26	0.05	0.61
Neural Network	50, 50	tanh	0.0001	200	15	0.7	0.13	0.79	0.45	0.11	0.67	0.41	0.09	0.66	0.26	0.09	0.59
Neural Network	50, 50	tanh	0.0001	1000	9	0.55	0.07	0.74	0.38	0.11	0.64	0.33	0.14	0.59	0.26	0.13	0.57
Neural Network	50, 50	tanh	0.0001	1000	15	0.55	0.13	0.71	0.46	0.14	0.66	0.45	0.19	0.63	0.42	0.12	0.65
Neural Network	50, 50	tanh	0.001	200	9	0.55	0.07	0.74	0.22	0.03	0.59	0.21	0.07	0.57	0.26	0.05	0.61
Neural Network	50, 50	tanh	0.001	200	15	0.7	0.13	0.79	0.45	0.11	0.67	0.41	0.1	0.66	0.26	0.09	0.59
Neural Network	50, 50	tanh	0.001	1000	9	0.55	0.07	0.74	0.38	0.11	0.64	0.27	0.1	0.59	0.26	0.13	0.57
Neural Network	50, 50	tanh	0.001	1000	15	0.55	0.13	0.71	0.48	0.14	0.67	0.43	0.18	0.62	0.42	0.12	0.65
Neural Network	50, 50	tanh	0.01	200	9	0.55	0.06	0.75	0.2	0.03	0.58	0.2	0.06	0.57	0.26	0.05	0.61
Neural Network	50, 50	tanh	0.01	200	15	0.7	0.13	0.79	0.45	0.11	0.67	0.41	0.09	0.66	0.26	0.09	0.59
Neural Network	50, 50	tanh	0.01	1000	9	0.55	0.07	0.74	0.45	0.11	0.67	0.24	0.08	0.58	0.26	0.11	0.58
Neural Network	50, 50	tanh	0.01	1000	15	0.55	0.13	0.71	0.48	0.13	0.67	0.45	0.17	0.64	0.42	0.12	0.65
