# Supplementary material for: Improving prediction of bacterial sRNA regulatory targets with expression data
Source: NAR Genom Bioinform. 2025 May 8;7(2):lqaf055. doi: 10.1093/nargab/lqaf055 (PMC12060007; doi:10.1093/nargab/lqaf055)
Supplement: lqaf055_Supplemental_Files [file lqaf055_supplemental_files.zip › Supplementary_Table_3.xlsx]

## Sheet: Escherichia coli
sRNA	Target	Probability	Prediction	Evinced Interaction	RIL-Seq Normalized Odds Ratio
ArcZ	rpoS	0.479096	0	1	2.2
ArcZ	arcB	0.961676	1	1
ArcZ	flhD	0.68392	1	1	6.1
ChiX	chbC	0.75554	1	1
ChiX	dpiB	0.843126	1	1
ChiX	chiP	0.45761	0	1	8
CyaR	luxS	0.421755	0	1	0.2
CyaR	nadE	0.466149	0	1	9.1
CyaR	ompX	0.734532	1	1	6.2
CyaR	yqaE	0.572668	1	1	1.2
CyaR	ptsI	0.775224	1	1
CyaR	yobF	0.815788	1	1	0.5
CyaR	sdhA	0.445722	0	1
GcvB	sstT	0.984036	1	1	7.1
GcvB	cycA	0.978759	1	1	6
GcvB	csgD	0.934369	1	1
GcvB	glmS	0.812562	1	1
GcvB	argT	0.980694	1	1	1.7
GcvB	dppA	0.974967	1	1	5.2
GcvB	gltI	0.965674	1	1	6
GcvB	livK	0.97483	1	1	10.1
GcvB	livJ	0.984883	1	1	11
GcvB	lrp	0.980931	1	1	0.6
GcvB	phoP	0.578233	1	1	1
GcvB	oppA	0.9272	1	1	4.9
MicA	phoP	0.454595	0	1	3.9
MicA	ompX	0.909082	1	1	0.8
MicA	tsx	0.617227	1	1	5.5
MicA	ompA	0.958862	1	1	9.2
MicC	ompC	0.922598	1	1
MicF	lrp	0.95766	1	1	1.2
MicF	cpxR	0.657086	1	1
MicF	phoE	0.843429	1	1
MicF	ompF	0.946461	1	1	23.5
OmrA	csgD	0.969622	1	1	6.8
OmrA	cirA	0.873163	1	1
OmrA	ompT	0.882932	1	1
OmrA	ompR	0.939256	1	1
OmrA	fecA	0.564666	1	1
OmrA	fepA	0.845163	1	1
OmrA	flhD	0.830896	1	1
OmrA	gntP	0.776238	1	1
OmrB	csgD	0.944765	1	1	26.6
OmrB	cirA	0.903935	1	1
OmrB	ompT	0.751613	1	1	2.7
OmrB	ompR	0.842963	1	1	2.3
OmrB	fecA	0.472018	0	1	1.9
OmrB	fepA	0.73758	1	1
OmrB	flhD	0.643199	1	1
OmrB	gntP	0.816184	1	1	78
OxyS	fhlA	0.725324	1	1
OxyS	flhD	0.780318	1	1
OxyS	rpoS	0.551895	1	1
RprA	rpoS	0.845284	1	1	71.1
RprA	dgcM	0.68563	1	1
RprA	csgD	0.955045	1	1	470.4
RyhB	fiu	0.776701	1	1	2.4
RyhB	sdhC	0.868549	1	1
RyhB	ompC	0.621031	1	1	2.2
RyhB	ompW	0.928859	1	1	13
RyhB	rluD	0.573284	1	1
RyhB	mraZ	0.752561	1	1
RyhB	cysE	0.614424	1	1	1.1
RyhB	iscS	0.44056	0	1
RyhB	fur	0.275605	0	1
RyhB	shiA	0.91768	1	1	46.8
RyhB	sodB	0.876735	1	1	2.8
RyhB	sdhC	0.937799	1	1	30.7
RyhB	fumA	0.808578	1	1	4.8
RyhB	nirB	0.88231	1	1	3.4
RyhB	erpA	0.774901	1	1	4.3
RyhB	marA	0.459209	0	1
RyhB	nagZ	0.896927	1	1
RyhB	sdhA	0.931607	1	1
RyhB	acnA	0.823406	1	1
RyhB	acnB	0.898725	1	1	1.1
RyhB	bfr	0.491558	0	1
RyhB	iscR	0.6434	1	1
SgrS	ptsG	0.976718	1	1	183.4
SgrS	manX	0.78053	1	1	18.1
SgrS	ptsI	0.937294	1	1
Spot42	galK	0.88074	1	1	0.4
Spot42	gltA	0.680486	1	1	0.5
Spot42	nanC	0.945044	1	1	11.1
Spot42	srlA	0.717656	1	1	2.5
Spot42	sthA	0.782271	1	1	0.8
Spot42	xylF	0.898149	1	1
Spot42	fucI	0.876863	1	1
Spot42	sdhC	0.937034	1	1	0.6
Spot42	gdhA	0.730771	1	1
Spot42	sucC	0.909737	1	1
Spot42	icd	0.689623	1	1
Spot42	araF	0.874318	1	1
Spot42	atoD	0.617312	1	1
Spot42	caiA	0.443807	0	1
Spot42	maeA	0.66928	1	1
Spot42	nanT	0.884484	1	1
Spot42	paaK	0.732375	1	1	7.8
Spot42	puuE	0.883669	1	1
Spot42	fucP	0.583968	1	1
GadY	gadX	0.956392	1	1
GadY	gadW	0.944454	1	1
GlmZ	glmS	0.802712	1	1
MgrR	pitA	0.69406	1	1	19.4
MgrR	soxS	0.56085	1	1	5.1
MicL	lpp	0.53454	1	1	0.9
RseX	ompA	0.43512	0	1	18.3
RseX	ompC	0.85942	1	1
RydC	csgD	0.488492	0	1
RydC	yejA	0.609367	1	1
SdsN	nfsA	0.174516	0	1
ArcZ	thrL	0.0224059	0	0
ArcZ	thrA	0.0887267	0	0
ArcZ	thrB	0.0639562	0	0
ArcZ	thrC	0.53516	1	0	1
ArcZ	yaaX	0.0561105	0	0
ArcZ	yaaA	0.0242284	0	0
ArcZ	yaaJ	0.0070157	0	0
ArcZ	talB	0.0988554	0	0	0.5
ArcZ	mog	0.152206	0	0
ArcZ	satP	0.0420138	0	0
ArcZ	yaaW	0.324082	0	0
ArcZ	mbiA	0.083407	0	0
ArcZ	yaaI	0.0195901	0	0
ArcZ	dnaK	0.551556	1	0	0.9
ArcZ	dnaJ	0.0222424	0	0
ArcZ	insL1	0.0369944	0	0
ArcZ	mokC	0.00338027	0	0
ArcZ	hokC	0.0052995	0	0
ArcZ	nhaA	0.0197995	0	0
ArcZ	nhaR	0.0389708	0	0
ArcZ	insB1	0.0544444	0	0
ArcZ	insA1	0.139998	0	0
ArcZ	rpsT	0.0828421	0	0
ArcZ	yaaY	0.0343848	0	0
ArcZ	ribF	0.0233895	0	0
ArcZ	ileS	0.0232964	0	0
ArcZ	lspA	0.0177742	0	0
ArcZ	fkpB	0.061601	0	0
ArcZ	ispH	0.0214379	0	0
ArcZ	rihC	0.110191	0	0
ArcZ	dapB	0.458173	0	0
ArcZ	carA	0.488257	0	0
ArcZ	carB	0.0906266	0	0
ArcZ	caiF	0.0261723	0	0
ArcZ	caiE	0.0176553	0	0
ArcZ	caiD	0.0360225	0	0
ArcZ	caiC	0.0530554	0	0
ArcZ	caiB	0.0281312	0	0
ArcZ	caiA	0.0249208	0	0
ArcZ	caiT	0.0415271	0	0
ArcZ	fixA	0.704375	1	0
ArcZ	fixB	0.0264509	0	0
ArcZ	fixC	0.122796	0	0
ArcZ	fixX	0.0581493	0	0
ArcZ	yaaU	0.38256	0	0
ArcZ	kefF	0.0480649	0	0
ArcZ	kefC	0.0277045	0	0
ArcZ	folA	0.216363	0	0	2.6
ArcZ	apaH	0.0104454	0	0
ArcZ	apaG	0.0569642	0	0
ArcZ	rsmA	0.0302488	0	0	2.1
ArcZ	pdxA	0.0360664	0	0
ArcZ	surA	0.0058837	0	0
ArcZ	lptD	0.181303	0	0
ArcZ	djlA	0.127267	0	0	0.9
ArcZ	yabP	0.0335773	0	0
ArcZ	yabQ	0.0421302	0	0
ArcZ	rluA	0.00322986	0	0
ArcZ	rapA	0.206715	0	0
ArcZ	polB	0.515891	1	0
ArcZ	araD	0.0947281	0	0
ArcZ	araA	0.0296012	0	0
ArcZ	araB	0.155192	0	0
ArcZ	araC	0.0987612	0	0
ArcZ	yabI	0.157335	0	0
ArcZ	thiQ	0.0331311	0	0
ArcZ	thiP	0.0703586	0	0
ArcZ	thiB	0.0434949	0	0
ArcZ	sgrR	0.0514328	0	0
ArcZ	sgrT	0.0765742	0	0
ArcZ	setA	0.0501067	0	0
ArcZ	leuD	0.0845104	0	0
ArcZ	leuC	0.124621	0	0
ArcZ	leuB	0.161013	0	0
ArcZ	leuA	0.206211	0	0
ArcZ	leuL	0.0271331	0	0
ArcZ	leuO	0.0444412	0	0
ArcZ	yabR	0.0102273	0	0
ArcZ	ilvI	0.194658	0	0
ArcZ	ilvH	0.140406	0	0
ArcZ	cra	0.0901234	0	0
ArcZ	mraZ	0.177613	0	0
ArcZ	rsmH	0.0311138	0	0
ArcZ	ftsL	0.0716446	0	0
ArcZ	ftsI	0.0301863	0	0
ArcZ	murE	0.5619	1	0
ArcZ	murF	0.00591031	0	0
ArcZ	mraY	0.0161422	0	0
ArcZ	murD	0.0482059	0	0
ArcZ	ftsW	0.0689051	0	0
ArcZ	murG	0.0386485	0	0
ArcZ	murC	0.241249	0	0
ArcZ	ddlB	0.0674005	0	0
ArcZ	ftsQ	0.0345235	0	0
ArcZ	ftsA	0.0211782	0	0
ArcZ	ftsZ	0.0454281	0	0
ArcZ	lpxC	0.0785973	0	0	0.9
ArcZ	secM	0.0861003	0	0
ArcZ	secA	0.00784849	0	0
ArcZ	mutT	0.032792	0	0
ArcZ	yacG	0.0144642	0	0
ArcZ	zapD	0.0941233	0	0
ArcZ	coaE	0.0136917	0	0
ArcZ	yacM	0.01097	0	0
ArcZ	guaC	0.0474733	0	0
ArcZ	hofC	0.00734803	0	0
ArcZ	hofB	0.0909372	0	0
ArcZ	ppdD	0.0580409	0	0
ArcZ	nadC	0.0396708	0	0
ArcZ	ampD	0.121527	0	0
ArcZ	ampE	0.0220176	0	0
ArcZ	aroP	0.602808	1	0
ArcZ	pdhR	0.0115371	0	0
ArcZ	aceE	0.0954871	0	0
ArcZ	aceF	0.017031	0	0
ArcZ	lpd	0.115642	0	0
ArcZ	yacH	0.118799	0	0
ArcZ	acnB	0.220323	0	0
ArcZ	yacL	0.603171	1	0
ArcZ	speD	0.00733327	0	0
ArcZ	speE	0.0286248	0	0
ArcZ	yacC	0.0402831	0	0
ArcZ	cueO	0.155859	0	0
ArcZ	gcd	0.188111	0	0
ArcZ	hpt	0.0498613	0	0
ArcZ	can	0.0202696	0	0
ArcZ	yadG	0.0392412	0	0
ArcZ	yadH	0.00607374	0	0
ArcZ	yadI	0.0547202	0	0
ArcZ	yadE	0.332414	0	0
ArcZ	panD	0.034749	0	0	2.2
ArcZ	rpnC	0.083264	0	0
ArcZ	panC	0.00464209	0	0
ArcZ	panB	0.0465408	0	0
ArcZ	yadC	0.0409506	0	0
ArcZ	yadK	0.0315773	0	0
ArcZ	yadL	0.0164323	0	0
ArcZ	yadM	0.102765	0	0
ArcZ	htrE	0.0821849	0	0
ArcZ	yadV	0.0128701	0	0
ArcZ	yadN	0.210872	0	0
ArcZ	folK	0.0189493	0	0
ArcZ	pcnB	0.0386229	0	0
ArcZ	gluQ	0.032792	0	0
ArcZ	dksA	0.0228311	0	0
ArcZ	sfsA	0.0316154	0	0	7
ArcZ	thpR	0.0455281	0	0
ArcZ	hrpB	0.275987	0	0
ArcZ	mrcB	0.38915	0	0
ArcZ	fhuA	0.0420721	0	0
ArcZ	fhuC	0.0950983	0	0
ArcZ	fhuD	0.014306	0	0
ArcZ	fhuB	0.19497	0	0
ArcZ	hemL	0.0209008	0	0
ArcZ	yadX	0.00588713	0	0
ArcZ	clcA	0.103177	0	0	7.3
ArcZ	yadW	0.016426	0	0
ArcZ	erpA	0.0290187	0	0
ArcZ	yadS	0.0399077	0	0
ArcZ	btuF	0.0613751	0	0
ArcZ	mtn	0.264326	0	0
ArcZ	dgt	0.0241788	0	0	6.9
ArcZ	degP	0.036242	0	0
ArcZ	cdaR	0.0414902	0	0
ArcZ	yaeH	0.0114863	0	0
ArcZ	yaeI	0.0686976	0	0
ArcZ	dapD	0.0485808	0	0
ArcZ	glnD	0.04001	0	0
ArcZ	map	0.109538	0	0
ArcZ	rpsB	0.0163694	0	0
ArcZ	tsf	0.14639	0	0
ArcZ	pyrH	0.0329431	0	0
ArcZ	frr	0.0558178	0	0
ArcZ	dxr	0.0451204	0	0
ArcZ	ispU	0.0228805	0	0
ArcZ	cdsA	0.0156274	0	0
ArcZ	rseP	0.022783	0	0
ArcZ	bamA	0.133167	0	0
ArcZ	skp	0.0392671	0	0
ArcZ	lpxD	0.0205794	0	0
ArcZ	fabZ	0.0698847	0	0
ArcZ	lpxA	0.0190948	0	0
ArcZ	lpxB	0.00805495	0	0
ArcZ	rnhB	0.0101168	0	0
ArcZ	dnaE	0.0152787	0	0
ArcZ	accA	0.0058085	0	0
ArcZ	ldcC	0.076976	0	0
ArcZ	yaeR	0.164616	0	0
ArcZ	tilS	0.0612729	0	0
ArcZ	rof	0.00541339	0	0
ArcZ	yaeP	0.0213985	0	0	4
ArcZ	yaeQ	0.0420287	0	0
ArcZ	arfB	0.030805	0	0
ArcZ	nlpE	0.0151859	0	0
ArcZ	yaeF	0.00700516	0	0
ArcZ	proS	0.133977	0	0
ArcZ	trmO	0.0134472	0	0
ArcZ	rcsF	0.0324209	0	0
ArcZ	metQ	0.0283065	0	0
ArcZ	metI	0.0144953	0	0
ArcZ	metN	0.155285	0	0	23
ArcZ	gmhB	0.139714	0	0
ArcZ	dkgB	0.00734838	0	0
ArcZ	yafC	0.0161607	0	0
ArcZ	yafD	0.00677097	0	0
ArcZ	yafE	0.0257094	0	0
ArcZ	mltD	0.00320917	0	0
ArcZ	gloB	0.0182969	0	0
ArcZ	ykfO	0.088552	0	0
ArcZ	yafS	0.155713	0	0
ArcZ	rnhA	0.0205387	0	0
ArcZ	dnaQ	0.06878	0	0
ArcZ	yafT	0.249176	0	0
ArcZ	ykfM	0.298368	0	0
ArcZ	yafV	0.0191664	0	0
ArcZ	ivy	0.00987573	0	0
ArcZ	fadE	0.085346	0	0
ArcZ	gmhA	0.0508466	0	0
ArcZ	yafJ	0.0780626	0	0
ArcZ	dpaA	0.0283912	0	0
ArcZ	yafQ	0.00270552	0	0
ArcZ	dinJ	0.084709	0	0
ArcZ	yafL	0.0308186	0	0
ArcZ	rayT	0.0530019	0	0
ArcZ	dinB	0.125378	0	0
ArcZ	yafN	0.0334913	0	0
ArcZ	yafO	0.00903932	0	0
ArcZ	yafP	0.0102058	0	0
ArcZ	pepD	0.221431	0	0
ArcZ	gpt	0.172827	0	0
ArcZ	frsA	0.203168	0	0
ArcZ	crl	0.0130833	0	0
ArcZ	insB9	0.147824	0	0
ArcZ	insA9	0.170757	0	0
ArcZ	phoE	0.740576	1	0
ArcZ	proB	0.0125956	0	0
ArcZ	proA	0.011055	0	0
ArcZ	ykfI	0.0851324	0	0
ArcZ	yafW	0.0112391	0	0
ArcZ	ykfH	0.0156682	0	0
ArcZ	ykfG	0.0271553	0	0
ArcZ	yafX	0.0101263	0	0
ArcZ	ykfF	0.00651413	0	0
ArcZ	ykfB	0.414367	0	0
ArcZ	yafY	0.166582	0	0
ArcZ	yafZ	0.0484161	0	0
ArcZ	ykfA	0.0141655	0	0
ArcZ	perR	0.0385171	0	0
ArcZ	insN	0.247587	0	0
ArcZ	insI1	0.100113	0	0
ArcZ	ykfC	0.0319251	0	0
ArcZ	insH1	0.0338	0	0
ArcZ	mmuP	0.0073993	0	0
ArcZ	mmuM	0.0407537	0	0
ArcZ	afuC	0.130972	0	0
ArcZ	insB2	0.0221793	0	0
ArcZ	insA2	0.578798	1	0
ArcZ	yagB	0.0622264	0	0
ArcZ	yagA	0.135622	0	0
ArcZ	yagE	0.699592	1	0	264
ArcZ	yagF	0.0665045	0	0
ArcZ	yagG	0.065309	0	0
ArcZ	yagH	0.0119401	0	0
ArcZ	xynR	0.199395	0	0
ArcZ	argF	0.289008	0	0
ArcZ	argL	0.00626424	0	0
ArcZ	ykgS	0.0253532	0	0
ArcZ	insB3	0.012842	0	0
ArcZ	insA3	0.0431386	0	0
ArcZ	yagJ	0.0147938	0	0
ArcZ	yagK	0.00802743	0	0
ArcZ	yagL	0.00582191	0	0
ArcZ	yagM	0.0132769	0	0
ArcZ	ykgV	0.00855839	0	0
ArcZ	yagN	0.0119709	0	0
ArcZ	intF	0.00390302	0	0
ArcZ	yagP	0.156007	0	0
ArcZ	paoD	0.11844	0	0
ArcZ	paoC	0.290943	0	0
ArcZ	paoB	0.0153608	0	0
ArcZ	paoA	0.300581	0	0
ArcZ	yagU	0.0274589	0	0
ArcZ	ykgJ	0.133008	0	0
ArcZ	ecpE	0.0252743	0	0
ArcZ	ecpD	0.00686506	0	0
ArcZ	ecpC	0.102199	0	0
ArcZ	ecpB	0.0152235	0	0
ArcZ	ecpA	0.0129159	0	0
ArcZ	matA	0.0168535	0	0
ArcZ	ykgL	0.406904	0	0
ArcZ	ykgO	0.0238451	0	0
ArcZ	ykgM	0.27134	0	0
ArcZ	ykgR	0.0462327	0	0
ArcZ	insE1	0.00402798	0	0
ArcZ	insF1	0.00779436	0	0
ArcZ	rclC	0.0253068	0	0
ArcZ	rclB	0.611498	1	0
ArcZ	rclA	0.253128	0	0
ArcZ	rclR	0.00966869	0	0
ArcZ	ykgE	0.0582932	0	0
ArcZ	ykgF	0.08256	0	0
ArcZ	ykgG	0.0348182	0	0
ArcZ	ykgH	0.0396847	0	0
ArcZ	betA	0.00868698	0	0
ArcZ	betB	0.0397669	0	0
ArcZ	betI	0.311293	0	0
ArcZ	betT	0.267844	0	0	4.8
ArcZ	yahV	0.0600924	0	0
ArcZ	pdeL	0.544458	1	0
ArcZ	yahB	0.00684144	0	0
ArcZ	yahC	0.059246	0	0
ArcZ	yahD	0.080036	0	0
ArcZ	yahE	0.0516752	0	0
ArcZ	yahF	0.0764189	0	0
ArcZ	yahG	0.0188519	0	0
ArcZ	yahH	0.0105089	0	0
ArcZ	yahI	0.06513	0	0
ArcZ	yahJ	0.00985583	0	0
ArcZ	yahK	0.637887	1	0
ArcZ	yahL	0.451676	0	0
ArcZ	yahM	0.0677577	0	0
ArcZ	yahN	0.0306918	0	0
ArcZ	yahO	0.0357464	0	0
ArcZ	prpR	0.612567	1	0
ArcZ	prpB	0.0281889	0	0
ArcZ	prpC	0.643136	1	0
ArcZ	prpD	0.428456	0	0
ArcZ	prpE	0.106275	0	0
ArcZ	codB	0.210223	0	0
ArcZ	codA	0.156435	0	0
ArcZ	cynR	0.037598	0	0
ArcZ	cynT	0.433133	0	0
ArcZ	cynS	0.0762141	0	0
ArcZ	cynX	0.644244	1	0
ArcZ	lacA	0.216683	0	0
ArcZ	lacY	0.285428	0	0
ArcZ	lacZ	0.0244877	0	0	6.4
ArcZ	lacI	0.0720505	0	0
ArcZ	mhpR	0.41953	0	0
ArcZ	mhpA	0.0859794	0	0
ArcZ	mhpB	0.0115225	0	0
ArcZ	mhpC	0.107167	0	0
ArcZ	mhpD	0.00909852	0	0
ArcZ	mhpF	0.162574	0	0
ArcZ	mhpE	0.0684739	0	0
ArcZ	mhpT	0.296207	0	0
ArcZ	yaiL	0.0960988	0	0
ArcZ	frmB	0.00931208	0	0
ArcZ	frmA	0.0879659	0	0
ArcZ	frmR	0.082711	0	0
ArcZ	yaiO	0.00557195	0	0
ArcZ	yaiX	0.560426	1	0
ArcZ	insC1	0.197613	0	0
ArcZ	insD1	0.202438	0	0
ArcZ	yaiP	0.00247339	0	0
ArcZ	ykiC	0.029801	0	0
ArcZ	yaiS	0.485039	0	0
ArcZ	tauA	0.707574	1	0
ArcZ	tauB	0.0459324	0	0
ArcZ	tauC	0.0444092	0	0
ArcZ	tauD	0.234854	0	0
ArcZ	hemB	0.0161011	0	0
ArcZ	yaiT	0.00546129	0	0
ArcZ	ytiB	0.00448373	0	0
ArcZ	insF2	0.0286256	0	0
ArcZ	insE2	0.127514	0	0
ArcZ	iprA	0.047706	0	0
ArcZ	ampH	0.113624	0	0
ArcZ	sbmA	0.077161	0	0
ArcZ	yaiW	0.0184306	0	0
ArcZ	yaiY	0.0532254	0	0
ArcZ	yaiZ	0.011025	0	0
ArcZ	ddlA	0.633099	1	0
ArcZ	iraP	0.00284638	0	0
ArcZ	phoA	0.0296982	0	0
ArcZ	psiF	0.0155924	0	0
ArcZ	dgcC	0.118536	0	0
ArcZ	proC	0.0393768	0	0
ArcZ	yaiI	0.00496657	0	0
ArcZ	aroL	0.0278637	0	0
ArcZ	yaiA	0.0285312	0	0
ArcZ	aroM	0.106036	0	0
ArcZ	ppnP	0.041655	0	0
ArcZ	ykiD	0.103896	0	0
ArcZ	rdgC	0.0259528	0	0
ArcZ	mak	0.0808432	0	0
ArcZ	araJ	0.00644826	0	0
ArcZ	sbcC	0.0142736	0	0
ArcZ	sbcD	0.0889256	0	0
ArcZ	phoB	0.323883	0	0
ArcZ	phoR	0.0258925	0	0
ArcZ	brnQ	0.93441	1	0	13.1
ArcZ	proY	0.0282819	0	0
ArcZ	malZ	0.115291	0	0
ArcZ	acpH	0.0434358	0	0
ArcZ	queA	0.0201661	0	0
ArcZ	tgt	0.0153566	0	0
ArcZ	yajC	0.0258642	0	0
ArcZ	secD	0.0398706	0	0	2.4
ArcZ	secF	0.0184543	0	0
ArcZ	yajD	0.0337729	0	0
ArcZ	tsx	0.407306	0	0
ArcZ	yajI	0.196202	0	0
ArcZ	nrdR	0.289919	0	0
ArcZ	ribD	0.66916	1	0
ArcZ	ribE	0.0254974	0	0
ArcZ	nusB	0.0330183	0	0
ArcZ	thiL	0.11665	0	0
ArcZ	pgpA	0.0975991	0	0
ArcZ	yajO	0.144527	0	0
ArcZ	dxs	0.0370305	0	0
ArcZ	ispA	0.0202095	0	0
ArcZ	xseB	0.015641	0	0
ArcZ	thiI	0.0181367	0	0
ArcZ	yajL	0.0391072	0	0
ArcZ	panE	0.110271	0	0
ArcZ	yajQ	0.0326424	0	0
ArcZ	yajR	0.194319	0	0
ArcZ	cyoE	0.0584891	0	0
ArcZ	cyoD	0.0876761	0	0
ArcZ	cyoC	0.0887613	0	0
ArcZ	cyoB	0.523693	1	0
ArcZ	cyoA	0.327132	0	0
ArcZ	ampG	0.0130306	0	0
ArcZ	yajG	0.105515	0	0
ArcZ	bolA	0.0116248	0	0
ArcZ	tig	0.0988861	0	0
ArcZ	clpP	0.0682561	0	0	0.3
ArcZ	clpX	0.0211837	0	0
ArcZ	lon	0.071076	0	0
ArcZ	hupB	0.143134	0	0	1.9
ArcZ	ppiD	0.0710205	0	0
ArcZ	ybaV	0.0436266	0	0
ArcZ	fadM	0.0345015	0	0
ArcZ	queC	0.117835	0	0
ArcZ	ybaE	0.237144	0	0
ArcZ	cof	0.0295936	0	0
ArcZ	decR	0.0231023	0	0
ArcZ	mdlA	0.198187	0	0
ArcZ	mdlB	0.0289114	0	0
ArcZ	glnK	0.854635	1	0
ArcZ	amtB	0.0994596	0	0
ArcZ	tesB	0.0244044	0	0
ArcZ	ybaY	0.121752	0	0
ArcZ	ybaZ	0.0457686	0	0
ArcZ	ybaA	0.110887	0	0
ArcZ	pdeB	0.166397	0	0
ArcZ	ylaC	0.013118	0	0
ArcZ	maa	0.152374	0	0
ArcZ	hha	0.00246739	0	0
ArcZ	tomB	0.050731	0	0
ArcZ	acrB	0.0155276	0	0
ArcZ	acrA	0.0896893	0	0
ArcZ	acrR	0.0824165	0	0
ArcZ	mscK	0.0288944	0	0
ArcZ	ybaM	0.00474376	0	0
ArcZ	priC	0.262904	0	0
ArcZ	ybaN	0.109825	0	0
ArcZ	apt	0.0766225	0	0
ArcZ	dnaX	0.0794092	0	0
ArcZ	ybaB	0.302738	0	0
ArcZ	recR	0.0107189	0	0
ArcZ	htpG	0.127113	0	0
ArcZ	adk	0.023865	0	0
ArcZ	hemH	0.0316302	0	0
ArcZ	aes	0.0954912	0	0
ArcZ	gsk	0.0333642	0	0	9.7
ArcZ	ybaL	0.0448385	0	0
ArcZ	fsr	0.147359	0	0
ArcZ	ushA	0.0866595	0	0
ArcZ	ybaK	0.0521265	0	0
ArcZ	ybaP	0.0397526	0	0
ArcZ	ybaQ	0.00450315	0	0
ArcZ	copA	0.00920129	0	0
ArcZ	glsA	0.719389	1	0
ArcZ	ybaT	0.139384	0	0
ArcZ	cueR	0.0337294	0	0
ArcZ	ybbJ	0.0137068	0	0
ArcZ	qmcA	0.00523677	0	0
ArcZ	fetA	0.0613378	0	0
ArcZ	fetB	0.029404	0	0
ArcZ	cnoX	0.0694605	0	0
ArcZ	ybbO	0.00784111	0	0
ArcZ	tesA	0.0501948	0	0
ArcZ	ybbA	0.0429876	0	0
ArcZ	ybbP	0.0350298	0	0
ArcZ	rhsD	0.0310718	0	0
ArcZ	ybbC	0.0129178	0	0
ArcZ	ylbG	0.0164624	0	0
ArcZ	selU	0.0653273	0	0
ArcZ	allS	0.0128373	0	0
ArcZ	allA	0.0712707	0	0
ArcZ	allR	0.0574708	0	0
ArcZ	gcl	0.0349955	0	0
ArcZ	hyi	0.00901959	0	0
ArcZ	glxR	0.104372	0	0
ArcZ	ybbW	0.0271831	0	0
ArcZ	allB	0.0969177	0	0
ArcZ	ybbY	0.133562	0	0
ArcZ	glxK	0.0199059	0	0
ArcZ	allE	0.040079	0	0
ArcZ	allC	0.0875606	0	0
ArcZ	allD	0.155928	0	0
ArcZ	fdrA	0.134541	0	0
ArcZ	ylbE	0.0386428	0	0
ArcZ	ylbF	0.0324325	0	0
ArcZ	ybcF	0.0386536	0	0
ArcZ	purK	0.064953	0	0
ArcZ	purE	0.108816	0	0
ArcZ	lpxH	0.0248217	0	0
ArcZ	ppiB	0.0273182	0	0
ArcZ	cysS	0.0919151	0	0
ArcZ	ybcI	0.181132	0	0
ArcZ	ybcJ	0.00770667	0	0
ArcZ	folD	0.20492	0	0
ArcZ	sfmA	0.719659	1	0
ArcZ	sfmC	0.367142	0	0
ArcZ	sfmD	0.38004	0	0
ArcZ	sfmH	0.347233	0	0
ArcZ	sfmF	0.0688192	0	0
ArcZ	fimZ	0.149186	0	0
ArcZ	intD	0.0840914	0	0
ArcZ	renD	0.0708788	0	0
ArcZ	insE3	0.0149571	0	0
ArcZ	insF3	0.0286256	0	0
ArcZ	emrE	0.220562	0	0
ArcZ	ylcJ	0.0099855	0	0
ArcZ	ybcK	0.00937337	0	0
ArcZ	ybcL	0.462065	0	0
ArcZ	ybcM	0.00665097	0	0
ArcZ	ylcH	0.00641555	0	0
ArcZ	ybcN	0.025749	0	0
ArcZ	ninE	0.0219481	0	0
ArcZ	ybcO	0.0320361	0	0
ArcZ	rusA	0.119419	0	0
ArcZ	ylcG	0.0124597	0	0
ArcZ	quuD	0.0411751	0	0
ArcZ	nmpC	0.0219683	0	0
ArcZ	insH2	0.0440752	0	0
ArcZ	essD	0.440422	0	0
ArcZ	rrrD	0.0424728	0	0
ArcZ	rzpD	0.0142683	0	0
ArcZ	rzoD	0.0521255	0	0
ArcZ	borD	0.0083451	0	0
ArcZ	ybcV	0.302931	0	0
ArcZ	ybcW	0.00312799	0	0
ArcZ	ylcI	0.0749885	0	0
ArcZ	nohD	0.0998511	0	0
ArcZ	tfaD	0.0929731	0	0
ArcZ	tfaX	0.52224	1	0
ArcZ	appY	0.0790064	0	0
ArcZ	ompT	0.0094591	0	0	4.5
ArcZ	envY	0.0273806	0	0
ArcZ	ybcH	0.0253815	0	0
ArcZ	nfrA	0.00523459	0	0	30.6
ArcZ	nfrB	0.056041	0	0
ArcZ	cusS	0.0247899	0	0
ArcZ	cusR	0.477127	0	0
ArcZ	cusC	0.358118	0	0
ArcZ	cusF	0.40613	0	0
ArcZ	cusB	0.0997782	0	0
ArcZ	cusA	0.143083	0	0
ArcZ	pheP	0.0172686	0	0
ArcZ	ybdG	0.01863	0	0
ArcZ	nfsB	0.0235423	0	0
ArcZ	ybdF	0.23619	0	0
ArcZ	ybdJ	0.0186704	0	0
ArcZ	ybdK	0.0396549	0	0	13.1
ArcZ	hokE	0.00976194	0	0
ArcZ	insL2	0.00678489	0	0
ArcZ	entD	0.2748	0	0	27.9
ArcZ	fepA	0.715159	1	0
ArcZ	fes	0.320386	0	0
ArcZ	ybdZ	0.0255468	0	0
ArcZ	entF	0.449388	0	0	1.6
ArcZ	fepE	0.0459708	0	0
ArcZ	fepC	0.0639562	0	0
ArcZ	fepG	0.102564	0	0
ArcZ	fepD	0.424023	0	0
ArcZ	entS	0.0334279	0	0
ArcZ	fepB	0.693616	1	0
ArcZ	entC	0.574915	1	0
ArcZ	entE	0.225048	0	0
ArcZ	entB	0.0763213	0	0
ArcZ	entA	0.0892268	0	0
ArcZ	entH	0.0557608	0	0
ArcZ	cstA	0.654816	1	0	11.8
ArcZ	ybdD	0.0245147	0	0
ArcZ	hcxA	0.0137201	0	0
ArcZ	ybdL	0.0904997	0	0
ArcZ	ybdM	0.0156593	0	0
ArcZ	ybdN	0.104998	0	0
ArcZ	ybdO	0.166342	0	0
ArcZ	dsbG	0.0404429	0	0
ArcZ	ahpC	0.498888	0	0
ArcZ	ahpF	0.109885	0	0
ArcZ	uspG	0.0617648	0	0
ArcZ	ybdR	0.118263	0	0
ArcZ	yldA	0.030978	0	0
ArcZ	rnk	0.00792476	0	0
ArcZ	rna	0.0252505	0	0
ArcZ	citT	0.089482	0	0
ArcZ	citG	0.0480424	0	0
ArcZ	citX	0.0966105	0	0
ArcZ	citF	0.0138233	0	0
ArcZ	citE	0.079473	0	0
ArcZ	citD	0.0156639	0	0
ArcZ	citC	0.047159	0	0
ArcZ	dpiB	0.0895631	0	0
ArcZ	dpiA	0.0244498	0	0
ArcZ	dcuC	0.630126	1	0
ArcZ	pagP	0.172627	0	0
ArcZ	cspE	0.0956617	0	0
ArcZ	crcB	0.0864118	0	0
ArcZ	tatE	0.13453	0	0
ArcZ	lipA	0.0423269	0	0
ArcZ	ybeF	0.0546227	0	0
ArcZ	lipB	0.0148746	0	0
ArcZ	ybeD	0.00631807	0	0	1
ArcZ	dacA	0.0292194	0	0
ArcZ	rlpA	0.0134855	0	0
ArcZ	mrdB	0.00751977	0	0
ArcZ	mrdA	0.125369	0	0
ArcZ	rlmH	0.044956	0	0
ArcZ	rsfS	0.059182	0	0
ArcZ	cobC	0.0298104	0	0
ArcZ	nadD	0.0605895	0	0
ArcZ	holA	0.0157516	0	0
ArcZ	lptE	0.140197	0	0
ArcZ	leuS	0.427171	0	0
ArcZ	ybeL	0.123932	0	0
ArcZ	ybeQ	0.0164384	0	0
ArcZ	ybeR	0.0247296	0	0
ArcZ	djlB	0.0213677	0	0
ArcZ	ybeT	0.131921	0	0
ArcZ	ybeU	0.0344524	0	0
ArcZ	djlC	0.00889341	0	0
ArcZ	hscC	0.0348637	0	0
ArcZ	rihA	0.0293899	0	0
ArcZ	gltL	0.0330784	0	0
ArcZ	gltK	0.0125013	0	0
ArcZ	gltJ	0.0171235	0	0	6
ArcZ	gltI	0.0174023	0	0
ArcZ	insH3	0.0256936	0	0
ArcZ	lnt	0.00460749	0	0
ArcZ	ybeX	0.00699418	0	0
ArcZ	ybeY	0.0427077	0	0
ArcZ	ybeZ	0.0480586	0	0
ArcZ	miaB	0.00866657	0	0
ArcZ	ubiF	0.0650337	0	0
ArcZ	asnB	0.0570255	0	0
ArcZ	umpH	0.0468567	0	0
ArcZ	nagC	0.0204535	0	0
ArcZ	nagA	0.0196633	0	0
ArcZ	nagB	0.21245	0	0
ArcZ	nagE	0.0609508	0	0
ArcZ	glnS	0.036684	0	0
ArcZ	chiP	0.0168462	0	0
ArcZ	chiQ	0.142777	0	0
ArcZ	fur	0.0384967	0	0
ArcZ	uof	0.0216498	0	0
ArcZ	fldA	0.0281297	0	0
ArcZ	ybfE	0.026455	0	0
ArcZ	ybfF	0.11611	0	0
ArcZ	seqA	0.068623	0	0
ArcZ	pgm	0.0521999	0	0
ArcZ	ybfP	0.0143574	0	0
ArcZ	potE	0.00400299	0	0	31
ArcZ	speF	0.0723508	0	0
ArcZ	speFL	0.110598	0	0
ArcZ	kdpE	0.120642	0	0
ArcZ	kdpD	0.0324372	0	0
ArcZ	kdpC	0.0658572	0	0
ArcZ	kdpB	0.117855	0	0
ArcZ	kdpA	0.531254	1	0
ArcZ	kdpF	0.870895	1	0
ArcZ	ybfA	0.863514	1	0
ArcZ	rhsC	0.0919374	0	0	2.1
ArcZ	ybfB	0.0113264	0	0
ArcZ	ybfC	0.0586199	0	0
ArcZ	ybfQ	0.0134793	0	0
ArcZ	ybfD	0.0172354	0	0
ArcZ	ybgA	0.104655	0	0
ArcZ	phr	0.0796344	0	0
ArcZ	dtpD	0.0699319	0	0
ArcZ	ybgI	0.330628	0	0
ArcZ	pxpB	0.0494364	0	0
ArcZ	pxpC	0.0470094	0	0
ArcZ	pxpA	0.0458315	0	0
ArcZ	nei	0.0467503	0	0
ArcZ	abrB	0.0351528	0	0
ArcZ	ybgO	0.0373475	0	0
ArcZ	ybgP	0.167726	0	0
ArcZ	ybgQ	0.0157441	0	0
ArcZ	ybgD	0.553977	1	0
ArcZ	gltA	0.0780281	0	0
ArcZ	ybgV	0.00775079	0	0
ArcZ	ybgU	0.893263	1	0
ArcZ	sdhC	0.769253	1	0
ArcZ	sdhD	0.0105358	0	0
ArcZ	sdhA	0.940201	1	0
ArcZ	sdhB	0.143937	0	0
ArcZ	sucA	0.0596401	0	0
ArcZ	sucB	0.0387089	0	0
ArcZ	sucC	0.300843	0	0
ArcZ	sucD	0.0614786	0	0	3.7
ArcZ	mngR	0.0158765	0	0
ArcZ	mngA	0.317545	0	0
ArcZ	mngB	0.848988	1	0
ArcZ	cydA	0.107638	0	0
ArcZ	cydB	0.123016	0	0
ArcZ	cydX	0.0401854	0	0
ArcZ	ybgE	0.0219064	0	0
ArcZ	ybgC	0.041053	0	0
ArcZ	tolQ	0.0163979	0	0
ArcZ	tolR	0.0272348	0	0
ArcZ	tolA	0.0107606	0	0
ArcZ	tolB	0.0238655	0	0
ArcZ	pal	0.00696573	0	0
ArcZ	cpoB	0.0102586	0	0
ArcZ	nadA	0.608593	1	0
ArcZ	pnuC	0.0871801	0	0
ArcZ	zitB	0.0500113	0	0
ArcZ	ybgS	0.426275	0	0
ArcZ	aroG	0.0369036	0	0
ArcZ	gpmA	0.0440625	0	0	0.9
ArcZ	galM	0.0102786	0	0
ArcZ	galK	0.00888686	0	0
ArcZ	galT	0.0214737	0	0
ArcZ	galE	0.117759	0	0
ArcZ	modF	0.0593112	0	0
ArcZ	modE	0.109033	0	0
ArcZ	acrZ	0.0752623	0	0
ArcZ	modA	0.134573	0	0
ArcZ	modB	0.0454433	0	0
ArcZ	modC	0.0460849	0	0
ArcZ	ybhA	0.056085	0	0
ArcZ	pgl	0.0595261	0	0
ArcZ	ybhD	0.0541582	0	0
ArcZ	ybhH	0.0332994	0	0
ArcZ	ybhI	0.0578532	0	0
ArcZ	ybhJ	0.1023	0	0
ArcZ	ybhC	0.0469678	0	0
ArcZ	ybhB	0.0179668	0	0
ArcZ	bioA	0.213123	0	0
ArcZ	bioB	0.228555	0	0
ArcZ	bioF	0.0483836	0	0
ArcZ	bioC	0.0943105	0	0
ArcZ	bioD	0.0934028	0	0
ArcZ	uvrB	0.122405	0	0	1.1
ArcZ	ybhK	0.395679	0	0
ArcZ	moaA	0.0236359	0	0
ArcZ	moaB	0.0235591	0	0
ArcZ	moaC	0.0350438	0	0
ArcZ	moaD	0.0525173	0	0
ArcZ	moaE	0.0159079	0	0
ArcZ	ybhL	0.0245153	0	0
ArcZ	ybhM	0.0476173	0	0
ArcZ	ybhN	0.00905033	0	0
ArcZ	clsB	0.0426876	0	0
ArcZ	ybhP	0.0585567	0	0
ArcZ	ybhQ	0.0465822	0	0
ArcZ	ybhR	0.0587417	0	0
ArcZ	ybhS	0.1546	0	0
ArcZ	ybhF	0.797718	1	0
ArcZ	ybhG	0.0666477	0	0
ArcZ	cecR	0.122211	0	0
ArcZ	rhlE	0.435355	0	0
ArcZ	ybiA	0.0623875	0	0	2.1
ArcZ	dinG	0.169526	0	0
ArcZ	ybiB	0.0272172	0	0
ArcZ	hcxB	0.0279566	0	0
ArcZ	ybiE	0.0254617	0	0
ArcZ	ybiJ	0.0033136	0	0
ArcZ	ybiI	0.077778	0	0
ArcZ	ybiX	0.0749724	0	0
ArcZ	fiu	0.098438	0	0	1.8
ArcZ	mcbA	0.0464416	0	0
ArcZ	rlmF	0.0980039	0	0
ArcZ	ybiO	0.111837	0	0
ArcZ	glnQ	0.11793	0	0
ArcZ	glnP	0.0717206	0	0
ArcZ	glnH	0.226856	0	0
ArcZ	dps	0.164612	0	0	0.3
ArcZ	rhtA	0.0211721	0	0
ArcZ	yliM	0.143632	0	0
ArcZ	ompX	0.0674181	0	0
ArcZ	opgE	0.03077	0	0
ArcZ	mntS	0.028298	0	0
ArcZ	mntR	0.107491	0	0
ArcZ	ybiR	0.0182565	0	0
ArcZ	ldtB	0.00792394	0	0
ArcZ	ybiT	0.0187674	0	0
ArcZ	ybiU	0.00700056	0	0
ArcZ	ybiV	0.0797939	0	0
ArcZ	ybiW	0.148974	0	0
ArcZ	ybiY	0.023715	0	0
ArcZ	fsaA	0.16323	0	0
ArcZ	moeB	0.0328728	0	0
ArcZ	moeA	0.255465	0	0
ArcZ	iaaA	0.022493	0	0
ArcZ	gsiA	0.115192	0	0
ArcZ	gsiB	0.140665	0	0	3.1
ArcZ	gsiC	0.0253175	0	0
ArcZ	gsiD	0.0142809	0	0
ArcZ	pdeI	0.186335	0	0
ArcZ	dgcI	0.036429	0	0
ArcZ	rimO	0.183291	0	0
ArcZ	bssR	0.12879	0	0
ArcZ	yliI	0.00747488	0	0
ArcZ	gstB	0.0810271	0	0
ArcZ	dacC	0.0681526	0	0
ArcZ	deoR	0.0566968	0	0
ArcZ	ybjG	0.0443999	0	0
ArcZ	mdfA	0.0110023	0	0
ArcZ	ybjH	0.0615904	0	0
ArcZ	ybjI	0.0763101	0	0
ArcZ	ybjJ	0.0328162	0	0
ArcZ	rcdA	0.0287923	0	0
ArcZ	ybjL	0.121721	0	0
ArcZ	ybjM	0.331938	0	0
ArcZ	grxA	0.111319	0	0
ArcZ	ybjC	0.747424	1	0
ArcZ	nfsA	0.147941	0	0
ArcZ	rimK	0.121051	0	0
ArcZ	ybjN	0.0292704	0	0
ArcZ	potF	0.661901	1	0
ArcZ	potG	0.116272	0	0
ArcZ	potH	0.134513	0	0
ArcZ	potI	0.0255327	0	0
ArcZ	ybjO	0.0202593	0	0
ArcZ	rlmC	0.0283946	0	0
ArcZ	artJ	0.493638	0	0
ArcZ	artM	0.00738283	0	0
ArcZ	artQ	0.0168384	0	0
ArcZ	artI	0.00959253	0	0
ArcZ	artP	0.0483985	0	0
ArcZ	ybjP	0.0380225	0	0
ArcZ	ybjQ	0.0331625	0	0
ArcZ	amiD	0.039324	0	0
ArcZ	ybjS	0.0314749	0	0
ArcZ	ybjT	0.156466	0	0
ArcZ	ltaE	0.0298662	0	0
ArcZ	poxB	0.0361833	0	0
ArcZ	hcr	0.0080924	0	0
ArcZ	hcp	0.211847	0	0
ArcZ	lysO	0.0958712	0	0
ArcZ	aqpZ	0.0738573	0	0
ArcZ	ybjD	0.191835	0	0
ArcZ	ybjX	0.0405525	0	0
ArcZ	macA	0.020719	0	0
ArcZ	macB	0.888344	1	0
ArcZ	cspD	0.0105137	0	0	0.6
ArcZ	yljB	0.0350973	0	0
ArcZ	clpS	0.0438561	0	0	1.2
ArcZ	clpA	0.0431079	0	0
ArcZ	infA	0.542646	1	0
ArcZ	aat	0.0486166	0	0
ArcZ	cydC	0.0203166	0	0
ArcZ	cydD	0.085616	0	0
ArcZ	trxB	0.0788142	0	0
ArcZ	lrp	0.380055	0	0
ArcZ	ftsK	0.0152163	0	0
ArcZ	lolA	0.0360372	0	0
ArcZ	rarA	0.0325792	0	0
ArcZ	serS	0.0198019	0	0
ArcZ	dmsA	0.0541319	0	0
ArcZ	dmsB	0.0990461	0	0
ArcZ	dmsC	0.123433	0	0
ArcZ	ycaC	0.0253166	0	0	7.8
ArcZ	ycaD	0.0313151	0	0
ArcZ	ycaM	0.294928	0	0
ArcZ	ycaN	0.0457949	0	0
ArcZ	ycaK	0.0810175	0	0
ArcZ	pflA	0.0569192	0	0
ArcZ	pflB	0.059281	0	0
ArcZ	focA	0.0381142	0	0
ArcZ	ycaO	0.058951	0	0
ArcZ	ycaP	0.0430414	0	0
ArcZ	serC	0.102632	0	0
ArcZ	aroA	0.072057	0	0
ArcZ	ycaL	0.00946825	0	0
ArcZ	cmk	0.040821	0	0
ArcZ	rpsA	0.00657348	0	0
ArcZ	ihfB	0.00185617	0	0
ArcZ	ycaI	0.157891	0	0
ArcZ	msbA	0.0538247	0	0
ArcZ	lpxK	0.0137943	0	0
ArcZ	ycaQ	0.0266427	0	0
ArcZ	ycaR	0.00640732	0	0
ArcZ	kdsB	0.0224574	0	0
ArcZ	ycbJ	0.064164	0	0	1.2
ArcZ	elyC	0.209543	0	0
ArcZ	cmoM	0.0316233	0	0
ArcZ	mukF	0.013348	0	0
ArcZ	mukE	0.0892648	0	0
ArcZ	mukB	0.00428909	0	0
ArcZ	ldtD	0.109324	0	0
ArcZ	mepK	0.0435486	0	0
ArcZ	gloC	0.109621	0	0
ArcZ	aspC	0.0095336	0	0
ArcZ	ompF	0.0192367	0	0	4.7
ArcZ	asnS	0.0605457	0	0
ArcZ	pncB	0.0563614	0	0
ArcZ	pepN	0.156171	0	0
ArcZ	ssuB	0.0125013	0	0
ArcZ	ssuC	0.113626	0	0
ArcZ	ssuD	0.0596067	0	0
ArcZ	ssuA	0.0296082	0	0
ArcZ	ssuE	0.0375094	0	0
ArcZ	elfA	0.0590848	0	0
ArcZ	elfD	0.0734381	0	0
ArcZ	elfC	0.0403529	0	0
ArcZ	elfG	0.015628	0	0
ArcZ	ycbU	0.0370423	0	0
ArcZ	ycbV	0.0250437	0	0
ArcZ	ycbF	0.0108331	0	0
ArcZ	pyrD	0.126894	0	0
ArcZ	zapC	0.127767	0	0
ArcZ	ycbX	0.195191	0	0
ArcZ	rlmL	0.124157	0	0
ArcZ	uup	0.0238718	0	0	17.2
ArcZ	pqiA	0.0252071	0	0
ArcZ	pqiB	0.00315516	0	0
ArcZ	pqiC	0.0681861	0	0
ArcZ	rmf	0.379938	0	0	0.2
ArcZ	fabA	0.0867895	0	0
ArcZ	ycbZ	0.0387361	0	0
ArcZ	matP	0.0189706	0	0
ArcZ	ompA	0.102674	0	0	0.2
ArcZ	sulA	0.431485	0	0
ArcZ	sxy	0.00580715	0	0
ArcZ	yccS	0.0196243	0	0
ArcZ	yccF	0.0204068	0	0
ArcZ	helD	0.103569	0	0	4.4
ArcZ	mgsA	0.0525194	0	0
ArcZ	yccT	0.0102462	0	0
ArcZ	yccU	0.00580975	0	0
ArcZ	hspQ	0.0108562	0	0
ArcZ	rlmI	0.0345527	0	0	77
ArcZ	yccX	0.00527782	0	0
ArcZ	tusE	0.0345663	0	0
ArcZ	yccA	0.0210084	0	0
ArcZ	hyaA	0.501563	1	0
ArcZ	hyaB	0.575588	1	0
ArcZ	hyaC	0.0567367	0	0
ArcZ	hyaD	0.0643916	0	0
ArcZ	hyaE	0.0219527	0	0
ArcZ	hyaF	0.0376724	0	0
ArcZ	appC	0.131546	0	0
ArcZ	appB	0.480082	0	0
ArcZ	appX	0.0139317	0	0
ArcZ	appA	0.133744	0	0
ArcZ	etk	0.245464	0	0
ArcZ	etp	0.159239	0	0
ArcZ	gfcE	0.0182175	0	0
ArcZ	gfcD	0.29555	0	0
ArcZ	gfcC	0.0936113	0	0
ArcZ	gfcB	0.0856204	0	0
ArcZ	gfcA	0.0156471	0	0
ArcZ	insA4	0.0608846	0	0
ArcZ	insB4	0.064289	0	0
ArcZ	cspH	0.11315	0	0
ArcZ	cspG	0.0289458	0	0
ArcZ	ymcF	0.0230777	0	0
ArcZ	ymcE	0.022383	0	0
ArcZ	gnsA	0.0220319	0	0
ArcZ	yccM	0.0224075	0	0
ArcZ	torS	0.322585	0	0
ArcZ	torT	0.0781975	0	0
ArcZ	torR	0.0578564	0	0
ArcZ	torC	0.0982255	0	0
ArcZ	torA	0.212956	0	0
ArcZ	torD	0.0321088	0	0
ArcZ	cbpM	0.00631483	0	0
ArcZ	cbpA	0.0071896	0	0
ArcZ	yccE	0.0859471	0	0
ArcZ	agp	0.0728435	0	0
ArcZ	yccJ	0.0132528	0	0
ArcZ	wrbA	0.255709	0	0
ArcZ	ymdF	0.0184138	0	0
ArcZ	rutG	0.127965	0	0
ArcZ	rutF	0.04322	0	0
ArcZ	rutE	0.0244524	0	0
ArcZ	rutD	0.0988583	0	0
ArcZ	rutC	0.213155	0	0
ArcZ	rutB	0.491204	0	0
ArcZ	rutA	0.595021	1	0
ArcZ	rutR	0.0834874	0	0
ArcZ	putA	0.383231	0	0
ArcZ	ymdG	0.00316333	0	0
ArcZ	putP	0.00498946	0	0
ArcZ	efeO	0.416147	0	0
ArcZ	efeB	0.20877	0	0
ArcZ	phoH	0.613232	1	0
ArcZ	pgaD	0.00743675	0	0
ArcZ	pgaC	0.0719441	0	0
ArcZ	pgaB	0.113326	0	0
ArcZ	pgaA	0.159349	0	0
ArcZ	dgcT	0.0149255	0	0
ArcZ	insF4	0.011753	0	0
ArcZ	insE4	0.11676	0	0
ArcZ	ycdU	0.00960104	0	0
ArcZ	ghrA	0.0488492	0	0
ArcZ	ycdX	0.175797	0	0
ArcZ	ycdY	0.0364712	0	0
ArcZ	ycdZ	0.0934394	0	0
ArcZ	csgG	0.172344	0	0
ArcZ	csgF	0.066779	0	0
ArcZ	csgE	0.0754358	0	0
ArcZ	csgD	0.89451	1	0
ArcZ	csgB	0.563645	1	0
ArcZ	csgA	0.00425695	0	0
ArcZ	csgC	0.175076	0	0
ArcZ	ymdA	0.0748093	0	0
ArcZ	ymdB	0.0439521	0	0
ArcZ	clsC	0.0640145	0	0
ArcZ	opgC	0.0685485	0	0
ArcZ	opgG	0.032394	0	0
ArcZ	opgH	0.280322	0	0
ArcZ	yceK	0.04072	0	0
ArcZ	msyB	0.102694	0	0
ArcZ	mdtG	0.0819651	0	0
ArcZ	lpxL	0.0373219	0	0
ArcZ	trhO	0.144263	0	0
ArcZ	yceI	0.0229827	0	0
ArcZ	yceJ	0.00704628	0	0
ArcZ	yceO	0.049076	0	0
ArcZ	solA	0.0468613	0	0
ArcZ	bssS	0.099192	0	0
ArcZ	dinI	0.0419093	0	0
ArcZ	pyrC	0.0352808	0	0
ArcZ	yceB	0.0263506	0	0
ArcZ	grxB	0.0304003	0	0
ArcZ	mdtH	0.0566979	0	0
ArcZ	rimJ	0.410167	0	0
ArcZ	yceH	0.10254	0	0
ArcZ	yceM	0.232052	0	0
ArcZ	murJ	0.258679	0	0
ArcZ	flgN	0.0765629	0	0
ArcZ	flgM	0.052279	0	0
ArcZ	flgA	0.44545	0	0
ArcZ	flgB	0.149119	0	0
ArcZ	flgC	0.0676307	0	0
ArcZ	flgD	0.0490292	0	0
ArcZ	flgE	0.0768698	0	0
ArcZ	flgF	0.14389	0	0
ArcZ	flgG	0.112834	0	0
ArcZ	flgH	0.14356	0	0
ArcZ	flgI	0.0569428	0	0
ArcZ	flgJ	0.06984	0	0
ArcZ	flgK	0.106084	0	0
ArcZ	flgL	0.0401938	0	0
ArcZ	rne	0.0143178	0	0
ArcZ	yceQ	0.00862317	0	0
ArcZ	rluC	0.0460093	0	0
ArcZ	yceF	0.0350723	0	0
ArcZ	yceD	0.0237623	0	0
ArcZ	rpmF	0.00799268	0	0
ArcZ	plsX	0.0331421	0	0
ArcZ	fabH	0.0399993	0	0
ArcZ	fabD	0.0221316	0	0
ArcZ	fabG	0.0538982	0	0
ArcZ	acpP	0.00336971	0	0
ArcZ	fabF	0.0271856	0	0
ArcZ	pabC	0.0334003	0	0
ArcZ	mltG	0.0161039	0	0
ArcZ	tmk	0.023242	0	0
ArcZ	holB	0.0348401	0	0
ArcZ	ycfH	0.0225531	0	0
ArcZ	ptsG	0.224182	0	0
ArcZ	fhuE	0.830963	1	0	2.1
ArcZ	hinT	0.34618	0	0
ArcZ	ycfL	0.0909302	0	0
ArcZ	lpoB	0.0192363	0	0
ArcZ	thiK	0.0398204	0	0
ArcZ	nagZ	0.045232	0	0
ArcZ	ycfP	0.030255	0	0
ArcZ	ndh	0.188252	0	0
ArcZ	ycfJ	0.372906	0	0
ArcZ	comR	0.0468609	0	0
ArcZ	bhsA	0.219418	0	0
ArcZ	ldtC	0.068135	0	0
ArcZ	mfd	0.0177792	0	0
ArcZ	ycfT	0.0442043	0	0
ArcZ	lolC	0.368364	0	0
ArcZ	lolD	0.0210402	0	0
ArcZ	lolE	0.137429	0	0
ArcZ	nagK	0.0326414	0	0
ArcZ	cobB	0.202095	0	0
ArcZ	ycfZ	0.00192643	0	0
ArcZ	ymfA	0.0117055	0	0
ArcZ	potD	0.0203855	0	0
ArcZ	potC	0.0150478	0	0
ArcZ	potB	0.0234303	0	0
ArcZ	potA	0.0133847	0	0
ArcZ	pepT	0.0440208	0	0
ArcZ	roxA	0.127331	0	0
ArcZ	phoQ	0.0135463	0	0	5.3
ArcZ	phoP	0.0468246	0	0
ArcZ	purB	0.0222641	0	0
ArcZ	hflD	0.0403951	0	0
ArcZ	mnmA	0.0450017	0	0
ArcZ	nudJ	0.0125812	0	0
ArcZ	rluE	0.0116937	0	0
ArcZ	icd	0.0870595	0	0
ArcZ	ymfD	0.00998623	0	0
ArcZ	ymfE	0.00518834	0	0
ArcZ	lit	0.0129258	0	0
ArcZ	intE	0.0410838	0	0
ArcZ	xisE	0.00477242	0	0
ArcZ	ymfH	0.0222919	0	0
ArcZ	ymfI	0.0246146	0	0
ArcZ	ymfJ	0.0801624	0	0
ArcZ	ymfK	0.0745656	0	0
ArcZ	ymfT	0.0342445	0	0
ArcZ	ymfL	0.0410819	0	0
ArcZ	ymfM	0.00738741	0	0
ArcZ	ymfN	0.175193	0	0
ArcZ	ymfR	0.0114287	0	0
ArcZ	beeE	0.0527587	0	0
ArcZ	ymfQ	0.312537	0	0
ArcZ	ycfK	0.0227627	0	0
ArcZ	tfaP	0.117627	0	0
ArcZ	tfaE	0.140796	0	0
ArcZ	pinE	0.628947	1	0
ArcZ	mcrA	0.0109801	0	0
ArcZ	iraM	0.0214856	0	0
ArcZ	ymgK	0.0742819	0	0
ArcZ	ymgL	0.00868062	0	0
ArcZ	ycgX	0.0264068	0	0
ArcZ	bluR	0.0323755	0	0	1.3
ArcZ	bluF	0.0346906	0	0
ArcZ	ycgZ	0.0320033	0	0
ArcZ	ymgA	0.0384972	0	0
ArcZ	ariR	0.0256519	0	0
ArcZ	ymgC	0.0610303	0	0
ArcZ	pdeG	0.482865	0	0
ArcZ	ymgF	0.041843	0	0
ArcZ	ymgD	0.0168431	0	0
ArcZ	ymgG	0.0241099	0	0
ArcZ	ymgI	0.0134694	0	0
ArcZ	ymgJ	0.0023538	0	0
ArcZ	minE	0.00714086	0	0
ArcZ	minD	0.1121	0	0	0.5
ArcZ	minC	0.159074	0	0
ArcZ	ycgJ	0.0539121	0	0
ArcZ	pliG	0.0207997	0	0
ArcZ	ymgN	0.0103075	0	0
ArcZ	ycgL	0.0231379	0	0
ArcZ	ycgM	0.0325128	0	0
ArcZ	ycgN	0.0229594	0	0
ArcZ	hlyE	0.00494389	0	0
ArcZ	umuD	0.0114511	0	0
ArcZ	umuC	0.0193049	0	0
ArcZ	dsbB	0.0742219	0	0
ArcZ	nhaB	0.0150612	0	0
ArcZ	fadR	0.0161672	0	0
ArcZ	ycgB	0.17242	0	0
ArcZ	dadA	0.427701	0	0
ArcZ	dadX	0.0947375	0	0
ArcZ	ymgM	0.174213	0	0
ArcZ	cvrA	0.36217	0	0
ArcZ	ldcA	0.0418842	0	0
ArcZ	emtA	0.00369815	0	0
ArcZ	ycgR	0.335226	0	0
ArcZ	ymgE	0.0698059	0	0
ArcZ	ycgY	0.0255661	0	0
ArcZ	treA	0.0583438	0	0
ArcZ	dhaM	0.136263	0	0
ArcZ	dhaL	0.0478041	0	0
ArcZ	dhaK	0.135697	0	0
ArcZ	dhaR	0.0984234	0	0
ArcZ	ycgV	0.0100584	0	0	7.8
ArcZ	ychF	0.0247007	0	0
ArcZ	pth	0.057954	0	0
ArcZ	ychH	0.735149	1	0
ArcZ	dauA	0.0492503	0	0
ArcZ	prs	0.0726589	0	0
ArcZ	ispE	0.00411309	0	0
ArcZ	lolB	0.14956	0	0
ArcZ	hemA	0.0184785	0	0
ArcZ	prfA	0.0175429	0	0
ArcZ	prmC	0.0111863	0	0
ArcZ	ychQ	0.0257494	0	0
ArcZ	ychA	0.0207868	0	0
ArcZ	kdsA	0.0222896	0	0
ArcZ	ldrA	0.0640443	0	0
ArcZ	ldrB	0.0205822	0	0
ArcZ	ldrC	0.00985432	0	0
ArcZ	chaA	0.185924	0	0
ArcZ	chaB	0.00155778	0	0
ArcZ	chaC	0.0363428	0	0
ArcZ	ychN	0.0302488	0	0	1.4
ArcZ	ychO	0.217956	0	0
ArcZ	narL	0.123979	0	0
ArcZ	narX	0.183885	0	0
ArcZ	narK	0.0237686	0	0
ArcZ	narG	0.368827	0	0
ArcZ	narH	0.0382506	0	0
ArcZ	narJ	0.0979392	0	0
ArcZ	narI	0.124518	0	0
ArcZ	ychS	0.0341578	0	0
ArcZ	tpr	0.0182253	0	0
ArcZ	purU	0.00386931	0	0
ArcZ	ychJ	0.0479318	0	0	6.2
ArcZ	rssA	0.123253	0	0	2.2
ArcZ	rssB	0.0282198	0	0
ArcZ	galU	0.030662	0	0
ArcZ	hns	0.628871	1	0
ArcZ	tdk	0.123565	0	0
ArcZ	adhE	0.706143	1	0
ArcZ	ychT	0.00871807	0	0
ArcZ	ychE	0.00616718	0	0
ArcZ	insH21	0.0310441	0	0
ArcZ	oppA	0.510874	1	0	5.9
ArcZ	oppB	0.158601	0	0
ArcZ	oppC	0.115372	0	0
ArcZ	oppD	0.267122	0	0
ArcZ	oppF	0.0572665	0	0
ArcZ	yciU	0.0272086	0	0
ArcZ	clsA	0.0751316	0	0
ArcZ	yciY	0.0699914	0	0
ArcZ	kch	0.024712	0	0
ArcZ	yciI	0.00296255	0	0
ArcZ	tonB	0.0448913	0	0
ArcZ	yciA	0.0415296	0	0
ArcZ	yciB	0.0243925	0	0
ArcZ	yciC	0.0278098	0	0
ArcZ	ompW	0.0172972	0	0
ArcZ	yciE	0.0472558	0	0
ArcZ	yciF	0.0732759	0	0
ArcZ	yciG	0.387423	0	0
ArcZ	trpA	0.262445	0	0
ArcZ	trpB	0.085201	0	0	2.7
ArcZ	trpC	0.0397669	0	0
ArcZ	trpD	0.0348838	0	0
ArcZ	trpE	0.165757	0	0
ArcZ	trpL	0.0298819	0	0
ArcZ	rnm	0.0414106	0	0
ArcZ	yciO	0.0204796	0	0
ArcZ	yciQ	0.104451	0	0
ArcZ	rluB	0.0564236	0	0
ArcZ	btuR	0.0270521	0	0
ArcZ	yciK	0.0824468	0	0
ArcZ	sohB	0.0871179	0	0
ArcZ	yciN	0.23191	0	0
ArcZ	topA	0.0323452	0	0
ArcZ	cysB	0.0196015	0	0	0.6
ArcZ	ymiA	0.127833	0	0
ArcZ	yciX	0.0387778	0	0
ArcZ	ymiC	0.00404874	0	0
ArcZ	acnA	0.0393917	0	0
ArcZ	ribA	0.0304713	0	0
ArcZ	pgpB	0.0091709	0	0
ArcZ	lapA	0.00880643	0	0
ArcZ	lapB	0.0146926	0	0
ArcZ	pyrF	0.0324415	0	0
ArcZ	yciH	0.098469	0	0
ArcZ	osmB	0.215072	0	0
ArcZ	yciT	0.0278757	0	0	12.3
ArcZ	yciZ	0.0029857	0	0
ArcZ	ymiD	0.00948329	0	0
ArcZ	pdeR	0.0178177	0	0
ArcZ	ymiB	0.0197175	0	0
ArcZ	rnb	0.331102	0	0
ArcZ	yciW	0.10183	0	0
ArcZ	fabI	0.0923032	0	0
ArcZ	ycjD	0.0339556	0	0
ArcZ	sapF	0.0381748	0	0
ArcZ	sapD	0.0735945	0	0
ArcZ	sapC	0.0618984	0	0
ArcZ	sapB	0.0204313	0	0
ArcZ	sapA	0.0366896	0	0
ArcZ	ymjA	0.00674754	0	0
ArcZ	puuP	0.463116	0	0
ArcZ	ymjE	0.0462094	0	0
ArcZ	puuA	0.727263	1	0
ArcZ	puuD	0.376203	0	0
ArcZ	puuR	0.178292	0	0	1
ArcZ	puuC	0.601995	1	0
ArcZ	puuB	0.0400344	0	0
ArcZ	puuE	0.111408	0	0
ArcZ	pSpot42	0.271854	0	0
ArcZ	pspA	0.306437	0	0
ArcZ	pspB	0.0392389	0	0
ArcZ	pspC	0.0820814	0	0
ArcZ	pspD	0.0713417	0	0
ArcZ	pspE	0.0295474	0	0
ArcZ	ycjM	0.747909	1	0
ArcZ	ycjN	0.0472208	0	0
ArcZ	ycjO	0.146408	0	0
ArcZ	ycjP	0.0502875	0	0
ArcZ	ycjQ	0.119296	0	0
ArcZ	ycjR	0.0480049	0	0
ArcZ	ycjS	0.0813722	0	0
ArcZ	ycjT	0.0181672	0	0
ArcZ	ycjU	0.031652	0	0
ArcZ	ompG	0.143265	0	0
ArcZ	ycjW	0.0256388	0	0
ArcZ	ycjX	0.0444625	0	0
ArcZ	ycjF	0.2019	0	0
ArcZ	tyrR	0.0101312	0	0
ArcZ	tpx	0.0361746	0	0	0.5
ArcZ	ycjG	0.0472004	0	0	1.5
ArcZ	mpaA	0.0182666	0	0
ArcZ	ymjC	0.0923923	0	0
ArcZ	ymjD	0.00524769	0	0
ArcZ	ycjY	0.00723532	0	0
ArcZ	pgrR	0.00352443	0	0
ArcZ	mppA	0.229688	0	0
ArcZ	ynaI	0.0602372	0	0
ArcZ	insH4	0.0101294	0	0
ArcZ	ynaJ	0.309562	0	0
ArcZ	uspE	0.132314	0	0
ArcZ	fnr	0.111432	0	0
ArcZ	ogt	0.0303228	0	0
ArcZ	abgT	0.187075	0	0
ArcZ	abgB	0.010506	0	0
ArcZ	abgA	0.0363195	0	0
ArcZ	abgR	0.0134251	0	0
ArcZ	smrA	0.0330416	0	0
ArcZ	dgcM	0.0217299	0	0
ArcZ	ynaN	0.00696308	0	0
ArcZ	zntB	0.0636342	0	0
ArcZ	ynaL	0.0117227	0	0
ArcZ	dbpA	0.04948	0	0
ArcZ	ttcA	0.0544103	0	0
ArcZ	intR	0.0272571	0	0
ArcZ	xisR	0.0237318	0	0
ArcZ	rcbA	0.0199894	0	0
ArcZ	ralR	0.0280914	0	0
ArcZ	recT	0.0106802	0	0
ArcZ	recE	0.0978202	0	0
ArcZ	racC	0.0221158	0	0
ArcZ	ydaE	0.0211839	0	0
ArcZ	kilR	0.125818	0	0
ArcZ	sieB	0.103335	0	0
ArcZ	ydaF	0.0051678	0	0
ArcZ	ydaG	0.500008	1	0
ArcZ	racR	0.0452402	0	0
ArcZ	ydaS	0.00218512	0	0
ArcZ	ydaT	0.00856202	0	0
ArcZ	ydaU	0.0290586	0	0
ArcZ	ydaV	0.0292437	0	0
ArcZ	ydaW	0.0331259	0	0
ArcZ	rzoR	0.00861777	0	0
ArcZ	trkG	0.150242	0	0
ArcZ	ynaK	0.00947035	0	0
ArcZ	ydaY	0.0965285	0	0
ArcZ	ynaA	0.0302306	0	0
ArcZ	lomR	0.00734028	0	0
ArcZ	insH5	0.0780517	0	0
ArcZ	stfR	0.0240896	0	0
ArcZ	tfaR	0.013723	0	0
ArcZ	pinR	0.815197	1	0
ArcZ	ynaE	0.0199006	0	0	3.8
ArcZ	ynaM	0.286827	0	0
ArcZ	uSpot42	0.0267695	0	0
ArcZ	ompN	0.0327271	0	0
ArcZ	ydbK	0.0725992	0	0
ArcZ	ydbJ	0.0694086	0	0
ArcZ	hslJ	0.00665121	0	0
ArcZ	ldhA	0.475437	0	0
ArcZ	ydbH	0.0693791	0	0
ArcZ	ynbE	0.0800288	0	0
ArcZ	ydbL	0.0179648	0	0
ArcZ	feaR	0.0256906	0	0
ArcZ	feaB	0.0219877	0	0
ArcZ	tynA	0.0257973	0	0
ArcZ	paaZ	0.0938409	0	0
ArcZ	paaA	0.0883268	0	0
ArcZ	paaB	0.0160646	0	0
ArcZ	paaC	0.00435612	0	0
ArcZ	paaD	0.00469204	0	0
ArcZ	paaE	0.04587	0	0
ArcZ	paaF	0.127399	0	0
ArcZ	paaG	0.0354869	0	0
ArcZ	paaH	0.0378783	0	0
ArcZ	paaI	0.00414442	0	0
ArcZ	paaJ	0.0117662	0	0
ArcZ	paaK	0.0517781	0	0
ArcZ	paaX	0.00804483	0	0
ArcZ	paaY	0.041405	0	0
ArcZ	ynbG	0.0574121	0	0
ArcZ	ydbA	0.00360591	0	0
ArcZ	insD2	0.202438	0	0
ArcZ	insC2	0.121982	0	0
ArcZ	insI2	0.0645531	0	0
ArcZ	pdxI	0.118336	0	0
ArcZ	ydbD	0.925533	1	0
ArcZ	ynbA	0.252731	0	0
ArcZ	ynbB	0.0628702	0	0
ArcZ	ynbC	0.00832438	0	0
ArcZ	ynbD	0.353851	0	0
ArcZ	azoR	0.261271	0	0
ArcZ	hrpA	0.0224725	0	0	1.2
ArcZ	ydcF	0.020096	0	0
ArcZ	aldA	0.0152633	0	0
ArcZ	cybB	0.134052	0	0
ArcZ	ydcA	0.0107392	0	0
ArcZ	yncP	0.00892507	0	0
ArcZ	hokB	0.071331	0	0
ArcZ	mokB	0.00617548	0	0
ArcZ	trg	0.0374094	0	0
ArcZ	ydcI	0.518479	1	0	8.3
ArcZ	ydcJ	0.0119334	0	0
ArcZ	opgD	0.107847	0	0	60
ArcZ	ydcH	0.127371	0	0
ArcZ	rimL	0.0470356	0	0
ArcZ	ydcK	0.0746051	0	0
ArcZ	tehA	0.0330079	0	0
ArcZ	tehB	0.0125812	0	0
ArcZ	ydcL	0.0141984	0	0
ArcZ	insQ	0.0496976	0	0
ArcZ	ydcO	0.00928944	0	0
ArcZ	sutR	0.0117476	0	0
ArcZ	rlhA	0.115485	0	0
ArcZ	yncJ	0.0481845	0	0
ArcZ	hicA	0.0372847	0	0
ArcZ	hicB	0.0213659	0	0
ArcZ	ydcR	0.00393861	0	0
ArcZ	ydcS	0.25241	0	0
ArcZ	ydcT	0.0944047	0	0
ArcZ	ydcU	0.195684	0	0
ArcZ	ydcV	0.103345	0	0
ArcZ	patD	0.020819	0	0
ArcZ	yncL	0.121973	0	0
ArcZ	ortT	0.0286551	0	0
ArcZ	ydcY	0.00935141	0	0
ArcZ	ydcZ	0.0314051	0	0
ArcZ	mnaT	0.0389194	0	0
ArcZ	curA	0.0489189	0	0
ArcZ	mcbR	0.162851	0	0	5.8
ArcZ	yncD	0.0631758	0	0
ArcZ	yncE	0.55787	1	0
ArcZ	ansP	0.250295	0	0
ArcZ	yncG	0.05899	0	0
ArcZ	yncH	0.00783976	0	0
ArcZ	ydcD	0.0107993	0	0
ArcZ	yncO	0.162613	0	0
ArcZ	ydcC	0.628732	1	0
ArcZ	pptA	0.0455625	0	0
ArcZ	yddH	0.0869372	0	0
ArcZ	nhoA	0.0921258	0	0
ArcZ	yddE	0.0727707	0	0
ArcZ	narV	0.0788111	0	0
ArcZ	narW	0.103345	0	0
ArcZ	narY	0.193638	0	0
ArcZ	narZ	0.0807088	0	0
ArcZ	narU	0.0918259	0	0
ArcZ	yddK	0.0120065	0	0
ArcZ	yddL	0.00758438	0	0
ArcZ	yddG	0.0371865	0	0
ArcZ	fdnG	0.0385551	0	0
ArcZ	fdnH	0.230627	0	0
ArcZ	fdnI	0.132538	0	0
ArcZ	yddM	0.501605	1	0
ArcZ	adhP	0.133022	0	0
ArcZ	maeA	0.0532372	0	0	1.7
ArcZ	sra	0.0518315	0	0
ArcZ	bdm	0.0980521	0	0
ArcZ	osmC	0.171355	0	0	0.3
ArcZ	ddpF	0.11131	0	0
ArcZ	ddpD	0.0383026	0	0
ArcZ	ddpC	0.0636218	0	0
ArcZ	ddpB	0.040347	0	0
ArcZ	ddpA	0.021748	0	0
ArcZ	ddpX	0.0224491	0	0
ArcZ	dosP	0.0966981	0	0
ArcZ	dosC	0.177073	0	0
ArcZ	yddY	0.0322152	0	0
ArcZ	digH	0.038411	0	0
ArcZ	gadC	0.136299	0	0	1.6
ArcZ	gadB	0.101818	0	0
ArcZ	pqqL	0.0225582	0	0
ArcZ	yddB	0.143982	0	0	9.3
ArcZ	yddA	0.129136	0	0
ArcZ	yneP	0.05702	0	0
ArcZ	ydeM	0.0325002	0	0
ArcZ	ydeN	0.302619	0	0
ArcZ	ydeO	0.17525	0	0
ArcZ	safA	0.0110903	0	0
ArcZ	ydeP	0.609123	1	0
ArcZ	ydeQ	0.325685	0	0
ArcZ	ydeR	0.205666	0	0
ArcZ	ydeS	0.10641	0	0
ArcZ	ydeT	0.694392	1	0
ArcZ	hipA	0.0072003	0	0
ArcZ	hipB	0.0783652	0	0
ArcZ	lsrK	0.209989	0	0
ArcZ	lsrR	0.128923	0	0
ArcZ	lsrA	0.0215255	0	0
ArcZ	lsrC	0.223479	0	0
ArcZ	lsrD	0.144689	0	0
ArcZ	lsrB	0.0397669	0	0
ArcZ	lsrF	0.208155	0	0
ArcZ	lsrG	0.0135416	0	0
ArcZ	tam	0.0269664	0	0
ArcZ	yneE	0.0777965	0	0
ArcZ	uxaB	0.170392	0	0
ArcZ	dgcF	0.0465458	0	0
ArcZ	yneG	0.0112039	0	0
ArcZ	glsB	0.0612518	0	0
ArcZ	sad	0.0982431	0	0
ArcZ	yneJ	0.113165	0	0
ArcZ	yneK	0.0111411	0	0
ArcZ	ydeA	0.0310334	0	0
ArcZ	marC	0.03104	0	0
ArcZ	marR	0.142997	0	0
ArcZ	marA	0.174071	0	0
ArcZ	marB	0.0175215	0	0
ArcZ	eamA	0.143444	0	0
ArcZ	ydeE	0.0160659	0	0
ArcZ	mgtS	0.022678	0	0
ArcZ	mgtT	0.0110673	0	0
ArcZ	dgcZ	0.0405653	0	0
ArcZ	ydeI	0.29264	0	0
ArcZ	ydeJ	0.0137653	0	0
ArcZ	dcp	0.210273	0	0
ArcZ	ydfG	0.161256	0	0
ArcZ	rspR	0.00700753	0	0
ArcZ	ydfZ	0.0040384	0	0
ArcZ	ydfI	0.0391617	0	0
ArcZ	ydfJ	0.528085	1	0
ArcZ	ynfT	0.163254	0	0
ArcZ	ydfK	0.0192703	0	0
ArcZ	pinQ	0.573313	1	0
ArcZ	tfaQ	0.101711	0	0
ArcZ	stfQ	0.417759	0	0
ArcZ	nohA	0.191193	0	0
ArcZ	ynfO	0.0911677	0	0
ArcZ	ydfO	0.0128235	0	0
ArcZ	gnsB	0.0510888	0	0	4.7
ArcZ	ynfN	0.0144805	0	0
ArcZ	ynfR	0.0235624	0	0
ArcZ	ynfQ	0.0114919	0	0
ArcZ	cspI	0.0076607	0	0
ArcZ	rzpQ	0.225036	0	0
ArcZ	rzoQ	0.0252466	0	0
ArcZ	rrrQ	0.0839155	0	0
ArcZ	ydfR	0.0158367	0	0
ArcZ	essQ	0.223443	0	0
ArcZ	ynfU	0.0394287	0	0
ArcZ	cspB	0.00491234	0	0
ArcZ	cSpot42	0.539006	1	0
ArcZ	ynfS	0.0288855	0	0
ArcZ	ydfT	0.00479771	0	0
ArcZ	ydfU	0.56416	1	0
ArcZ	rem	0.0844368	0	0
ArcZ	hokD	0.00429651	0	0
ArcZ	relE	0.00756007	0	0
ArcZ	relB	0.00544387	0	0
ArcZ	ydfV	0.00820908	0	0
ArcZ	flxA	0.205464	0	0	7.9
ArcZ	ydfW	0.012882	0	0
ArcZ	ydfX	0.00470456	0	0
ArcZ	dicC	0.0192686	0	0
ArcZ	dicA	0.00646254	0	0
ArcZ	ydfA	0.00899936	0	0
ArcZ	ydfB	0.00692553	0	0
ArcZ	ydfC	0.0132738	0	0
ArcZ	dicB	0.0398499	0	0
ArcZ	ydfD	0.0118825	0	0
ArcZ	ynfP	0.0124394	0	0
ArcZ	rspB	0.0607702	0	0
ArcZ	rspA	0.00526415	0	0
ArcZ	ynfA	0.0551166	0	0
ArcZ	ynfB	0.00993268	0	0
ArcZ	speG	0.0298104	0	0
ArcZ	ynfC	0.052985	0	0	8.1
ArcZ	ynfD	0.068858	0	0
ArcZ	ynfE	0.0886193	0	0	1.7
ArcZ	ynfF	0.463778	0	0
ArcZ	ynfG	0.0753942	0	0
ArcZ	ynfH	0.0109483	0	0
ArcZ	dmsD	0.032792	0	0
ArcZ	clcB	0.0244533	0	0
ArcZ	bidA	0.157029	0	0
ArcZ	mlc	0.0587521	0	0
ArcZ	ynfL	0.0498161	0	0
ArcZ	ynfM	0.114862	0	0
ArcZ	asr	0.243625	0	0
ArcZ	ydgU	0.0146901	0	0
ArcZ	ydgD	0.0157258	0	0
ArcZ	mdtI	0.0503648	0	0
ArcZ	mdtJ	0.123173	0	0
ArcZ	mdtU	0.00879387	0	0
ArcZ	tqsA	0.467977	0	0
ArcZ	pntB	0.118854	0	0
ArcZ	pntA	0.0494426	0	0
ArcZ	ydgH	0.217467	0	0
ArcZ	ydgI	0.123578	0	0
ArcZ	folM	0.0168329	0	0
ArcZ	ydgC	0.662013	1	0
ArcZ	rstA	0.0332298	0	0
ArcZ	rstB	0.0431991	0	0
ArcZ	tus	0.0430729	0	0
ArcZ	fumC	0.180503	0	0
ArcZ	fumA	0.0835057	0	0	1
ArcZ	manA	0.733707	1	0
ArcZ	ydgA	0.151284	0	0
ArcZ	uidC	0.00848677	0	0
ArcZ	uidB	0.0893136	0	0
ArcZ	uidA	0.759992	1	0
ArcZ	uidR	0.0042779	0	0
ArcZ	hdhA	0.0502639	0	0
ArcZ	malI	0.0872911	0	0
ArcZ	malX	0.0434912	0	0
ArcZ	malY	0.0152937	0	0
ArcZ	add	0.192334	0	0
ArcZ	ydgJ	0.0111421	0	0
ArcZ	blr	0.0832101	0	0	5.9
ArcZ	cnu	0.0035953	0	0
ArcZ	ydgK	0.0118925	0	0
ArcZ	rsxA	0.0576375	0	0
ArcZ	rsxB	0.0171235	0	0
ArcZ	rsxC	0.0111399	0	0
ArcZ	rsxD	0.0194169	0	0
ArcZ	rsxG	0.0110247	0	0
ArcZ	rsxE	0.0111759	0	0
ArcZ	nth	0.0118234	0	0
ArcZ	dtpA	0.0224614	0	0
ArcZ	gstA	0.0411729	0	0
ArcZ	pdxY	0.141633	0	0
ArcZ	tyrS	0.0621088	0	0
ArcZ	pdxH	0.233585	0	0
ArcZ	mliC	0.113275	0	0
ArcZ	anmK	0.0492568	0	0
ArcZ	slyB	0.149745	0	0
ArcZ	slyA	0.0444158	0	0
ArcZ	ydhI	0.0289917	0	0
ArcZ	ydhJ	0.00832172	0	0
ArcZ	ydhK	0.126546	0	0
ArcZ	sodC	0.0506882	0	0
ArcZ	ydhF	0.00546262	0	0
ArcZ	ydhL	0.0352998	0	0	14.5
ArcZ	nemR	0.0374788	0	0
ArcZ	nemA	0.0175429	0	0
ArcZ	gloA	0.015735	0	0
ArcZ	rnt	0.0433778	0	0
ArcZ	lhr	0.118858	0	0
ArcZ	grxD	0.161016	0	0
ArcZ	mepH	0.00765179	0	0
ArcZ	sodB	0.0344621	0	0
ArcZ	ydhP	0.0212831	0	0
ArcZ	cydH	0.236298	0	0
ArcZ	purR	0.0426802	0	0
ArcZ	punR	0.193677	0	0
ArcZ	punC	0.00507064	0	0
ArcZ	cfa	0.0509952	0	0
ArcZ	ribC	0.0416652	0	0
ArcZ	mdtK	0.00452927	0	0
ArcZ	ydhQ	0.402753	0	0
ArcZ	ydhR	0.00355947	0	0
ArcZ	ydhS	0.0205374	0	0
ArcZ	ydhT	0.0103765	0	0
ArcZ	ydhU	0.0137676	0	0
ArcZ	ydhX	0.204579	0	0
ArcZ	ydhW	0.0121249	0	0
ArcZ	ydhV	0.0374602	0	0
ArcZ	ydhY	0.498426	0	0
ArcZ	fumD	0.146404	0	0
ArcZ	ynhH	0.103454	0	0
ArcZ	pykF	0.00909885	0	0
ArcZ	lpp	0.192122	0	0
ArcZ	ldtE	0.0430189	0	0
ArcZ	sufE	0.0680469	0	0	0.4
ArcZ	sufS	0.0262224	0	0
ArcZ	sufD	0.089043	0	0
ArcZ	sufC	0.0322189	0	0
ArcZ	sufB	0.291363	0	0
ArcZ	sufA	0.332086	0	0
ArcZ	ydiH	0.0224219	0	0
ArcZ	menI	0.0157929	0	0
ArcZ	ydiJ	0.0634848	0	0	2.9
ArcZ	ydiK	0.130174	0	0
ArcZ	ydiL	0.105951	0	0
ArcZ	ydiM	0.0559586	0	0
ArcZ	ydiN	0.356134	0	0
ArcZ	ydiB	0.00483738	0	0
ArcZ	aroD	0.0193069	0	0
ArcZ	ydiF	0.0329891	0	0
ArcZ	ydiO	0.0224994	0	0
ArcZ	ydiP	0.300705	0	0
ArcZ	ydiQ	0.301928	0	0
ArcZ	ydiR	0.0493512	0	0
ArcZ	ydiS	0.0118915	0	0
ArcZ	ydiT	0.0605929	0	0
ArcZ	fadK	0.0128206	0	0
ArcZ	ppsA	0.0685157	0	0
ArcZ	ppsR	0.037762	0	0
ArcZ	aroH	0.00420264	0	0
ArcZ	ydiE	0.00623747	0	0
ArcZ	selO	0.0771476	0	0
ArcZ	rflP	0.0337901	0	0
ArcZ	nlpC	0.0476168	0	0
ArcZ	btuD	0.0168384	0	0
ArcZ	btuE	0.0407309	0	0
ArcZ	btuC	0.0667091	0	0
ArcZ	ihfA	0.0355087	0	0
ArcZ	pheT	0.120397	0	0
ArcZ	pheS	0.0986936	0	0
ArcZ	pheM	0.0232991	0	0
ArcZ	rplT	0.0183775	0	0
ArcZ	rpmI	0.0140582	0	0
ArcZ	infC	0.00947888	0	0
ArcZ	thrS	0.651521	1	0	0.5
ArcZ	yniD	0.190108	0	0
ArcZ	ydiY	0.0251321	0	0
ArcZ	pfkB	0.0558881	0	0
ArcZ	ydiZ	0.0356888	0	0
ArcZ	yniA	0.0287762	0	0
ArcZ	yniB	0.0263818	0	0
ArcZ	hxpB	0.00737475	0	0
ArcZ	ydjM	0.0528447	0	0
ArcZ	tcyP	0.161139	0	0
ArcZ	ydjO	0.01127	0	0
ArcZ	cedA	0.0255	0	0
ArcZ	katE	0.634126	1	0
ArcZ	chbG	0.0237238	0	0
ArcZ	chbF	0.0348637	0	0
ArcZ	chbR	0.00589137	0	0
ArcZ	chbA	0.0857775	0	0
ArcZ	chbC	0.0179805	0	0
ArcZ	chbB	0.00888708	0	0
ArcZ	osmE	0.0502174	0	0
ArcZ	nadE	0.079476	0	0
ArcZ	cho	0.0643427	0	0
ArcZ	ves	0.301067	0	0
ArcZ	spy	0.455806	0	0
ArcZ	astE	0.102384	0	0
ArcZ	astB	0.613887	1	0
ArcZ	astD	0.367071	0	0
ArcZ	astA	0.119621	0	0
ArcZ	astC	0.849542	1	0	2
ArcZ	xthA	0.149731	0	0
ArcZ	ydjX	0.0668781	0	0
ArcZ	ydjY	0.125677	0	0
ArcZ	ydjZ	0.0328929	0	0
ArcZ	ynjA	0.0698319	0	0
ArcZ	ynjB	0.284197	0	0
ArcZ	ynjC	0.0336138	0	0
ArcZ	ynjD	0.00812995	0	0
ArcZ	ynjE	0.221401	0	0
ArcZ	ynjF	0.0314545	0	0
ArcZ	nudG	0.0287729	0	0
ArcZ	ynjH	0.0289361	0	0
ArcZ	gdhA	0.0774415	0	0
ArcZ	ynjI	0.0112245	0	0
ArcZ	topB	0.0229162	0	0
ArcZ	selD	0.0892367	0	0	1.1
ArcZ	ydjA	0.289601	0	0
ArcZ	sppA	0.117756	0	0	12.8
ArcZ	ansA	0.061961	0	0
ArcZ	pncA	0.0221316	0	0
ArcZ	ydjE	0.345919	0	0
ArcZ	ydjF	0.0221657	0	0
ArcZ	ydjG	0.0128917	0	0
ArcZ	ydjH	0.207822	0	0
ArcZ	ydjI	0.0634894	0	0
ArcZ	ydjJ	0.0397985	0	0
ArcZ	ydjK	0.337151	0	0
ArcZ	ydjL	0.0116158	0	0
ArcZ	yeaC	0.0201089	0	0	1.6
ArcZ	msrB	0.0809422	0	0
ArcZ	gapA	0.152352	0	0
ArcZ	yeaD	0.034332	0	0
ArcZ	yeaE	0.272421	0	0	4.9
ArcZ	mipA	0.145293	0	0
ArcZ	yeaG	0.19886	0	0
ArcZ	yeaH	0.0428328	0	0
ArcZ	cdgI	0.0206874	0	0
ArcZ	dgcJ	0.334733	0	0
ArcZ	yeaK	0.0128854	0	0
ArcZ	yoaI	0.0264444	0	0
ArcZ	yeaL	0.0378506	0	0
ArcZ	nimR	0.0416811	0	0
ArcZ	nimT	0.0148196	0	0
ArcZ	yeaO	0.0399626	0	0
ArcZ	yoaF	0.00814	0	0
ArcZ	dgcP	0.0137277	0	0
ArcZ	yoaK	0.0672301	0	0
ArcZ	yoaJ	0.00725278	0	0
ArcZ	yeaQ	0.0305592	0	0
ArcZ	yoaG	0.0153572	0	0
ArcZ	yeaR	0.0707765	0	0
ArcZ	leuE	0.0921484	0	0
ArcZ	dmlR	0.0528147	0	0
ArcZ	dmlA	0.337984	0	0
ArcZ	yeaV	0.514333	1	0
ArcZ	yeaW	0.0159331	0	0
ArcZ	yeaX	0.0360386	0	0
ArcZ	rnd	0.179825	0	0
ArcZ	fadD	0.172943	0	0
ArcZ	yeaY	0.0184114	0	0
ArcZ	tsaB	0.0269664	0	0
ArcZ	yoaA	0.142461	0	0
ArcZ	yoaB	0.179216	0	0
ArcZ	yoaC	0.234881	0	0	2.9
ArcZ	yoaH	0.0244508	0	0
ArcZ	pabB	0.0397237	0	0
ArcZ	nudL	0.0419861	0	0
ArcZ	sdaA	0.0642506	0	0
ArcZ	pdeD	0.0223967	0	0
ArcZ	yoaE	0.0159065	0	0
ArcZ	yoaL	0.146334	0	0
ArcZ	manX	0.252102	0	0
ArcZ	manY	0.0256166	0	0
ArcZ	manZ	0.0308436	0	0
ArcZ	yobD	0.403216	0	0
ArcZ	mntP	0.606504	1	0
ArcZ	rlmA	0.00427763	0	0
ArcZ	cspC	0.0505075	0	0
ArcZ	yobF	0.218991	0	0
ArcZ	yebO	0.0670481	0	0
ArcZ	mgrB	0.0466434	0	0
ArcZ	yobH	0.0094975	0	0
ArcZ	kdgR	0.118255	0	0
ArcZ	yebQ	0.166311	0	0
ArcZ	htpX	0.0385128	0	0
ArcZ	prc	0.0829241	0	0
ArcZ	proQ	0.0291892	0	0
ArcZ	msrC	0.0699302	0	0
ArcZ	letA	0.0134024	0	0
ArcZ	letB	0.0796351	0	0
ArcZ	rsmF	0.0232208	0	0
ArcZ	yebV	0.0991212	0	0
ArcZ	yebW	0.0301782	0	0
ArcZ	pphA	0.011744	0	0
ArcZ	yebY	0.0766448	0	0
ArcZ	yebZ	0.00494981	0	0
ArcZ	yobA	0.0045441	0	0
ArcZ	holE	0.0391511	0	0
ArcZ	yobB	0.0204277	0	0
ArcZ	exoX	0.00386931	0	0
ArcZ	ptrB	0.236791	0	0	7.7
ArcZ	yebE	0.144957	0	0
ArcZ	yebF	0.14125	0	0
ArcZ	yebG	0.0241424	0	0
ArcZ	purT	0.191532	0	0
ArcZ	eda	0.0224714	0	0
ArcZ	edd	0.0164773	0	0
ArcZ	zwf	0.420461	0	0
ArcZ	yebK	0.0161269	0	0
ArcZ	pykA	0.00644826	0	0	0.5
ArcZ	lpxM	0.0361644	0	0
ArcZ	mepM	0.0864284	0	0
ArcZ	znuA	0.115065	0	0
ArcZ	znuC	0.0173135	0	0
ArcZ	znuB	0.0385743	0	0
ArcZ	ruvB	0.00618527	0	0
ArcZ	ruvA	0.0334567	0	0
ArcZ	yobI	0.0271633	0	0
ArcZ	yebB	0.181412	0	0
ArcZ	ruvC	0.0382544	0	0
ArcZ	yebC	0.0590242	0	0
ArcZ	nudB	0.0240694	0	0
ArcZ	aspS	0.439802	0	0
ArcZ	yecD	0.0834525	0	0
ArcZ	yecE	0.015038	0	0
ArcZ	yecN	0.01822	0	0
ArcZ	cmoA	0.0298662	0	0
ArcZ	cmoB	0.0103047	0	0
ArcZ	torZ	0.0978497	0	0
ArcZ	torY	0.030705	0	0
ArcZ	cutC	0.00508894	0	0
ArcZ	yecM	0.049715	0	0
ArcZ	argS	0.100614	0	0
ArcZ	yecV	0.0119172	0	0
ArcZ	yecT	0.204787	0	0
ArcZ	flhE	0.10336	0	0	0.5
ArcZ	flhA	0.674647	1	0
ArcZ	flhB	0.0526568	0	0
ArcZ	cheZ	0.0330057	0	0
ArcZ	cheY	0.0735271	0	0
ArcZ	cheB	0.13969	0	0
ArcZ	cheR	0.128131	0	0
ArcZ	tap	0.0833416	0	0
ArcZ	tar	0.0925767	0	0	21.5
ArcZ	cheW	0.151172	0	0
ArcZ	cheA	0.533344	1	0
ArcZ	motB	0.0550479	0	0
ArcZ	motA	0.181593	0	0
ArcZ	flhC	0.0706603	0	0
ArcZ	insB5	0.10397	0	0
ArcZ	insA5	0.445654	0	0
ArcZ	uspC	0.35124	0	0
[truncated: 118,541 more rows]

## Sheet: Salmonella enterica
sRNA	Target	Probability	Prediction	Evinced Interaction
AmgR	SL1344_RS19380	0.760813	1	1
ArcZ	tpx	0.218619	0	1
ArcZ	flhD	0.916002	1	1
ArcZ	hilD	0.87294	1	1
ArcZ	rpoS	0.65994	1	1
ArcZ	sdaC	0.859659	1	1
ArcZ	SL1344_RS16625	0.673546	1	1
ArcZ	arcB	0.871252	1	1
CpxQ	skp	0.450727	0	1
CpxQ	fimA	0.748909	1	1
CpxQ	agp	0.643112	1	1
CpxQ	tcyP	0.592868	1	1
CpxQ	nhaB	0.717717	1	1
CyaR	ompX	0.953814	1	1
CyaR	nadE	0.556801	1	1
CyaR	SL1344_RS14475	0.765954	1	1
CyaR	luxS	0.387847	0	1
DapZ	oppA	0.892555	1	1
DapZ	dppA	0.822804	1	1
DsrA	rpoS	0.803805	1	1
FnrS	hilD	0.898003	1	1
GcvB	SL1344_RS03360	0.957033	1	1
GcvB	lrp	0.937196	1	1
GcvB	oppA	0.970557	1	1
GcvB	argT	0.908641	1	1
GcvB	sstT	0.686047	1	1
GcvB	livK	0.968188	1	1
GcvB	livJ	0.897334	1	1
GcvB	dppA	0.97315	1	1
GlmZ	glmS	0.603676	1	1
IsrA	SL1344_RS01500	0.869663	1	1
IsrC	msgA	0.605472	1	1
MgrR	SL1344_RS15555	0.378257	0	1
MgrR	eptB	0.775523	1	1
MicA	ompA	0.757446	1	1
MicA	SL1344_RS21720	0.829551	1	1
MicC	ompC	0.775532	1	1
MicC	ompD	0.87207	1	1
MicL	lpp	0.501042	1	1
NarS	nirC	0.516664	1	1
OmrA	SL1344_RS02955	0.933801	1	1
OmrA	csgD	0.911334	1	1
OmrA	pqqU	0.800294	1	1
OmrA	flhD	0.538692	1	1
OmrA	cirA	0.696439	1	1
OmrA	pgtE	0.298907	0	1
OmrA	ompR	0.686038	1	1
OmrB	SL1344_RS02955	0.833619	1	1
OmrB	csgD	0.811226	1	1
OmrB	pqqU	0.758068	1	1
OmrB	flhD	0.607546	1	1
OmrB	cirA	0.735264	1	1
OmrB	pgtE	0.486734	0	1
OmrB	ompR	0.491133	0	1
OxyS	flhA	0.694319	1	1
OxyS	rpoS	0.192537	0	1
RaiZ	hupA	0.683612	1	1
RprA	rpoS	0.662882	1	1
RseX	ompA	0.677476	1	1
RseX	ompC	0.5614	1	1
RybB	ompF	0.858422	1	1
RybB	ompA	0.599534	1	1
RybB	ompC	0.825777	1	1
RybB	ompD	0.706062	1	1
RybB	ompW	0.640529	1	1
RybB	ompS1	0.685648	1	1
RybB	fadL	0.532639	1	1
RydC	cfa	0.237813	0	1
SdhX	fumB	0.176714	0	1
SdhX	yfbV	0.741562	1	1
SdhX	ackA	0.462001	0	1
SdsR	hupB	0.280444	0	1
SdsR	htpG	0.534293	1	1
SdsR	SL1344_RS06140	0.275455	0	1
SdsR	ydgT	0.49782	0	1
SdsR	ompD	0.835119	1	1
SdsR	stpA	0.706146	1	1
SdsR	SL1344_RS16715	0.352948	0	1
SdsR	zapG	0.792046	1	1
SdsR	crp	0.553625	1	1
SdsR	asd	0.614973	1	1
SdsR	SL1344_RS18985	0.554148	1	1
SdsR	SL1344_RS22015	0.772737	1	1
SgrS	ptsG	0.711719	1	1
SgrS	manX	0.702855	1	1
SgrS	sopD	0.723465	1	1
SgrS	yigL	0.219947	0	1
Spot42	caiA	0.874389	1	1
Spot42	entE	0.364985	0	1
Spot42	SL1344_RS03690	0.789297	1	1
Spot42	galK	0.727467	1	1
Spot42	SL1344_RS05560	0.886775	1	1
Spot42	SL1344_RS06745	0.39477	0	1
Spot42	SL1344_RS07800	0.808689	1	1
Spot42	mglB	0.960149	1	1
Spot42	gabT	0.381	0	1
Spot42	srlA	0.571945	1	1
Spot42	hilD	0.85848	1	1
Spot42	fucP	0.841383	1	1
Spot42	fucI	0.81229	1	1
Spot42	nanT	0.791018	1	1
Spot42	rbsB	0.720053	1	1
Spot42	sthA	0.222771	0	1
AmgR	thrL	0.196082	0	0
AmgR	thrA	0.0117856	0	0
AmgR	thrB	0.112146	0	0
AmgR	thrC	0.0195632	0	0
AmgR	yaaA	0.0127513	0	0
AmgR	SL1344_RS00030	0.0495561	0	0
AmgR	tal	0.106622	0	0
AmgR	mog	0.0736658	0	0
AmgR	satP	0.0236572	0	0
AmgR	msyB	0.0230165	0	0
AmgR	SL1344_RS00055	0.483993	0	0
AmgR	dnaK	0.125623	0	0
AmgR	dnaJ	0.117549	0	0
AmgR	SL1344_RS00070	0.197075	0	0
AmgR	SL1344_RS00075	0.0514226	0	0
AmgR	SL1344_RS00080	0.0175751	0	0
AmgR	SL1344_RS00085	0.0787791	0	0
AmgR	SL1344_RS00090	0.161293	0	0
AmgR	SL1344_RS00095	0.0306814	0	0
AmgR	SL1344_RS00100	0.100546	0	0
AmgR	SL1344_RS00105	0.302065	0	0
AmgR	bcfB	0.0918378	0	0
AmgR	bcfC	0.0104979	0	0
AmgR	SL1344_RS00120	0.0247203	0	0
AmgR	SL1344_RS00125	0.0293373	0	0
AmgR	SL1344_RS00130	0.0184242	0	0
AmgR	bcfG	0.0108522	0	0
AmgR	SL1344_RS00140	0.051824	0	0
AmgR	SL1344_RS00145	0.0395923	0	0
AmgR	SL1344_RS00150	0.170939	0	0
AmgR	SL1344_RS00155	0.331674	0	0
AmgR	SL1344_RS00160	0.431585	0	0
AmgR	SL1344_RS00165	0.195309	0	0
AmgR	SL1344_RS00170	0.0381963	0	0
AmgR	SL1344_RS00175	0.547139	1	0
AmgR	SL1344_RS00180	0.299526	0	0
AmgR	SL1344_RS00185	0.0284561	0	0
AmgR	SL1344_RS00190	0.0257055	0	0
AmgR	SL1344_RS00195	0.317931	0	0
AmgR	nhaA	0.0276488	0	0
AmgR	nhaR	0.0221037	0	0
AmgR	SL1344_RS00210	0.0587876	0	0
AmgR	SL1344_RS00215	0.393214	0	0
AmgR	rpsT	0.0111936	0	0
AmgR	SL1344_RS00225	0.0103645	0	0
AmgR	ribF	0.0115942	0	0
AmgR	ileS	0.00732396	0	0
AmgR	lspA	0.00601376	0	0
AmgR	fkpB	0.0175139	0	0
AmgR	ispH	0.0123715	0	0
AmgR	SL1344_RS00255	0.0371908	0	0
AmgR	rihC	0.0115336	0	0
AmgR	SL1344_RS00265	0.0111934	0	0
AmgR	SL1344_RS00270	0.0831089	0	0
AmgR	SL1344_RS00275	0.025795	0	0
AmgR	oadA	0.0623757	0	0
AmgR	SL1344_RS00285	0.0398849	0	0
AmgR	citS	0.233387	0	0
AmgR	citC	0.301837	0	0
AmgR	citD	0.0161761	0	0
AmgR	citE	0.0408371	0	0
AmgR	citF	0.125419	0	0
AmgR	citX	0.0245804	0	0
AmgR	citG	0.0129369	0	0
AmgR	dapB	0.143218	0	0
AmgR	SL1344_RS27595	0.690753	1	0
AmgR	carA	0.593434	1	0
AmgR	carB	0.00781607	0	0
AmgR	caiF	0.103899	0	0
AmgR	caiE	0.0151991	0	0
AmgR	caiD	0.0147632	0	0
AmgR	caiC	0.109884	0	0
AmgR	caiB	0.0379525	0	0
AmgR	caiA	0.0163354	0	0
AmgR	caiT	0.485831	0	0
AmgR	SL1344_RS00385	0.641747	1	0
AmgR	SL1344_RS00390	0.0165441	0	0
AmgR	SL1344_RS00395	0.0253523	0	0
AmgR	fixX	0.0116774	0	0
AmgR	SL1344_RS00405	0.0336851	0	0
AmgR	SL1344_RS00410	0.17368	0	0
AmgR	SL1344_RS00415	0.144023	0	0
AmgR	srfN	0.645782	1	0
AmgR	SL1344_RS00430	0.157037	0	0
AmgR	kefF	0.155542	0	0
AmgR	kefC	0.0629954	0	0
AmgR	folA	0.0548863	0	0
AmgR	apaH	0.0110235	0	0
AmgR	apaG	0.0111095	0	0
AmgR	rsmA	0.00867449	0	0
AmgR	pdxA	0.00995136	0	0
AmgR	surA	0.019685	0	0
AmgR	lptD	0.0768236	0	0
AmgR	djlA	0.236806	0	0
AmgR	rluA	0.0107014	0	0
AmgR	rapA	0.058688	0	0
AmgR	polB	0.0231123	0	0
AmgR	SL1344_RS00500	0.439176	0	0
AmgR	SL1344_RS00505	0.78811	1	0
AmgR	araD	0.0101524	0	0
AmgR	araA	0.0391686	0	0
AmgR	araB	0.678966	1	0
AmgR	araC	0.262743	0	0
AmgR	SL1344_RS00530	0.0287018	0	0
AmgR	thiQ	0.010486	0	0
AmgR	thiP	0.0304264	0	0
AmgR	thiB	0.133954	0	0
AmgR	sgrR	0.0227202	0	0
AmgR	sgrT	0.0253891	0	0
AmgR	leuD	0.0238308	0	0
AmgR	leuC	0.0849508	0	0
AmgR	leuB	0.0163142	0	0
AmgR	leuA	0.155383	0	0
AmgR	leuL	0.669576	1	0
AmgR	leuO	0.698182	1	0
AmgR	ilvI	0.401849	0	0
AmgR	ilvN	0.0144544	0	0
AmgR	cra	0.152778	0	0
AmgR	mraZ	0.636233	1	0
AmgR	rsmH	0.0540957	0	0
AmgR	ftsL	0.0085892	0	0
AmgR	ftsI	0.105852	0	0
AmgR	murE	0.0161393	0	0
AmgR	murF	0.015445	0	0
AmgR	mraY	0.010972	0	0
AmgR	murD	0.0222521	0	0
AmgR	ftsW	0.0087764	0	0
AmgR	murG	0.0087764	0	0
AmgR	murC	0.0211914	0	0
AmgR	SL1344_RS00660	0.00602367	0	0
AmgR	ftsQ	0.0422781	0	0
AmgR	ftsA	0.00851938	0	0
AmgR	ftsZ	0.0132428	0	0
AmgR	lpxC	0.014459	0	0
AmgR	secM	0.132501	0	0
AmgR	secA	0.0240146	0	0
AmgR	mutT	0.0228404	0	0
AmgR	SL1344_RS27890	0.0129453	0	0
AmgR	SL1344_RS24900	0.0129453	0	0
AmgR	yacG	0.0104774	0	0
AmgR	zapD	0.00884661	0	0
AmgR	coaE	0.049073	0	0
AmgR	SL1344_RS00720	0.0299526	0	0
AmgR	hofC	0.0109654	0	0
AmgR	gspE	0.0336356	0	0
AmgR	ppdD	0.0704355	0	0
AmgR	nadC	0.00657934	0	0
AmgR	ampD	0.00748353	0	0
AmgR	ampE	0.00833882	0	0
AmgR	SL1344_RS00755	0.0118172	0	0
AmgR	SL1344_RS00760	0.050835	0	0
AmgR	aroP	0.396328	0	0
AmgR	pdhR	0.772296	1	0
AmgR	aceE	0.0278344	0	0
AmgR	aceF	0.0436813	0	0
AmgR	lpdA	0.0860788	0	0
AmgR	SL1344_RS00790	0.173259	0	0
AmgR	SL1344_RS00795	0.0139214	0	0
AmgR	SL1344_RS00800	0.0768564	0	0
AmgR	acnB	0.012092	0	0
AmgR	SL1344_RS00810	0.129207	0	0
AmgR	yacL	0.0321327	0	0
AmgR	SL1344_RS00820	0.164208	0	0
AmgR	SL1344_RS00825	0.0309551	0	0
AmgR	SL1344_RS00830	0.02734	0	0
AmgR	SL1344_RS00835	0.0149183	0	0
AmgR	speD	0.0178344	0	0
AmgR	speE	0.0200772	0	0
AmgR	SL1344_RS00850	0.0278438	0	0
AmgR	cueO	0.0513469	0	0
AmgR	SL1344_RS00860	0.0388681	0	0
AmgR	hpt	0.0286238	0	0
AmgR	can	0.00730362	0	0
AmgR	SL1344_RS00875	0.013233	0	0
AmgR	SL1344_RS00880	0.0101995	0	0
AmgR	SL1344_RS00885	0.0150642	0	0
AmgR	SL1344_RS00890	0.02174	0	0
AmgR	stiB	0.0330754	0	0
AmgR	SL1344_RS00900	0.109105	0	0
AmgR	SL1344_RS00905	0.380064	0	0
AmgR	SL1344_RS00910	0.0213526	0	0
AmgR	panD	0.0194642	0	0
AmgR	panC	0.016663	0	0
AmgR	panB	0.0225487	0	0
AmgR	folK	0.00941761	0	0
AmgR	pcnB	0.0318628	0	0
AmgR	gluQRS	0.0188136	0	0
AmgR	dksA	0.0992163	0	0
AmgR	sfsA	0.0128591	0	0
AmgR	thpR	0.0494744	0	0
AmgR	hrpB	0.0308529	0	0
AmgR	mrcB	0.0319439	0	0
AmgR	fhuA	0.360989	0	0
AmgR	fhuC	0.0217064	0	0
AmgR	fhuD	0.0138307	0	0
AmgR	fhuB	0.0655869	0	0
AmgR	stfA	0.429352	0	0
AmgR	SL1344_RS00995	0.0178601	0	0
AmgR	stfD	0.0302518	0	0
AmgR	SL1344_RS01005	0.0844041	0	0
AmgR	stfF	0.0121548	0	0
AmgR	SL1344_RS01015	0.00733481	0	0
AmgR	stfH	0.0117338	0	0
AmgR	hemL	0.0124448	0	0
AmgR	clcA	0.0134444	0	0
AmgR	erpA	0.146433	0	0
AmgR	SL1344_RS01040	0.0137678	0	0
AmgR	btuF	0.039135	0	0
AmgR	mtnN	0.0080808	0	0
AmgR	dgt	0.0313566	0	0
AmgR	degP	0.0359449	0	0
AmgR	cdaR	0.0401621	0	0
AmgR	SL1344_RS01070	0.0421391	0	0
AmgR	SL1344_RS01075	0.0405302	0	0
AmgR	dapD	0.00981109	0	0
AmgR	glnD	0.0166953	0	0
AmgR	map	0.143814	0	0
AmgR	rpsB	0.37213	0	0
AmgR	tsf	0.0683951	0	0
AmgR	pyrH	0.0212075	0	0
AmgR	frr	0.0215566	0	0
AmgR	ispC	0.0241738	0	0
AmgR	ispU	0.28875	0	0
AmgR	cdsA	0.0145597	0	0
AmgR	rseP	0.012779	0	0
AmgR	bamA	0.00927972	0	0
AmgR	skp	0.0223692	0	0
AmgR	lpxD	0.0142155	0	0
AmgR	fabZ	0.00987738	0	0
AmgR	lpxA	0.0472093	0	0
AmgR	lpxB	0.00953885	0	0
AmgR	rnhB	0.00652793	0	0
AmgR	dnaE	0.00651578	0	0
AmgR	accA	0.0105252	0	0
AmgR	SL1344_RS01180	0.116406	0	0
AmgR	ldcC	0.033683	0	0
AmgR	SL1344_RS01190	0.0107735	0	0
AmgR	tilS	0.0562055	0	0
AmgR	rof	0.0307744	0	0
AmgR	SL1344_RS01205	0.0379802	0	0
AmgR	SL1344_RS01210	0.0535087	0	0
AmgR	arfB	0.00732411	0	0
AmgR	nlpE	0.0114472	0	0
AmgR	proS	0.0531426	0	0
AmgR	tsaA	0.00842363	0	0
AmgR	rcsF	0.0247551	0	0
AmgR	metQ	0.0646497	0	0
AmgR	SL1344_RS01245	0.0344287	0	0
AmgR	metN	0.222289	0	0
AmgR	gmhB	0.145776	0	0
AmgR	dkgB	0.0225275	0	0
AmgR	yafC	0.0170061	0	0
AmgR	SL1344_RS01300	0.0176096	0	0
AmgR	SL1344_RS01305	0.0223098	0	0
AmgR	SL1344_RS01310	0.0832039	0	0
AmgR	mltD	0.0440655	0	0
AmgR	gloB	0.00728456	0	0
AmgR	SL1344_RS01325	0.00392932	0	0
AmgR	rnhA	0.0226578	0	0
AmgR	dnaQ	0.0159202	0	0
AmgR	SL1344_RS01345	0.0895686	0	0
AmgR	tssG	0.0486117	0	0
AmgR	tssF	0.0234238	0	0
AmgR	tssE	0.0082041	0	0
AmgR	SL1344_RS01365	0.00680271	0	0
AmgR	tagK	0.178849	0	0
AmgR	tssH	0.0591018	0	0
AmgR	tssB	0.0163278	0	0
AmgR	tssC	0.0211064	0	0
AmgR	SL1344_RS26505	0.019915	0	0
AmgR	SL1344_RS01395	0.0974092	0	0
AmgR	SL1344_RS01400	0.0559274	0	0
AmgR	SL1344_RS27600	0.0294252	0	0
AmgR	SL1344_RS01405	0.0245309	0	0
AmgR	SL1344_RS01410	0.0113031	0	0
AmgR	SL1344_RS01415	0.0370835	0	0
AmgR	tssJ	0.0395585	0	0
AmgR	tssK	0.11036	0	0
AmgR	tssL	0.0112141	0	0
AmgR	SL1344_RS01435	0.0749489	0	0
AmgR	SL1344_RS01440	0.0611771	0	0
AmgR	tssM	0.00969965	0	0
AmgR	SL1344_RS01450	0.0117432	0	0
AmgR	SL1344_RS01455	0.0564732	0	0
AmgR	SL1344_RS01460	0.0165777	0	0
AmgR	SL1344_RS01465	0.07041	0	0
AmgR	SL1344_RS01470	0.0130395	0	0
AmgR	SL1344_RS01475	0.0114357	0	0
AmgR	SL1344_RS01480	0.0120285	0	0
AmgR	SL1344_RS01485	0.252457	0	0
AmgR	sciX	0.00993717	0	0
AmgR	SL1344_RS01495	0.39478	0	0
AmgR	SL1344_RS01500	0.0917684	0	0
AmgR	SL1344_RS27605	0.386581	0	0
AmgR	SL1344_RS01505	0.0318497	0	0
AmgR	SL1344_RS24945	0.0215001	0	0
AmgR	SL1344_RS26520	0.0115305	0	0
AmgR	SL1344_RS01525	0.452375	0	0
AmgR	safB	0.0213529	0	0
AmgR	SL1344_RS01535	0.00922913	0	0
AmgR	afaD	0.0125254	0	0
AmgR	SL1344_RS01545	0.236611	0	0
AmgR	SL1344_RS01550	0.0254914	0	0
AmgR	SL1344_RS01560	0.304096	0	0
AmgR	SL1344_RS01565	0.0349104	0	0
AmgR	pagN	0.116901	0	0
AmgR	SL1344_RS01575	0.220281	0	0
AmgR	SL1344_RS01580	0.0156306	0	0
AmgR	fadE	0.0121889	0	0
AmgR	lpcA	0.0823458	0	0
AmgR	SL1344_RS01595	0.0840511	0	0
AmgR	dpaA	0.0236014	0	0
AmgR	dinB	0.0582104	0	0
AmgR	SL1344_RS01610	0.337039	0	0
AmgR	prfH	0.00733481	0	0
AmgR	pepD	0.0498972	0	0
AmgR	gpt	0.0298045	0	0
AmgR	frsA	0.0266126	0	0
AmgR	crl	0.013869	0	0
AmgR	phoE	0.0606398	0	0
AmgR	proB	0.0909941	0	0
AmgR	proA	0.010832	0	0
AmgR	SL1344_RS01660	0.0412816	0	0
AmgR	SL1344_RS24950	0.0110205	0	0
AmgR	SL1344_RS01675	0.0391841	0	0
AmgR	SL1344_RS01680	0.681664	1	0
AmgR	SL1344_RS01695	0.0870019	0	0
AmgR	SL1344_RS01700	0.0107244	0	0
AmgR	SL1344_RS01705	0.015356	0	0
AmgR	SL1344_RS26525	0.835965	1	0
AmgR	SL1344_RS01715	0.478196	0	0
AmgR	stbE	0.010486	0	0
AmgR	stbD	0.0419301	0	0
AmgR	SL1344_RS01730	0.0106257	0	0
AmgR	stbB	0.0162403	0	0
AmgR	SL1344_RS01740	0.850209	1	0
AmgR	SL1344_RS01745	0.567122	1	0
AmgR	SL1344_RS26530	0.0114175	0	0
AmgR	SL1344_RS01755	0.434443	0	0
AmgR	SL1344_RS01760	0.0151533	0	0
AmgR	SL1344_RS01765	0.0105392	0	0
AmgR	SL1344_RS01770	0.2462	0	0
AmgR	SL1344_RS01775	0.0371525	0	0
AmgR	SL1344_RS01780	0.014146	0	0
AmgR	SL1344_RS01785	0.0171827	0	0
AmgR	mdsC	0.0926728	0	0
AmgR	mdsB	0.00751866	0	0
AmgR	mdsA	0.132733	0	0
AmgR	golT	0.699381	1	0
AmgR	golS	0.018224	0	0
AmgR	golB	0.0254555	0	0
AmgR	SL1344_RS01825	0.108467	0	0
AmgR	SL1344_RS01830	0.0887728	0	0
AmgR	SL1344_RS01835	0.00766414	0	0
AmgR	ssaA	0.149303	0	0
AmgR	SL1344_RS01845	0.0506752	0	0
AmgR	cydB	0.100951	0	0
AmgR	SL1344_RS27895	0.0111747	0	0
AmgR	SL1344_RS27900	0.0150156	0	0
AmgR	foxR	0.0284242	0	0
AmgR	foxA	0.154051	0	0
AmgR	SL1344_RS01870	0.036928	0	0
AmgR	yahO	0.145472	0	0
AmgR	prpR	0.29502	0	0
AmgR	prpB	0.0502827	0	0
AmgR	prpC	0.0666413	0	0
AmgR	SL1344_RS01895	0.0221213	0	0
AmgR	prpE	0.0390395	0	0
AmgR	hemB	0.256947	0	0
AmgR	SL1344_RS01910	0.113909	0	0
AmgR	iprA	0.0323127	0	0
AmgR	ampH	0.133214	0	0
AmgR	sbmA	0.14406	0	0
AmgR	yaiW	0.0162748	0	0
AmgR	SL1344_RS01935	0.127839	0	0
AmgR	SL1344_RS01940	0.0571937	0	0
AmgR	ddlA	0.0418652	0	0
AmgR	SL1344_RS01950	0.0548048	0	0
AmgR	SL1344_RS01955	0.051934	0	0
AmgR	iraP	0.205778	0	0
AmgR	psiF	0.350141	0	0
AmgR	adrA	0.0398111	0	0
AmgR	proC	0.00680234	0	0
AmgR	SL1344_RS01980	0.0176012	0	0
AmgR	aroL	0.108873	0	0
AmgR	yaiA	0.0160878	0	0
AmgR	SL1344_RS01995	0.0696517	0	0
AmgR	ppnP	0.0186948	0	0
AmgR	rdgC	0.0131124	0	0
AmgR	mak	0.0158162	0	0
AmgR	araJ	0.0408877	0	0
AmgR	sbcC	0.00650629	0	0
AmgR	sbcD	0.151957	0	0
AmgR	phoB	0.327944	0	0
AmgR	phoR	0.29381	0	0
AmgR	brnQ	0.166937	0	0
AmgR	proY	0.0924366	0	0
AmgR	malZ	0.0493713	0	0
AmgR	SL1344_RS02060	0.0688527	0	0
AmgR	acpH	0.135925	0	0
AmgR	queA	0.00860663	0	0
AmgR	tgt	0.0479765	0	0
AmgR	yajC	0.0403031	0	0
AmgR	secD	0.0267353	0	0
AmgR	secF	0.0164209	0	0
AmgR	SL1344_RS02095	0.0367755	0	0
AmgR	SL1344_RS02100	0.013453	0	0
AmgR	yajD	0.0239775	0	0
AmgR	SL1344_RS27350	0.45983	0	0
AmgR	SL1344_RS02115	0.18697	0	0
AmgR	SL1344_RS02120	0.0132262	0	0
AmgR	nrdR	0.00947384	0	0
AmgR	ribD	0.0662266	0	0
AmgR	ribE	0.0296864	0	0
AmgR	nusB	0.0162904	0	0
AmgR	thiL	0.0370494	0	0
AmgR	pgpA	0.0118986	0	0
AmgR	SL1344_RS02155	0.0266338	0	0
AmgR	dxs	0.0417932	0	0
AmgR	ispA	0.0610479	0	0
AmgR	xseB	0.0332284	0	0
AmgR	thiI	0.0390247	0	0
AmgR	phnV	0.0509789	0	0
AmgR	phnU	0.0172107	0	0
AmgR	phnT	0.0370264	0	0
AmgR	phnS	0.0682251	0	0
AmgR	phnR	0.010556	0	0
AmgR	phnW	0.0568105	0	0
AmgR	phnX	0.0166366	0	0
AmgR	yajL	0.00707432	0	0
AmgR	panE	0.0130626	0	0
AmgR	SL1344_RS02225	0.00917448	0	0
AmgR	SL1344_RS02230	0.0674756	0	0
AmgR	SL1344_RS27610	0.018752	0	0
AmgR	SL1344_RS02235	0.0214499	0	0
AmgR	SL1344_RS02240	0.0277818	0	0
AmgR	cyoE	0.0535205	0	0
AmgR	SL1344_RS02250	0.0302515	0	0
AmgR	SL1344_RS02255	0.0373705	0	0
AmgR	cyoB	0.162964	0	0
AmgR	cyoA	0.318856	0	0
AmgR	ampG	0.0158017	0	0
AmgR	SL1344_RS02275	0.0668195	0	0
AmgR	bolA	0.495195	0	0
AmgR	tig	0.365279	0	0
AmgR	clpP	0.0745069	0	0
AmgR	clpX	0.0476904	0	0
AmgR	lon	0.139194	0	0
AmgR	hupB	0.131483	0	0
AmgR	ppiD	0.432393	0	0
AmgR	SL1344_RS02315	0.0471483	0	0
AmgR	fadM	0.0171464	0	0
AmgR	queC	0.0467071	0	0
AmgR	SL1344_RS02330	0.0427058	0	0
AmgR	cof	0.00789736	0	0
AmgR	cdsH	0.0524401	0	0
AmgR	decR	0.0131242	0	0
AmgR	SL1344_RS02350	0.0252458	0	0
AmgR	SL1344_RS02355	0.0224035	0	0
AmgR	glnK	0.101548	0	0
AmgR	amtB	0.0183506	0	0
AmgR	tesB	0.0364713	0	0
AmgR	SL1344_RS02375	0.0536873	0	0
AmgR	SL1344_RS02380	0.017172	0	0
AmgR	SL1344_RS02385	0.0875115	0	0
AmgR	SL1344_RS02390	0.171333	0	0
AmgR	ykgO	0.0556464	0	0
AmgR	SL1344_RS02400	0.0269313	0	0
AmgR	maa	0.0968316	0	0
AmgR	SL1344_RS02410	0.013529	0	0
AmgR	tomB	0.451191	0	0
AmgR	acrB	0.00732396	0	0
AmgR	acrA	0.0147389	0	0
AmgR	acrR	0.0450005	0	0
AmgR	mscK	0.014529	0	0
AmgR	SL1344_RS02440	0.0191847	0	0
AmgR	rsmS	0.0685847	0	0
AmgR	priC	0.00851859	0	0
AmgR	SL1344_RS02455	0.0102662	0	0
AmgR	apt	0.027245	0	0
AmgR	dnaX	0.0743187	0	0
AmgR	SL1344_RS02470	0.00907796	0	0
AmgR	recR	0.00707432	0	0
AmgR	htpG	0.13725	0	0
AmgR	adk	0.0471622	0	0
AmgR	hemH	0.0791795	0	0
AmgR	aes	0.0214436	0	0
AmgR	gsk	0.0214933	0	0
AmgR	ybaL	0.138448	0	0
AmgR	SL1344_RS02510	0.0156131	0	0
AmgR	ushA	0.0288869	0	0
AmgR	ybaK	0.0426399	0	0
AmgR	SL1344_RS02525	0.0147744	0	0
AmgR	SL1344_RS02530	0.032953	0	0
AmgR	copA	0.00687768	0	0
AmgR	cueR	0.0172808	0	0
AmgR	SL1344_RS02545	0.00707432	0	0
AmgR	SL1344_RS02550	0.0115017	0	0
AmgR	fetA	0.0116602	0	0
AmgR	fetB	0.00757168	0	0
AmgR	cnoX	0.0128255	0	0
AmgR	SL1344_RS02570	0.0868192	0	0
AmgR	tesA	0.0104691	0	0
AmgR	ybbA	0.00382533	0	0
AmgR	ybbP	0.0124723	0	0
AmgR	SL1344_RS02590	0.108056	0	0
AmgR	SL1344_RS02595	0.195101	0	0
AmgR	sfbB	0.0310778	0	0
AmgR	SL1344_RS02605	0.00784207	0	0
AmgR	mnmH	0.0362512	0	0
AmgR	allS	0.0342657	0	0
AmgR	allA	0.0297592	0	0
AmgR	allR	0.0208505	0	0
AmgR	gcl	0.112381	0	0
AmgR	hyi	0.0245429	0	0
AmgR	glxR	0.0209487	0	0
AmgR	SL1344_RS02645	0.148625	0	0
AmgR	SL1344_RS02650	0.0496764	0	0
AmgR	allB	0.0453697	0	0
AmgR	SL1344_RS02660	0.0380557	0	0
AmgR	glxK	0.0400613	0	0
AmgR	allE	0.01691	0	0
AmgR	allC	0.0312781	0	0
AmgR	allD	0.201876	0	0
AmgR	SL1344_RS02685	0.304157	0	0
AmgR	SL1344_RS02690	0.0991923	0	0
AmgR	SL1344_RS02695	0.0829395	0	0
AmgR	SL1344_RS02700	0.0701906	0	0
AmgR	purK	0.0132637	0	0
AmgR	purE	0.0290545	0	0
AmgR	lpxH	0.0147261	0	0
AmgR	ppiB	0.00849756	0	0
AmgR	cysS	0.010434	0	0
AmgR	SL1344_RS02730	0.00950618	0	0
AmgR	SL1344_RS02735	0.0360056	0	0
AmgR	SL1344_RS02740	0.0322531	0	0
AmgR	ybcJ	0.0192303	0	0
AmgR	folD	0.544209	1	0
AmgR	fimA	0.444676	0	0
AmgR	fimI	0.114048	0	0
AmgR	fimC	0.0212553	0	0
AmgR	SL1344_RS02770	0.0162762	0	0
AmgR	fimH	0.0234114	0	0
AmgR	sfmF	0.0163389	0	0
AmgR	fimZ	0.529268	1	0
AmgR	fimY	0.0179775	0	0
AmgR	SL1344_RS02795	0.0465825	0	0
AmgR	fimW	0.10838	0	0
AmgR	SL1344_RS24780	0.0123026	0	0
AmgR	SL1344_RS27615	0.0170067	0	0
AmgR	SL1344_RS27620	0.218929	0	0
AmgR	SL1344_RS02815	0.0366268	0	0
AmgR	SL1344_RS02820	0.0125992	0	0
AmgR	SL1344_RS02825	0.125397	0	0
AmgR	SL1344_RS27490	0.0577521	0	0
AmgR	SL1344_RS02835	0.0142866	0	0
AmgR	SL1344_RS02840	0.0104922	0	0
AmgR	rclR	0.0383089	0	0
AmgR	rclA	0.278537	0	0
AmgR	rclB	0.0344488	0	0
AmgR	rclC	0.0142741	0	0
AmgR	SL1344_RS02865	0.043468	0	0
AmgR	pheP	0.216511	0	0
AmgR	SL1344_RS02875	0.233703	0	0
AmgR	SL1344_RS02880	0.0638704	0	0
AmgR	SL1344_RS02885	0.0289353	0	0
AmgR	SL1344_RS02890	0.0442752	0	0
AmgR	SL1344_RS02895	0.0289279	0	0
AmgR	SL1344_RS02900	0.01528	0	0
AmgR	SL1344_RS02905	0.0149567	0	0
AmgR	SL1344_RS02910	0.0357937	0	0
AmgR	SL1344_RS02915	0.0704953	0	0
AmgR	nfsB	0.0342279	0	0
AmgR	SL1344_RS02925	0.0358688	0	0
AmgR	SL1344_RS02930	0.0759353	0	0
AmgR	SL1344_RS02935	0.299899	0	0
AmgR	SL1344_RS02940	0.053089	0	0
AmgR	SL1344_RS02945	0.0263787	0	0
AmgR	entD	0.0183881	0	0
AmgR	SL1344_RS02955	0.75316	1	0
AmgR	fes	0.613053	1	0
AmgR	SL1344_RS02965	0.130181	0	0
AmgR	entF	0.0130412	0	0
AmgR	wzz(fepE)	0.0998544	0	0
AmgR	fepC	0.0398803	0	0
AmgR	fepG	0.0142333	0	0
AmgR	fepD	0.0430612	0	0
AmgR	entS	0.0344355	0	0
AmgR	fepB	0.60438	1	0
AmgR	entC	0.353828	0	0
AmgR	entE	0.0730995	0	0
AmgR	SL1344_RS03015	0.0212238	0	0
AmgR	entA	0.00892015	0	0
AmgR	entH	0.0183071	0	0
AmgR	cstA	0.125932	0	0
AmgR	SL1344_RS03035	0.05562	0	0
AmgR	SL1344_RS03040	0.0473547	0	0
AmgR	SL1344_RS03045	0.0473547	0	0
AmgR	SL1344_RS03050	0.0066604	0	0
AmgR	SL1344_RS03055	0.0377352	0	0
AmgR	SL1344_RS03060	0.11563	0	0
AmgR	dsbG	0.409566	0	0
AmgR	ahpC	0.200985	0	0
AmgR	ahpF	0.139886	0	0
AmgR	SL1344_RS03080	0.173074	0	0
AmgR	SL1344_RS03085	0.0150761	0	0
AmgR	SL1344_RS03090	0.00872822	0	0
AmgR	SL1344_RS03095	0.0117338	0	0
AmgR	uspG	0.0279488	0	0
AmgR	SL1344_RS03105	0.0895323	0	0
AmgR	rnk	0.0912688	0	0
AmgR	rna	0.053986	0	0
AmgR	citT	0.0323712	0	0
AmgR	dpiB	0.365437	0	0
AmgR	dpiA	0.0354394	0	0
AmgR	dcuC	0.299672	0	0
AmgR	pagP	0.396936	0	0
AmgR	cspE	0.0236275	0	0
AmgR	crcB	0.0730749	0	0
AmgR	SL1344_RS03185	0.0524833	0	0
AmgR	tatE	0.0230379	0	0
AmgR	lipA	0.054113	0	0
AmgR	SL1344_RS03200	0.128071	0	0
AmgR	lipB	0.0159683	0	0
AmgR	ybeD	0.0139472	0	0
AmgR	dacA	0.0254244	0	0
AmgR	rlpA	0.0205517	0	0
AmgR	mrdB	0.0162748	0	0
AmgR	mrdA	0.327984	0	0
AmgR	rlmH	0.0110946	0	0
AmgR	rsfS	0.125816	0	0
AmgR	SL1344_RS03250	0.0391402	0	0
AmgR	cobD	0.0412151	0	0
AmgR	nadD	0.048873	0	0
AmgR	holA	0.0112626	0	0
AmgR	lptE	0.0185952	0	0
AmgR	leuS	0.16423	0	0
AmgR	SL1344_RS03280	0.506473	1	0
AmgR	SL1344_RS03285	0.0433544	0	0
AmgR	SL1344_RS03290	0.019083	0	0
AmgR	SL1344_RS03295	0.0269428	0	0
AmgR	SL1344_RS03300	0.10993	0	0
AmgR	SL1344_RS03305	0.0203835	0	0
AmgR	SL1344_RS03310	0.0280454	0	0
AmgR	SL1344_RS03315	0.0116054	0	0
AmgR	SL1344_RS03320	0.0137345	0	0
AmgR	SL1344_RS03325	0.010718	0	0
AmgR	SL1344_RS03330	0.0664909	0	0
AmgR	SL1344_RS03335	0.0177626	0	0
AmgR	rihA	0.0357287	0	0
AmgR	gltL	0.0158644	0	0
AmgR	gltK	0.00993446	0	0
AmgR	gltJ	0.0342426	0	0
AmgR	SL1344_RS03360	0.646415	1	0
AmgR	lnt	0.0229635	0	0
AmgR	corC	0.0175424	0	0
AmgR	ybeY	0.0152991	0	0
AmgR	SL1344_RS03380	0.100137	0	0
AmgR	miaB	0.029474	0	0
AmgR	ubiF	0.0328004	0	0
AmgR	SL1344_RS03395	0.0303718	0	0
AmgR	asnB	0.148133	0	0
AmgR	nagD	0.00992626	0	0
AmgR	nagC	0.0103526	0	0
AmgR	nagA	0.0132428	0	0
AmgR	nagB	0.274998	0	0
AmgR	nagE	0.11675	0	0
AmgR	glnS	0.226721	0	0
AmgR	chiP	0.50896	1	0
AmgR	chiQ	0.0152661	0	0
AmgR	tcuC	0.0195632	0	0
AmgR	tcuB	0.0157283	0	0
AmgR	tcuA	0.0289091	0	0
AmgR	tcuR	0.0984147	0	0
AmgR	fur	0.00767847	0	0
AmgR	SL1344_RS27565	0.0852146	0	0
AmgR	fldA	0.020408	0	0
AmgR	ybfE	0.0508509	0	0
AmgR	ybfF	0.0448357	0	0
AmgR	seqA	0.189564	0	0
AmgR	pgm	0.0323688	0	0
AmgR	SL1344_RS03530	0.0644783	0	0
AmgR	potE	0.0279816	0	0
AmgR	speF	0.102625	0	0
AmgR	speFL	0.248544	0	0
AmgR	kdpE	0.00760942	0	0
AmgR	kdpD	0.00452007	0	0
AmgR	kdpC	0.0614551	0	0
AmgR	kdpB	0.0443863	0	0
AmgR	kdpA	0.0298648	0	0
AmgR	kdpF	0.142995	0	0
AmgR	SL1344_RS03580	0.375289	0	0
AmgR	phrB	0.0517022	0	0
AmgR	SL1344_RS03590	0.1181	0	0
AmgR	ybgI	0.0761652	0	0
AmgR	pxpB	0.0188327	0	0
AmgR	pxpC	0.00914902	0	0
AmgR	pxpA	0.00673635	0	0
AmgR	SL1344_RS03615	0.322372	0	0
AmgR	SL1344_RS03620	0.0152685	0	0
AmgR	SL1344_RS03625	0.482359	0	0
AmgR	SL1344_RS03630	0.0212238	0	0
AmgR	glf	0.342082	0	0
AmgR	SL1344_RS03640	0.0109534	0	0
AmgR	SL1344_RS03645	0.0362819	0	0
AmgR	SL1344_RS03650	0.0318506	0	0
AmgR	SL1344_RS03655	0.0189758	0	0
AmgR	SL1344_RS03660	0.11565	0	0
AmgR	SL1344_RS03665	0.216324	0	0
AmgR	SL1344_RS03670	0.0274612	0	0
AmgR	SL1344_RS03675	0.0189757	0	0
AmgR	nei	0.0589113	0	0
AmgR	SL1344_RS03685	0.0429408	0	0
AmgR	SL1344_RS03690	0.0370772	0	0
AmgR	SL1344_RS27370	0.00769848	0	0
AmgR	sdhC	0.387138	0	0
AmgR	sdhD	0.00751922	0	0
AmgR	sdhA	0.117332	0	0
AmgR	sdhB	0.129329	0	0
AmgR	sucA	0.0566937	0	0
AmgR	odhB	0.0726146	0	0
AmgR	sucC	0.0434189	0	0
AmgR	sucD	0.0464336	0	0
AmgR	cydA	0.294408	0	0
AmgR	cydX	0.0492619	0	0
AmgR	ybgE	0.0235713	0	0
AmgR	ybgC	0.0704086	0	0
AmgR	tolQ	0.00991155	0	0
AmgR	tolR	0.0117471	0	0
AmgR	tolA	0.0570479	0	0
AmgR	tolB	0.0508808	0	0
AmgR	pal	0.0434078	0	0
AmgR	cpoB	0.0424495	0	0
AmgR	nadA	0.209036	0	0
AmgR	pnuC	0.0670487	0	0
AmgR	zitB	0.0281503	0	0
AmgR	SL1344_RS03845	0.119369	0	0
AmgR	aroG	0.154989	0	0
AmgR	SL1344_RS03855	0.0523423	0	0
AmgR	SL1344_RS03860	0.0233998	0	0
AmgR	SL1344_RS03865	0.0100633	0	0
AmgR	SL1344_RS03870	0.271492	0	0
AmgR	SL1344_RS03875	0.0865081	0	0
AmgR	SL1344_RS03880	0.021586	0	0
AmgR	SL1344_RS03890	0.0241774	0	0
AmgR	SL1344_RS03895	0.0351807	0	0
AmgR	SL1344_RS03900	0.337299	0	0
AmgR	SL1344_RS03905	0.0365664	0	0
AmgR	gpmA	0.0588438	0	0
AmgR	galM	0.00929766	0	0
AmgR	galK	0.0146406	0	0
AmgR	galT	0.0150569	0	0
AmgR	galE	0.0867588	0	0
AmgR	SL1344_RS03935	0.0283371	0	0
AmgR	modF	0.0182325	0	0
AmgR	modE	0.00738158	0	0
AmgR	SL1344_RS03950	0.112729	0	0
AmgR	modA	0.0212075	0	0
AmgR	modB	0.00812168	0	0
AmgR	modC	0.0332569	0	0
AmgR	SL1344_RS03970	0.0153015	0	0
AmgR	pgl	0.0185858	0	0
AmgR	SL1344_RS03980	0.242449	0	0
AmgR	hutI	0.0389431	0	0
AmgR	hutG	0.017722	0	0
AmgR	SL1344_RS03995	0.0539341	0	0
AmgR	hutU	0.173759	0	0
AmgR	hutH	0.0173104	0	0
AmgR	SL1344_RS04010	0.0134937	0	0
AmgR	bioA	0.05918	0	0
AmgR	bioB	0.0176714	0	0
AmgR	bioF	0.0238478	0	0
AmgR	bioC	0.011963	0	0
AmgR	bioD	0.0235573	0	0
AmgR	uvrB	0.0791351	0	0
AmgR	SL1344_RS04045	0.163671	0	0
AmgR	slrP	0.0221984	0	0
AmgR	yvcK	0.311038	0	0
AmgR	moaA	0.167509	0	0
AmgR	moaB	0.0114723	0	0
AmgR	moaC	0.0115569	0	0
AmgR	moaD	0.00857917	0	0
AmgR	moaE	0.0273542	0	0
AmgR	SL1344_RS04085	0.0118042	0	0
AmgR	SL1344_RS04090	0.0427798	0	0
AmgR	SL1344_RS04095	0.0233529	0	0
AmgR	SL1344_RS04100	0.077292	0	0
AmgR	SL1344_RS04105	0.0119746	0	0
AmgR	clsB	0.0132675	0	0
AmgR	SL1344_RS04115	0.0272396	0	0
AmgR	SL1344_RS04120	0.0184675	0	0
AmgR	SL1344_RS04125	0.0368729	0	0
AmgR	SL1344_RS04130	0.00953885	0	0
AmgR	SL1344_RS04135	0.0206342	0	0
AmgR	hlyD	0.0104124	0	0
AmgR	cecR	0.112143	0	0
AmgR	rhlE	0.166808	0	0
AmgR	dinG	0.134505	0	0
AmgR	ybiB	0.0187331	0	0
AmgR	ybiJ	0.186875	0	0
AmgR	SL1344_RS04175	0.0481655	0	0
AmgR	rlmF	0.0684701	0	0
AmgR	ybiO	0.118432	0	0
AmgR	glnQ	0.0115585	0	0
AmgR	glnP	0.0580711	0	0
AmgR	glnH	0.354063	0	0
AmgR	dps	0.219299	0	0
AmgR	rhtA	0.500548	1	0
AmgR	ompX	0.35869	0	0
AmgR	SL1344_RS04220	0.117138	0	0
AmgR	mntS	0.132517	0	0
AmgR	mntR	0.0415938	0	0
AmgR	SL1344_RS04230	0.0563916	0	0
AmgR	ldtB	0.0283901	0	0
AmgR	SL1344_RS04240	0.0614688	0	0
AmgR	SL1344_RS04245	0.500868	1	0
AmgR	SL1344_RS04250	0.0765026	0	0
AmgR	SL1344_RS04255	0.0659761	0	0
AmgR	SL1344_RS04260	0.0300137	0	0
AmgR	SL1344_RS04265	0.0142893	0	0
AmgR	SL1344_RS04270	0.135131	0	0
AmgR	moeB	0.00730005	0	0
AmgR	moeA	0.119388	0	0
AmgR	iaaA	0.212668	0	0
AmgR	gsiA	0.0272074	0	0
AmgR	gsiB	0.0299692	0	0
AmgR	gsiC	0.0103705	0	0
AmgR	gsiD	0.0115768	0	0
AmgR	rimO	0.233899	0	0
AmgR	bssR	0.032041	0	0
AmgR	SL1344_RS27625	0.0170662	0	0
AmgR	SL1344_RS04320	0.105738	0	0
AmgR	SL1344_RS04325	0.017939	0	0
AmgR	SL1344_RS04330	0.0221016	0	0
AmgR	SL1344_RS04335	0.0190084	0	0
AmgR	SL1344_RS04340	0.296817	0	0
AmgR	SL1344_RS04345	0.201734	0	0
AmgR	SL1344_RS04350	0.17346	0	0
AmgR	SL1344_RS04355	0.261082	0	0
AmgR	SL1344_RS27570	0.225777	0	0
AmgR	SL1344_RS04360	0.0278308	0	0
AmgR	SL1344_RS04365	0.0343148	0	0
AmgR	dacC	0.0636422	0	0
AmgR	deoR	0.0236844	0	0
AmgR	ybjG	0.0435934	0	0
AmgR	SL1344_RS04385	0.0427724	0	0
AmgR	SL1344_RS04390	0.0251573	0	0
AmgR	SL1344_RS04395	0.0241141	0	0
AmgR	SL1344_RS04400	0.0151035	0	0
AmgR	SL1344_RS04405	0.0926997	0	0
AmgR	SL1344_RS04410	0.0472706	0	0
AmgR	SL1344_RS04415	0.0159395	0	0
AmgR	SL1344_RS04420	0.0208915	0	0
AmgR	nfsA	0.0336827	0	0
AmgR	rimK	0.0608993	0	0
AmgR	SL1344_RS04435	0.0641773	0	0
AmgR	potF	0.471742	0	0
AmgR	potG	0.0455295	0	0
AmgR	potH	0.0797091	0	0
AmgR	potI	0.0320893	0	0
AmgR	SL1344_RS04460	0.0182384	0	0
AmgR	rlmC	0.0189963	0	0
AmgR	SL1344_RS04470	0.167979	0	0
AmgR	SL1344_RS04475	0.032937	0	0
AmgR	SL1344_RS04480	0.0264427	0	0
AmgR	artJ	0.0723702	0	0
AmgR	artM	0.00730005	0	0
AmgR	artQ	0.0178344	0	0
AmgR	artI	0.0164659	0	0
AmgR	artP	0.120871	0	0
AmgR	SL1344_RS04510	0.0174205	0	0
AmgR	SL1344_RS04515	0.151661	0	0
AmgR	SL1344_RS04520	0.0369804	0	0
AmgR	SL1344_RS04525	0.118241	0	0
AmgR	SL1344_RS04530	0.0171252	0	0
AmgR	ltaE	0.0220652	0	0
AmgR	poxB	0.19698	0	0
AmgR	hcr	0.0890069	0	0
AmgR	hcp	0.0982729	0	0
AmgR	SL1344_RS04555	0.0309028	0	0
AmgR	SL1344_RS04560	0.0669745	0	0
AmgR	SL1344_RS04565	0.0138549	0	0
AmgR	macA	0.388523	0	0
AmgR	macB	0.0835979	0	0
AmgR	cspD	0.011149	0	0
AmgR	SL1344_RS27630	0.0187179	0	0
AmgR	clpS	0.015904	0	0
AmgR	clpA	0.0190269	0	0
AmgR	tnpA	0.0111139	0	0
AmgR	SL1344_RS26565	0.0272156	0	0
AmgR	SL1344_RS04615	0.0115336	0	0
AmgR	SL1344_RS04620	0.0129002	0	0
AmgR	SL1344_RS04625	0.0562811	0	0
AmgR	infA	0.0596021	0	0
AmgR	SL1344_RS04635	0.0207467	0	0
AmgR	aat	0.0142421	0	0
AmgR	cydC	0.0476657	0	0
AmgR	cydD	0.0774576	0	0
AmgR	trxB	0.237621	0	0
AmgR	lrp	0.520585	1	0
AmgR	ftsK	0.0245592	0	0
AmgR	lolA	0.0332856	0	0
AmgR	rarA	0.0155583	0	0
AmgR	serS	0.126351	0	0
AmgR	dmsA	0.064476	0	0
AmgR	dmsB	0.021859	0	0
AmgR	SL1344_RS04695	0.0253166	0	0
AmgR	SL1344_RS04705	0.434691	0	0
AmgR	SL1344_RS04710	0.0810781	0	0
AmgR	pflA	0.0181352	0	0
AmgR	SL1344_RS26570	0.0222278	0	0
AmgR	sopD2	0.0223776	0	0
AmgR	pflB	0.0329239	0	0
AmgR	focA	0.382004	0	0
AmgR	ycaO	0.0394898	0	0
AmgR	SL1344_RS04745	0.152478	0	0
AmgR	serC	0.160442	0	0
AmgR	aroA	0.0217393	0	0
AmgR	SL1344_RS04760	0.0288601	0	0
AmgR	cmk	0.0225986	0	0
AmgR	rpsA	0.0619962	0	0
AmgR	ihfB	0.0238105	0	0
AmgR	SL1344_RS04780	0.194154	0	0
AmgR	msbA	0.0321586	0	0
AmgR	lpxK	0.0122008	0	0
AmgR	SL1344_RS04795	0.0161776	0	0
AmgR	ycaR	0.0129465	0	0
AmgR	kdsB	0.00636523	0	0
AmgR	SL1344_RS04810	0.0528359	0	0
AmgR	elyC	0.0156565	0	0
AmgR	cmoM	0.0186226	0	0
AmgR	mukF	0.00701581	0	0
AmgR	mukE	0.0116124	0	0
AmgR	mukB	0.00674477	0	0
AmgR	ldtD	0.199959	0	0
AmgR	SL1344_RS04845	0.0555422	0	0
AmgR	SL1344_RS04850	0.0172317	0	0
AmgR	aspC	0.0933439	0	0
AmgR	ompF	0.822999	1	0
AmgR	asnS	0.0424248	0	0
AmgR	SL1344_RS04870	0.0289706	0	0
AmgR	dpaL	0.188411	0	0
AmgR	SL1344_RS04885	0.110787	0	0
AmgR	pncB	0.0640981	0	0
AmgR	SL1344_RS04895	0.0160908	0	0
AmgR	SL1344_RS04900	0.0176266	0	0
AmgR	SL1344_RS04905	0.0270938	0	0
AmgR	SL1344_RS04910	0.0134365	0	0
AmgR	SL1344_RS04915	0.0183085	0	0
AmgR	SL1344_RS04920	0.0203644	0	0
AmgR	SL1344_RS04925	0.0128615	0	0
AmgR	SL1344_RS26575	0.0181147	0	0
AmgR	SL1344_RS04930	0.0621068	0	0
AmgR	SL1344_RS04935	0.0568519	0	0
AmgR	SL1344_RS04940	0.0108782	0	0
AmgR	SL1344_RS04945	0.0296865	0	0
AmgR	SL1344_RS04950	0.0200388	0	0
AmgR	SL1344_RS04955	0.0166919	0	0
AmgR	SL1344_RS04960	0.0114968	0	0
AmgR	SL1344_RS04965	0.019742	0	0
AmgR	SL1344_RS04970	0.190713	0	0
AmgR	SL1344_RS04975	0.0373187	0	0
AmgR	SL1344_RS04980	0.039768	0	0
AmgR	SL1344_RS27635	0.0100312	0	0
AmgR	SL1344_RS04990	0.019146	0	0
AmgR	SL1344_RS04995	0.049586	0	0
AmgR	SL1344_RS05000	0.0117903	0	0
AmgR	SL1344_RS05005	0.03557	0	0
AmgR	SL1344_RS05010	0.0377628	0	0
AmgR	SL1344_RS05015	0.294281	0	0
AmgR	gtgA	0.0625124	0	0
AmgR	SL1344_RS05025	0.0640403	0	0
AmgR	SL1344_RS05030	0.00993717	0	0
AmgR	SL1344_RS05035	0.0183957	0	0
AmgR	SL1344_RS05040	0.0488527	0	0
AmgR	SL1344_RS05045	0.094447	0	0
AmgR	SL1344_RS05050	0.037196	0	0
AmgR	SL1344_RS05055	0.0577491	0	0
AmgR	SL1344_RS05060	0.0252011	0	0
AmgR	SL1344_RS05065	0.0401019	0	0
AmgR	SL1344_RS05070	0.0184358	0	0
AmgR	SL1344_RS05075	0.0383165	0	0
AmgR	SL1344_RS05080	0.00854233	0	0
AmgR	SL1344_RS05085	0.0802304	0	0
AmgR	SL1344_RS05090	0.0120683	0	0
AmgR	SL1344_RS05095	0.0107126	0	0
AmgR	SL1344_RS05100	0.00895792	0	0
AmgR	SL1344_RS05105	0.0404317	0	0
AmgR	SL1344_RS05110	0.0175624	0	0
AmgR	sodC1	0.0115007	0	0
AmgR	SL1344_RS05120	0.00991403	0	0
AmgR	SL1344_RS05125	0.0178624	0	0
AmgR	SL1344_RS05130	0.00915443	0	0
AmgR	SL1344_RS26990	0.0517179	0	0
AmgR	SL1344_RS27640	0.01528	0	0
AmgR	SL1344_RS05140	0.024663	0	0
AmgR	SL1344_RS05145	0.122293	0	0
AmgR	SL1344_RS05150	0.00884127	0	0
AmgR	SL1344_RS25150	0.0591911	0	0
AmgR	sseI	0.0785909	0	0
AmgR	SL1344_RS26595	0.0159239	0	0
AmgR	SL1344_RS05170	0.0378561	0	0
AmgR	SL1344_RS05175	0.00847321	0	0
AmgR	gtgE	0.138673	0	0
AmgR	SL1344_RS05185	0.65636	1	0
AmgR	pepN	0.0132992	0	0
AmgR	pyrD	0.0741493	0	0
AmgR	zapC	0.141082	0	0
AmgR	SL1344_RS05205	0.0329569	0	0
AmgR	rlmKL	0.0648906	0	0
AmgR	SL1344_RS05215	0.0333517	0	0
AmgR	pqiA	0.0134504	0	0
AmgR	pqiB	0.0276043	0	0
AmgR	pqiC	0.0251457	0	0
AmgR	rmf	0.0920038	0	0
AmgR	fabA	0.0174312	0	0
AmgR	SL1344_RS05245	0.0993393	0	0
AmgR	matP	0.0393892	0	0
AmgR	ompA	0.582349	1	0
AmgR	sulA	0.0560597	0	0
AmgR	SL1344_RS05265	0.0290958	0	0
AmgR	yccS	0.0173881	0	0
AmgR	SL1344_RS05275	0.0116188	0	0
AmgR	helD	0.0208019	0	0
AmgR	mgsA	0.0417147	0	0
AmgR	SL1344_RS05290	0.0197578	0	0
AmgR	SL1344_RS05295	0.0212896	0	0
AmgR	hspQ	0.0137977	0	0
AmgR	rlmI	0.0295924	0	0
AmgR	SL1344_RS05310	0.0255647	0	0
AmgR	SL1344_RS05315	0.0138568	0	0
AmgR	yccX	0.0176266	0	0
AmgR	tusE	0.0806013	0	0
AmgR	yccA	0.287953	0	0
AmgR	pipA	0.0763013	0	0
AmgR	pipB	0.125348	0	0
AmgR	SL1344_RS05350	0.0690698	0	0
AmgR	sigE	0.0256139	0	0
AmgR	sopB	0.192317	0	0
AmgR	SL1344_RS05365	0.100404	0	0
AmgR	SL1344_RS05370	0.0155711	0	0
AmgR	SL1344_RS05375	0.0324005	0	0
AmgR	SL1344_RS05380	0.0126174	0	0
AmgR	hprR	0.0289891	0	0
AmgR	hiuH	0.0161969	0	0
AmgR	SL1344_RS05395	0.0201463	0	0
AmgR	hpaB	0.124596	0	0
AmgR	hpaR	0.0482675	0	0
AmgR	hpaG	0.0471116	0	0
AmgR	hpaE	0.0223386	0	0
AmgR	hpaD	0.0128255	0	0
AmgR	SL1344_RS05425	0.0135942	0	0
AmgR	hpaH	0.0235573	0	0
AmgR	hpaI	0.0128255	0	0
AmgR	hpaX	0.0278764	0	0
AmgR	hpaA	0.0171015	0	0
AmgR	SL1344_RS05450	0.0187363	0	0
AmgR	SL1344_RS05455	0.200575	0	0
AmgR	cbpM	0.0097839	0	0
AmgR	cbpA	0.0857751	0	0
AmgR	SL1344_RS05470	0.0329122	0	0
AmgR	SL1344_RS05475	0.0312115	0	0
AmgR	SL1344_RS05480	0.00940346	0	0
AmgR	SL1344_RS05485	0.0333923	0	0
AmgR	agp	0.0436763	0	0
AmgR	SL1344_RS05495	0.0170741	0	0
AmgR	wrbA	0.212823	0	0
AmgR	SL1344_RS05505	0.38895	0	0
AmgR	rutR	0.122163	0	0
AmgR	SL1344_RS05515	0.014608	0	0
AmgR	putA	0.0684777	0	0
AmgR	putP	0.596578	1	0
AmgR	phoH	0.390607	0	0
AmgR	SL1344_RS05540	0.106471	0	0
AmgR	SL1344_RS05545	0.113894	0	0
AmgR	SL1344_RS05550	0.644707	1	0
AmgR	SL1344_RS05555	0.256352	0	0
AmgR	SL1344_RS05560	0.0176876	0	0
AmgR	SL1344_RS05565	0.296318	0	0
AmgR	SL1344_RS05570	0.069232	0	0
AmgR	ghrA	0.0673717	0	0
AmgR	SL1344_RS05595	0.0298596	0	0
AmgR	SL1344_RS05600	0.0127619	0	0
AmgR	SL1344_RS05605	0.0140354	0	0
AmgR	csgG	0.0148172	0	0
AmgR	csgF	0.0199808	0	0
AmgR	csgE	0.0204357	0	0
AmgR	csgD	0.636333	1	0
AmgR	csgB	0.161811	0	0
AmgR	csgA	0.0185531	0	0
AmgR	csgC	0.0203644	0	0
AmgR	SL1344_RS05645	0.0464258	0	0
AmgR	ymdB	0.0518414	0	0
AmgR	SL1344_RS05655	0.027509	0	0
AmgR	mdoC	0.146907	0	0
AmgR	mdoG	0.204435	0	0
AmgR	mdoH	0.0111752	0	0
AmgR	SL1344_RS05675	0.0253387	0	0
AmgR	SL1344_RS05680	0.0173917	0	0
AmgR	mdtG	0.0299694	0	0
AmgR	SL1344_RS05690	0.0556912	0	0
AmgR	SL1344_RS05695	0.0498874	0	0
AmgR	SL1344_RS05700	0.00816343	0	0
AmgR	SL1344_RS05705	0.0611117	0	0
AmgR	SL1344_RS05710	0.0209824	0	0
AmgR	solA	0.0302993	0	0
AmgR	bssS	0.170401	0	0
AmgR	dinI	0.0232494	0	0
AmgR	pyrC	0.0244784	0	0
AmgR	SL1344_RS05735	0.0174154	0	0
AmgR	grxB	0.0408578	0	0
AmgR	mdtH	0.0809064	0	0
AmgR	rimJ	0.160332	0	0
AmgR	SL1344_RS05755	0.0786188	0	0
AmgR	SL1344_RS05760	0.174093	0	0
AmgR	murJ	0.14014	0	0
AmgR	flgN	0.0468749	0	0
AmgR	flgM	0.0942658	0	0
AmgR	flgA	0.0979456	0	0
AmgR	flgB	0.0398533	0	0
AmgR	flgC	0.0615438	0	0
AmgR	flgD	0.243466	0	0
AmgR	flgE	0.153586	0	0
AmgR	SL1344_RS05805	0.0633966	0	0
AmgR	flgG	0.184804	0	0
AmgR	flgH	0.055435	0	0
AmgR	SL1344_RS05820	0.127452	0	0
AmgR	flgJ	0.0321079	0	0
AmgR	flgK	0.523911	1	0
AmgR	flgL	0.206005	0	0
AmgR	rne	0.0174481	0	0
AmgR	rluC	0.298282	0	0
AmgR	SL1344_RS05855	0.0311897	0	0
AmgR	SL1344_RS05860	0.0872375	0	0
AmgR	SL1344_RS05865	0.0319125	0	0
AmgR	yceD	0.0458246	0	0
AmgR	rpmF	0.0152776	0	0
AmgR	plsX	0.0298055	0	0
AmgR	fabH	0.0158677	0	0
AmgR	fabD	0.0604035	0	0
AmgR	fabG	0.0115336	0	0
AmgR	acpP	0.0222023	0	0
AmgR	fabF	0.0199141	0	0
AmgR	pabC	0.0801591	0	0
AmgR	yceG	0.0823659	0	0
AmgR	tmk	0.0316203	0	0
AmgR	holB	0.00973815	0	0
AmgR	SL1344_RS05930	0.0128784	0	0
AmgR	ptsG	0.276933	0	0
AmgR	fhuE	0.62635	1	0
AmgR	hinT	0.137439	0	0
AmgR	SL1344_RS05950	0.0186703	0	0
AmgR	lpoB	0.0127619	0	0
AmgR	thiK	0.00620586	0	0
AmgR	nagZ	0.0402854	0	0
AmgR	ycfP	0.0115323	0	0
AmgR	ndh	0.143159	0	0
AmgR	SL1344_RS05980	0.395173	0	0
AmgR	comR	0.0477101	0	0
AmgR	bhsA	0.0650896	0	0
AmgR	SL1344_RS05995	0.0384401	0	0
AmgR	mfd	0.0680049	0	0
AmgR	lolC	0.50382	1	0
AmgR	lolD	0.0125497	0	0
AmgR	lolE	0.0358887	0	0
AmgR	nagK	0.0211361	0	0
AmgR	cobB	0.0177757	0	0
AmgR	potD	0.017661	0	0
AmgR	potC	0.153828	0	0
AmgR	sifA	0.117954	0	0
AmgR	potB	0.0122764	0	0
AmgR	potA	0.0363108	0	0
AmgR	pepT	0.219858	0	0
AmgR	SL1344_RS06065	0.0461167	0	0
AmgR	SL1344_RS06070	0.0216102	0	0
AmgR	phoQ	0.0444998	0	0
AmgR	phoP	0.119125	0	0
AmgR	purB	0.0162748	0	0
AmgR	hflD	0.0154428	0	0
AmgR	mnmA	0.0189568	0	0
AmgR	SL1344_RS06100	0.0165282	0	0
AmgR	SL1344_RS06105	0.00795067	0	0
AmgR	rluE	0.00842701	0	0
AmgR	icd	0.0555489	0	0
AmgR	sopF	0.296353	0	0
AmgR	SL1344_RS27905	0.21592	0	0
AmgR	SL1344_RS06130	0.381437	0	0
AmgR	msgA	0.170814	0	0
AmgR	SL1344_RS06140	0.236107	0	0
AmgR	cspF	0.0479323	0	0
AmgR	pagD	0.0588247	0	0
AmgR	pagC	0.54113	1	0
AmgR	SL1344_RS06180	0.543346	1	0
AmgR	SL1344_RS26610	0.346724	0	0
AmgR	SL1344_RS06205	0.0307909	0	0
AmgR	SL1344_RS06215	0.278896	0	0
AmgR	SL1344_RS06220	0.0299484	0	0
AmgR	SL1344_RS06225	0.821572	1	0
AmgR	SL1344_RS06230	0.47739	0	0
AmgR	SL1344_RS06235	0.104133	0	0
AmgR	SL1344_RS06240	0.00677173	0	0
AmgR	SL1344_RS06245	0.0206869	0	0
AmgR	SL1344_RS06250	0.0394367	0	0
AmgR	SL1344_RS06255	0.0546708	0	0
AmgR	SL1344_RS06260	0.243214	0	0
AmgR	zinT	0.0613782	0	0
AmgR	aadA	0.0107476	0	0
AmgR	SL1344_RS06280	0.0290545	0	0
AmgR	SL1344_RS06285	0.0144874	0	0
AmgR	SL1344_RS06290	0.0206562	0	0
AmgR	SL1344_RS06295	0.0171566	0	0
AmgR	SL1344_RS06300	0.0242406	0	0
AmgR	leuE	0.0485758	0	0
AmgR	yeaR	0.136999	0	0
AmgR	SL1344_RS06315	0.0157195	0	0
AmgR	SL1344_RS06320	0.0902278	0	0
AmgR	SL1344_RS06330	0.14749	0	0
AmgR	SL1344_RS27005	0.259957	0	0
AmgR	SL1344_RS06335	0.072963	0	0
AmgR	SL1344_RS06340	0.0175009	0	0
AmgR	SL1344_RS06345	0.0228372	0	0
AmgR	SL1344_RS06350	0.0241745	0	0
AmgR	SL1344_RS06355	0.0119021	0	0
AmgR	SL1344_RS06360	0.0823122	0	0
AmgR	yoaI	0.079853	0	0
AmgR	SL1344_RS06370	0.0134937	0	0
AmgR	dgcJ	0.145398	0	0
AmgR	SL1344_RS27010	0.2014	0	0
AmgR	SL1344_RS06380	0.0314867	0	0
AmgR	yeaG	0.0805406	0	0
AmgR	SL1344_RS06390	0.311161	0	0
AmgR	SL1344_RS06395	0.192729	0	0
AmgR	SL1344_RS06400	0.0105671	0	0
AmgR	SL1344_RS06405	0.165793	0	0
AmgR	gapA	0.390512	0	0
AmgR	msrB	0.175084	0	0
AmgR	SL1344_RS06420	0.0123165	0	0
AmgR	pncA	0.0106433	0	0
AmgR	ansA	0.0145187	0	0
AmgR	sppA	0.0160812	0	0
AmgR	SL1344_RS06440	0.0120321	0	0
AmgR	selD	0.0233253	0	0
AmgR	topB	0.0325725	0	0
AmgR	gdhA	0.0974128	0	0
AmgR	SL1344_RS06460	0.0491818	0	0
AmgR	SL1344_RS06465	0.0286047	0	0
AmgR	xthA	0.370692	0	0
AmgR	SL1344_RS06475	0.359301	0	0
AmgR	astA	0.0153895	0	0
AmgR	astD	0.0195417	0	0
AmgR	astB	0.0239532	0	0
AmgR	astE	0.0574171	0	0
AmgR	spy	0.106482	0	0
AmgR	cho	0.030003	0	0
AmgR	nadE	0.152924	0	0
AmgR	osmE	0.112268	0	0
AmgR	chbB	0.126712	0	0
AmgR	chbC	0.0321926	0	0
AmgR	chbA	0.0118818	0	0
AmgR	chbR	0.0198696	0	0
AmgR	SL1344_RS06540	0.0659669	0	0
AmgR	chbG	0.0139214	0	0
AmgR	katE	0.154035	0	0
AmgR	cedA	0.150441	0	0
AmgR	tcyP	0.0535077	0	0
AmgR	SL1344_RS06565	0.0276477	0	0
AmgR	hxpB	0.0131124	0	0
AmgR	SL1344_RS06575	0.0122714	0	0
AmgR	SL1344_RS06580	0.0129945	0	0
AmgR	ghoS	0.0390772	0	0
AmgR	pfkB	0.0253166	0	0
AmgR	SL1344_RS06595	0.0373367	0	0
AmgR	SL1344_RS06600	0.0200228	0	0
AmgR	SL1344_RS06605	0.0340657	0	0
AmgR	SL1344_RS06610	0.0112984	0	0
AmgR	SL1344_RS06615	0.0329531	0	0
AmgR	SL1344_RS06620	0.195283	0	0
AmgR	thrS	0.0451314	0	0
AmgR	infC	0.0127619	0	0
AmgR	rpmI	0.0173819	0	0
AmgR	rplT	0.0161603	0	0
AmgR	pheM	0.0346453	0	0
AmgR	pheS	0.0329034	0	0
AmgR	pheT	0.0076642	0	0
AmgR	ihfA	0.0161118	0	0
AmgR	btuC	0.0561795	0	0
AmgR	SL1344_RS06665	0.0184381	0	0
AmgR	btuD	0.00677122	0	0
AmgR	SL1344_RS06675	0.0187831	0	0
AmgR	ydiV	0.131058	0	0
AmgR	selO	0.117729	0	0
AmgR	hemP	0.0326084	0	0
AmgR	aroH	0.0308753	0	0
AmgR	ppsR	0.0440623	0	0
AmgR	ppsA	0.0244354	0	0
AmgR	fadK	0.131968	0	0
AmgR	SL1344_RS06715	0.0102183	0	0
AmgR	SL1344_RS06720	0.100735	0	0
AmgR	SL1344_RS06725	0.121126	0	0
AmgR	SL1344_RS06730	0.219817	0	0
AmgR	SL1344_RS06735	0.387495	0	0
AmgR	SL1344_RS06740	0.0161776	0	0
AmgR	SL1344_RS06745	0.0991787	0	0
AmgR	aroD	0.0181097	0	0
AmgR	ydiB	0.0161779	0	0
AmgR	SL1344_RS06760	0.482836	0	0
AmgR	SL1344_RS06765	0.050835	0	0
AmgR	SL1344_RS06770	0.0386418	0	0
AmgR	ydiK	0.0417595	0	0
AmgR	SL1344_RS06780	0.0159967	0	0
AmgR	menI	0.00787074	0	0
AmgR	SL1344_RS06790	0.0731801	0	0
AmgR	SL1344_RS06795	0.546471	1	0
AmgR	sufA	0.249816	0	0
AmgR	sufB	0.0231096	0	0
AmgR	sufC	0.016946	0	0
AmgR	sufD	0.0498715	0	0
AmgR	sufS	0.0159184	0	0
AmgR	sufE	0.0223157	0	0
AmgR	SL1344_RS06830	0.0350159	0	0
AmgR	SL1344_RS06835	0.0246087	0	0
AmgR	lpp	0.253943	0	0
AmgR	pykF	0.278743	0	0
AmgR	SL1344_RS06850	0.0181623	0	0
AmgR	SL1344_RS06855	0.0157393	0	0
AmgR	SL1344_RS06860	0.0176876	0	0
AmgR	SL1344_RS06865	0.251811	0	0
AmgR	ttrA	0.00526666	0	0
AmgR	ttrC	0.0295327	0	0
AmgR	ttrB	0.248752	0	0
AmgR	ttrS	0.112765	0	0
AmgR	ttrR	0.0219812	0	0
AmgR	fumD	0.0125228	0	0
AmgR	mlrB	0.0779852	0	0
AmgR	SL1344_RS06905	0.18734	0	0
AmgR	SL1344_RS06910	0.0197172	0	0
AmgR	SL1344_RS06915	0.0471498	0	0
AmgR	spiC	0.813343	1	0
AmgR	spiA	0.0253523	0	0
AmgR	ssaD	0.0185904	0	0
AmgR	ssaE	0.0155014	0	0
AmgR	sseA	0.0697993	0	0
AmgR	sseB	0.0138105	0	0
AmgR	sscA	0.00966778	0	0
AmgR	sseC	0.0252288	0	0
AmgR	sseD	0.0204357	0	0
AmgR	sseE	0.019146	0	0
AmgR	sscB	0.0183054	0	0
AmgR	sseF	0.0172352	0	0
AmgR	sseG	0.00997544	0	0
AmgR	ssaG	0.0537104	0	0
AmgR	SL1344_RS06990	0.0131398	0	0
AmgR	ssaI	0.0945507	0	0
AmgR	ssaJ	0.0106997	0	0
AmgR	SL1344_RS07005	0.0849417	0	0
AmgR	ssaK	0.0116622	0	0
AmgR	ssaL	0.0158291	0	0
AmgR	ssaM	0.0874471	0	0
AmgR	ssaV	0.0894447	0	0
AmgR	ssaN	0.0194302	0	0
AmgR	ssaO	0.0170649	0	0
AmgR	ssaP	0.0100657	0	0
AmgR	ssaQ	0.0596373	0	0
AmgR	ssaR	0.0241381	0	0
AmgR	ssas	0.0122536	0	0
AmgR	ssaT	0.0189758	0	0
AmgR	ssaU	0.0217483	0	0
AmgR	mdtK	0.052864	0	0
AmgR	SL1344_RS07085	0.0271457	0	0
AmgR	cfa	0.185503	0	0
AmgR	punC	0.0309315	0	0
AmgR	punR	0.0154789	0	0
AmgR	purR	0.126804	0	0
AmgR	SL1344_RS27025	0.282484	0	0
AmgR	sodB	0.0312859	0	0
AmgR	SL1344_RS07115	0.0789817	0	0
AmgR	grxD	0.0408705	0	0
AmgR	rnt	0.00953882	0	0
AmgR	gloA	0.0174602	0	0
AmgR	SL1344_RS07135	0.0183923	0	0
AmgR	SL1344_RS07140	0.00848851	0	0
AmgR	SL1344_RS07145	0.0458555	0	0
AmgR	SL1344_RS07150	0.0173889	0	0
AmgR	sodC2	0.0147239	0	0
AmgR	SL1344_RS07160	0.0142688	0	0
AmgR	SL1344_RS07165	0.0161404	0	0
AmgR	SL1344_RS07170	0.0793425	0	0
AmgR	slyA	0.0224573	0	0
AmgR	slyB	0.135109	0	0
AmgR	anmK	0.0851559	0	0
AmgR	mliC	0.0804715	0	0
AmgR	pdxH	0.0128356	0	0
AmgR	tyrS	0.0299694	0	0
AmgR	pdxY	0.0100417	0	0
AmgR	gstA	0.0694757	0	0
AmgR	dtpA	0.4386	0	0
AmgR	nth	0.0107042	0	0
AmgR	SL1344_RS07225	0.0339806	0	0
AmgR	rsxG	0.0108518	0	0
AmgR	rsxD	0.0189963	0	0
AmgR	rsxC	0.0196264	0	0
AmgR	rsxB	0.00985342	0	0
AmgR	rsxA	0.126229	0	0
AmgR	SL1344_RS07255	0.0705773	0	0
AmgR	ydgT	0.211794	0	0
AmgR	blr	0.101952	0	0
AmgR	SL1344_RS07270	0.0378617	0	0
AmgR	add	0.0744233	0	0
AmgR	SL1344_RS27030	0.0626727	0	0
AmgR	SL1344_RS07280	0.0342591	0	0
AmgR	SL1344_RS07285	0.0300567	0	0
AmgR	manA	0.0334944	0	0
AmgR	fumB	0.15481	0	0
AmgR	fumC	0.0340901	0	0
AmgR	tus	0.0171928	0	0
AmgR	rstB	0.0248859	0	0
AmgR	SL1344_RS07315	0.0754668	0	0
AmgR	ompC	0.57756	1	0
AmgR	rstA	0.0206751	0	0
AmgR	SL1344_RS07335	0.329173	0	0
AmgR	SL1344_RS07340	0.184653	0	0
AmgR	ydgH	0.365617	0	0
AmgR	pntA	0.259007	0	0
AmgR	pntB	0.0549162	0	0
AmgR	SL1344_RS07360	0.246299	0	0
AmgR	mdtJ	0.0890059	0	0
AmgR	mdtI	0.00958331	0	0
AmgR	SL1344_RS07375	0.106707	0	0
AmgR	asr	0.16015	0	0
AmgR	SL1344_RS27655	0.0451829	0	0
AmgR	SL1344_RS07385	0.0216608	0	0
AmgR	SL1344_RS07390	0.0168291	0	0
AmgR	mlc	0.0566536	0	0
AmgR	clcB	0.0381251	0	0
AmgR	osmV	0.0486117	0	0
AmgR	osmW	0.0166837	0	0
AmgR	osmX	0.0198853	0	0
AmgR	osmY	0.226908	0	0
AmgR	dmsD	0.013431	0	0
AmgR	SL1344_RS07435	0.0179707	0	0
AmgR	ynfF	0.014796	0	0
AmgR	ynfE	0.0179282	0	0
AmgR	SL1344_RS07455	0.0116345	0	0
AmgR	SL1344_RS07460	0.00953972	0	0
AmgR	speG	0.00950845	0	0
AmgR	SL1344_RS07470	0.034386	0	0
AmgR	SL1344_RS07475	0.026514	0	0
AmgR	rspA	0.070531	0	0
AmgR	SL1344_RS07485	0.044614	0	0
AmgR	SL1344_RS07490	0.0186573	0	0
AmgR	SL1344_RS07495	0.0341612	0	0
AmgR	ydfZ	0.111099	0	0
AmgR	SL1344_RS07505	0.029428	0	0
AmgR	ydfG	0.00868126	0	0
AmgR	dcp	0.0103811	0	0
AmgR	SL1344_RS07520	0.441534	0	0
AmgR	SL1344_RS07525	0.244049	0	0
AmgR	SL1344_RS07530	0.283975	0	0
AmgR	mgtS	0.072105	0	0
AmgR	ydeE	0.0958025	0	0
AmgR	eamA	0.145915	0	0
AmgR	marB	0.0654011	0	0
AmgR	marA	0.0136104	0	0
AmgR	marR	0.0550479	0	0
AmgR	SL1344_RS07565	0.561396	1	0
AmgR	SL1344_RS07570	0.04095	0	0
AmgR	SL1344_RS07575	0.01049	0	0
AmgR	sad	0.0176524	0	0
AmgR	glsB	0.0161779	0	0
AmgR	SL1344_RS07590	0.00854233	0	0
AmgR	SL1344_RS07595	0.0729829	0	0
AmgR	SL1344_RS07600	0.231066	0	0
AmgR	hypA	0.0151603	0	0
AmgR	SL1344_RS07615	0.0354394	0	0
AmgR	SL1344_RS07620	0.0183923	0	0
AmgR	SL1344_RS07625	0.00906671	0	0
AmgR	hypC	0.0162916	0	0
AmgR	hybD	0.0238039	0	0
AmgR	cybH	0.0108686	0	0
AmgR	SL1344_RS07645	0.0394734	0	0
AmgR	SL1344_RS07650	0.406996	0	0
AmgR	SL1344_RS07655	0.470268	0	0
AmgR	SL1344_RS07660	0.00904294	0	0
AmgR	SL1344_RS07665	0.0110648	0	0
AmgR	SL1344_RS07670	0.193499	0	0
AmgR	SL1344_RS07675	0.205474	0	0
AmgR	SL1344_RS07680	0.0164842	0	0
AmgR	SL1344_RS07685	0.00824598	0	0
AmgR	SL1344_RS07690	0.0243075	0	0
AmgR	SL1344_RS07695	0.0850807	0	0
AmgR	SL1344_RS07700	0.0317368	0	0
AmgR	SL1344_RS07705	0.0129844	0	0
AmgR	SL1344_RS07710	0.0197233	0	0
AmgR	SL1344_RS07715	0.0456317	0	0
AmgR	SL1344_RS07720	0.00934515	0	0
AmgR	SL1344_RS07725	0.0257169	0	0
AmgR	SL1344_RS26645	0.341097	0	0
AmgR	SL1344_RS07740	0.135106	0	0
AmgR	SL1344_RS07745	0.0559288	0	0
AmgR	nhaC	0.0332093	0	0
AmgR	SL1344_RS07755	0.0161776	0	0
AmgR	glgX	0.0151831	0	0
AmgR	treY	0.00705495	0	0
AmgR	treZ	0.0942925	0	0
AmgR	SL1344_RS07775	0.0334592	0	0
AmgR	hdeB	0.464391	0	0
AmgR	SL1344_RS07785	0.356156	0	0
AmgR	bdm	0.39619	0	0
AmgR	sra	0.0158541	0	0
AmgR	SL1344_RS07800	0.223283	0	0
AmgR	adhP	0.150636	0	0
AmgR	fdnI	0.00812168	0	0
AmgR	fdxH	0.053991	0	0
AmgR	fdnG	0.0408009	0	0
AmgR	yddG	0.162484	0	0
AmgR	ompD	0.766877	1	0
AmgR	SL1344_RS07840	0.0299018	0	0
AmgR	smvA	0.223232	0	0
AmgR	SL1344_RS07850	0.0153276	0	0
AmgR	SL1344_RS07855	0.0562632	0	0
AmgR	SL1344_RS07860	0.0247845	0	0
AmgR	narH	0.0226032	0	0
AmgR	narW	0.038648	0	0
AmgR	narI	0.0485234	0	0
AmgR	SL1344_RS07880	0.0124206	0	0
AmgR	nhoA	0.117737	0	0
AmgR	steA	0.594415	1	0
AmgR	ansP	0.350948	0	0
AmgR	SL1344_RS07900	0.0394707	0	0
AmgR	SL1344_RS07905	0.0386762	0	0
AmgR	pqqU	0.0458278	0	0
AmgR	mcbR	0.41696	0	0
AmgR	SL1344_RS07920	0.0831008	0	0
AmgR	mddA	0.0242208	0	0
AmgR	SL1344_RS07930	0.00752141	0	0
AmgR	SL1344_RS07935	0.230435	0	0
AmgR	srfA	0.0562775	0	0
AmgR	SL1344_RS07945	0.028444	0	0
AmgR	srfC	0.014191	0	0
AmgR	SL1344_RS07955	0.105429	0	0
AmgR	yncL	0.0835172	0	0
AmgR	patD	0.172256	0	0
AmgR	ycdR	0.0394321	0	0
AmgR	SL1344_RS07970	0.0720759	0	0
AmgR	SL1344_RS07975	0.0274722	0	0
AmgR	SL1344_RS07980	0.336878	0	0
AmgR	sifB	0.797257	1	0
AmgR	SL1344_RS07990	0.156784	0	0
AmgR	SL1344_RS07995	0.031062	0	0
AmgR	SL1344_RS08000	0.0561762	0	0
AmgR	SL1344_RS08005	0.0410694	0	0
AmgR	SL1344_RS08010	0.0248896	0	0
AmgR	tehB	0.00707432	0	0
AmgR	tehA	0.0212312	0	0
AmgR	ydcK	0.00836643	0	0
AmgR	rimL	0.150095	0	0
AmgR	SL1344_RS08035	0.076924	0	0
AmgR	sgcB	0.00861518	0	0
AmgR	sgcC	0.0192368	0	0
AmgR	sgcQ	0.0131553	0	0
AmgR	sgcA	0.0322531	0	0
AmgR	SL1344_RS08060	0.0134937	0	0
AmgR	SL1344_RS08065	0.0509789	0	0
AmgR	aac(6')	0.00737419	0	0
AmgR	SL1344_RS08075	0.0231096	0	0
AmgR	SL1344_RS08080	0.075622	0	0
AmgR	SL1344_RS08085	0.137011	0	0
AmgR	SL1344_RS08090	0.0172932	0	0
AmgR	SL1344_RS08095	0.13847	0	0
AmgR	SL1344_RS08100	0.399726	0	0
AmgR	SL1344_RS08105	0.115411	0	0
AmgR	SL1344_RS08110	0.0289772	0	0
AmgR	SL1344_RS08115	0.610046	1	0
AmgR	steB	0.389636	0	0
AmgR	SL1344_RS08120	0.258205	0	0
AmgR	sseJ	0.504771	1	0
AmgR	SL1344_RS08130	0.747504	1	0
AmgR	SL1344_RS08135	0.595682	1	0
AmgR	SL1344_RS08140	0.016033	0	0
AmgR	SL1344_RS08145	0.0206989	0	0
AmgR	SL1344_RS08150	0.0364241	0	0
AmgR	SL1344_RS08155	0.101617	0	0
AmgR	SL1344_RS08160	0.226927	0	0
AmgR	cybB	0.0195795	0	0
AmgR	SL1344_RS08170	0.0359923	0	0
AmgR	hrpA	0.0227634	0	0
AmgR	azoR	0.130678	0	0
AmgR	SL1344_RS08185	0.0303718	0	0
AmgR	SL1344_RS08190	0.0204361	0	0
AmgR	SL1344_RS08195	0.00795067	0	0
AmgR	SL1344_RS08200	0.0124191	0	0
AmgR	ldhA	0.0507767	0	0
AmgR	hslJ	0.0290158	0	0
AmgR	SL1344_RS08215	0.054175	0	0
AmgR	SL1344_RS26655	0.0152834	0	0
AmgR	nifJ	0.00710918	0	0
AmgR	uspF	0.237397	0	0
AmgR	SL1344_RS08240	0.00991155	0	0
AmgR	SL1344_RS27910	0.00920776	0	0
AmgR	SL1344_RS08250	0.00983748	0	0
AmgR	ttcA	0.0143528	0	0
AmgR	dbpA	0.238489	0	0
AmgR	zntB	0.0285939	0	0
AmgR	SL1344_RS08270	0.278476	0	0
AmgR	smrA	0.0304597	0	0
AmgR	ogt	0.0794676	0	0
AmgR	fnr	0.0726075	0	0
AmgR	uspE	0.0227321	0	0
AmgR	SL1344_RS08295	0.0581741	0	0
AmgR	SL1344_RS08300	0.042442	0	0
AmgR	SL1344_RS08305	0.00945738	0	0
AmgR	SL1344_RS08310	0.00848064	0	0
AmgR	SL1344_RS08315	0.0178089	0	0
AmgR	SL1344_RS08320	0.0125035	0	0
AmgR	zirS	0.0197492	0	0
AmgR	zirT	0.121398	0	0
AmgR	zirU	0.0785078	0	0
AmgR	SL1344_RS08340	0.372182	0	0
AmgR	SL1344_RS08345	0.630214	1	0
AmgR	SL1344_RS08350	0.0216868	0	0
AmgR	SL1344_RS08355	0.013455	0	0
AmgR	bdcA	0.047244	0	0
AmgR	SL1344_RS08365	0.10769	0	0
AmgR	SL1344_RS08370	0.0211383	0	0
AmgR	SL1344_RS08375	0.0772966	0	0
AmgR	SL1344_RS08380	0.114673	0	0
AmgR	mpaA	0.0633635	0	0
AmgR	ycjG	0.0238877	0	0
AmgR	tpx	0.0175875	0	0
AmgR	tyrR	0.032308	0	0
AmgR	SL1344_RS08405	0.011671	0	0
AmgR	SL1344_RS08410	0.0305043	0	0
AmgR	pspE	0.019293	0	0
AmgR	pspD	0.0158512	0	0
AmgR	pspC	0.0101358	0	0
AmgR	pspB	0.0172381	0	0
AmgR	pspA	0.0361375	0	0
AmgR	pspF	0.0521604	0	0
AmgR	sapA	0.0407268	0	0
AmgR	sapB	0.0070403	0	0
AmgR	sapC	0.0117394	0	0
AmgR	sapD	0.00966028	0	0
AmgR	sapF	0.0875515	0	0
AmgR	SL1344_RS08470	0.308776	0	0
AmgR	steC	0.0257988	0	0
AmgR	SL1344_RS08480	0.00571526	0	0
AmgR	SL1344_RS08485	0.0062025	0	0
AmgR	fabI	0.0187239	0	0
AmgR	SL1344_RS08495	0.0778936	0	0
AmgR	SL1344_RS08500	0.126404	0	0
AmgR	pdeR	0.234767	0	0
AmgR	SL1344_RS08510	0.0294303	0	0
AmgR	SL1344_RS08515	0.0147965	0	0
AmgR	osmB	0.14897	0	0
AmgR	yciH	0.0456939	0	0
AmgR	pyrF	0.129298	0	0
AmgR	lapB	0.0153656	0	0
AmgR	SL1344_RS08540	0.10589	0	0
AmgR	pgpB	0.04395	0	0
AmgR	ribA	0.0417062	0	0
AmgR	acnA	0.0467902	0	0
AmgR	ymiC	0.0234581	0	0
AmgR	SL1344_RS27500	0.0890789	0	0
AmgR	SL1344_RS08560	0.14736	0	0
AmgR	cysB	0.175467	0	0
AmgR	topA	0.0280741	0	0
AmgR	SL1344_RS08575	0.240918	0	0
AmgR	sohB	0.0231764	0	0
AmgR	SL1344_RS08585	0.0679736	0	0
AmgR	cobO	0.00688501	0	0
AmgR	rluB	0.0136543	0	0
AmgR	SL1344_RS08600	0.00950845	0	0
AmgR	rnm	0.01434	0	0
AmgR	trpL	0.0298641	0	0
AmgR	SL1344_RS08610	0.0339039	0	0
AmgR	trpD	0.0398729	0	0
AmgR	trpCF	0.0222072	0	0
AmgR	trpB	0.0848731	0	0
AmgR	trpA	0.00830449	0	0
AmgR	SL1344_RS08635	0.437525	0	0
AmgR	SL1344_RS08640	0.049838	0	0
AmgR	SL1344_RS08645	0.0450401	0	0
AmgR	SL1344_RS08650	0.0316051	0	0
AmgR	ompW	0.607977	1	0
AmgR	SL1344_RS08660	0.224427	0	0
AmgR	SL1344_RS08665	0.0114472	0	0
AmgR	SL1344_RS08670	0.0135569	0	0
AmgR	yciA	0.0419053	0	0
AmgR	tonB	0.0935134	0	0
AmgR	SL1344_RS08685	0.0469993	0	0
AmgR	SL1344_RS27375	0.0129168	0	0
AmgR	cls	0.0985882	0	0
AmgR	SL1344_RS08695	0.0137977	0	0
AmgR	SL1344_RS08700	0.0111241	0	0
AmgR	oppF	0.0154408	0	0
AmgR	SL1344_RS08710	0.0616432	0	0
AmgR	oppC	0.0118367	0	0
AmgR	oppB	0.0321462	0	0
AmgR	oppA	0.388475	0	0
AmgR	SL1344_RS08730	0.152407	0	0
AmgR	adhE	0.103247	0	0
AmgR	tdk	0.373345	0	0
AmgR	hns	0.250457	0	0
AmgR	galU	0.055489	0	0
AmgR	rssB	0.0643266	0	0
AmgR	rssA	0.00926039	0	0
AmgR	SL1344_RS08765	0.0104408	0	0
AmgR	purU	0.0105682	0	0
AmgR	SL1344_RS08785	0.0464774	0	0
AmgR	narJ	0.0112208	0	0
AmgR	SL1344_RS08805	0.0485649	0	0
AmgR	narK	0.388255	0	0
AmgR	narX	0.189114	0	0
AmgR	narL	0.0077613	0	0
AmgR	SL1344_RS08825	0.07605	0	0
AmgR	SL1344_RS08830	0.0485136	0	0
AmgR	chaB	0.074451	0	0
AmgR	chaA	0.0789055	0	0
AmgR	kdsA	0.0344871	0	0
AmgR	sirB1	0.0107014	0	0
AmgR	sirB2	0.00866476	0	0
AmgR	prmC	0.00984059	0	0
AmgR	prfA	0.0207292	0	0
AmgR	hemA	0.134874	0	0
AmgR	lolB	0.139233	0	0
AmgR	ispE	0.00704878	0	0
AmgR	prs	0.103447	0	0
AmgR	dauA	0.058449	0	0
AmgR	ychH	0.0576961	0	0
AmgR	pth	0.057332	0	0
AmgR	ychF	0.0360538	0	0
AmgR	SL1344_RS08910	0.229486	0	0
AmgR	hyaA	0.651982	1	0
AmgR	hyaB	0.0784833	0	0
AmgR	hyaC	0.0176037	0	0
AmgR	hyaD	0.0308539	0	0
AmgR	hyaE	0.0480557	0	0
AmgR	SL1344_RS08940	0.0434492	0	0
AmgR	appC	0.0743786	0	0
AmgR	appB	0.031873	0	0
AmgR	cbdX	0.0214588	0	0
AmgR	SL1344_RS08960	0.378363	0	0
AmgR	SL1344_RS08965	0.117628	0	0
AmgR	SL1344_RS08970	0.0341795	0	0
AmgR	ycgR	0.0233998	0	0
AmgR	emtA	0.00897275	0	0
AmgR	ldcA	0.014046	0	0
AmgR	SL1344_RS08990	0.0337617	0	0
AmgR	dadX	0.0235741	0	0
AmgR	SL1344_RS09000	0.0696386	0	0
AmgR	SL1344_RS09005	0.0576942	0	0
AmgR	fadR	0.0273823	0	0
AmgR	nhaB	0.0529909	0	0
AmgR	dsbB	0.0276477	0	0
AmgR	SL1344_RS09025	0.0821391	0	0
AmgR	SL1344_RS09030	0.114782	0	0
AmgR	SL1344_RS09035	0.442689	0	0
AmgR	SL1344_RS09040	0.0283038	0	0
AmgR	SL1344_RS09045	0.0118985	0	0
AmgR	SL1344_RS09050	0.0113296	0	0
AmgR	minC	0.00716512	0	0
AmgR	minD	0.0106433	0	0
AmgR	minE	0.0215932	0	0
AmgR	rnd	0.0379175	0	0
AmgR	fadD	0.075242	0	0
AmgR	SL1344_RS09085	0.0769955	0	0
AmgR	tsaB	0.0110235	0	0
AmgR	SL1344_RS09095	0.0467842	0	0
AmgR	SL1344_RS09100	0.06028	0	0
AmgR	SL1344_RS09105	0.0212159	0	0
AmgR	pabB	0.0200503	0	0
AmgR	SL1344_RS09115	0.0110946	0	0
AmgR	sdaA	0.0561979	0	0
AmgR	SL1344_RS09125	0.125582	0	0
AmgR	yoaE	0.864947	1	0
AmgR	manX	0.407102	0	0
AmgR	manY	0.167517	0	0
AmgR	SL1344_RS09150	0.0566766	0	0
AmgR	SL1344_RS09155	0.0160606	0	0
AmgR	mntP	0.209514	0	0
AmgR	rlmA	0.0684872	0	0
AmgR	SL1344_RS09180	0.312016	0	0
AmgR	SL1344_RS09185	0.342982	0	0
AmgR	mgrB	0.090002	0	0
AmgR	yobH	0.0248859	0	0
AmgR	kdgR	0.0080503	0	0
AmgR	SL1344_RS09205	0.0309226	0	0
AmgR	htpX	0.0617479	0	0
AmgR	prc	0.0385865	0	0
AmgR	proQ	0.0194958	0	0
AmgR	SL1344_RS09225	0.0417316	0	0
AmgR	yebS	0.0287426	0	0
AmgR	SL1344_RS09235	0.00427657	0	0
AmgR	rsmF	0.0173134	0	0
AmgR	SL1344_RS09245	0.142692	0	0
AmgR	SL1344_RS09250	0.0326133	0	0
AmgR	pphA	0.121738	0	0
AmgR	SL1344_RS27915	0.0418575	0	0
AmgR	SL1344_RS09260	0.297207	0	0
AmgR	sopE2	0.249584	0	0
AmgR	SL1344_RS09270	0.240698	0	0
AmgR	SL1344_RS09275	0.17013	0	0
AmgR	SL1344_RS09280	0.253063	0	0
AmgR	SL1344_RS26675	0.250218	0	0
AmgR	SL1344_RS09290	0.0299023	0	0
AmgR	SL1344_RS09295	0.0204808	0	0
AmgR	SL1344_RS09300	0.0202136	0	0
AmgR	SL1344_RS09305	0.596243	1	0
AmgR	SL1344_RS09310	0.0519774	0	0
AmgR	SL1344_RS09315	0.0398763	0	0
AmgR	SL1344_RS27665	0.639323	1	0
AmgR	SL1344_RS25410	0.00875509	0	0
AmgR	SL1344_RS27670	0.0102634	0	0
AmgR	SL1344_RS09320	0.443388	0	0
AmgR	SL1344_RS27675	0.0300651	0	0
AmgR	SL1344_RS27680	0.268058	0	0
AmgR	SL1344_RS09330	0.0684645	0	0
AmgR	SL1344_RS09335	0.0121931	0	0
AmgR	SL1344_RS09340	0.0625344	0	0
AmgR	SL1344_RS09345	0.019146	0	0
AmgR	SL1344_RS09350	0.00627896	0	0
AmgR	SL1344_RS27685	0.020642	0	0
AmgR	SL1344_RS26685	0.101828	0	0
AmgR	SL1344_RS09370	0.0145284	0	0
AmgR	copD	0.0107014	0	0
AmgR	yobA	0.0118755	0	0
AmgR	SL1344_RS09385	0.0102943	0	0
AmgR	SL1344_RS09390	0.017861	0	0
AmgR	exoX	0.0128356	0	0
AmgR	ptrB	0.047717	0	0
AmgR	SL1344_RS09405	0.025438	0	0
AmgR	yebF	0.0747051	0	0
AmgR	yebG	0.0181253	0	0
AmgR	purT	0.102257	0	0
AmgR	kdgA	0.0106838	0	0
AmgR	edd	0.0918323	0	0
AmgR	zwf	0.171313	0	0
AmgR	SL1344_RS09440	0.296819	0	0
AmgR	pyk	0.110928	0	0
AmgR	lpxM	0.175465	0	0
AmgR	mepM	0.0219217	0	0
AmgR	znuA	0.0100058	0	0
AmgR	znuC	0.00700461	0	0
AmgR	znuB	0.00560769	0	0
AmgR	ruvB	0.0163229	0	0
AmgR	ruvA	0.148555	0	0
AmgR	SL1344_RS09485	0.203348	0	0
AmgR	SL1344_RS09490	0.332562	0	0
AmgR	ruvC	0.0400742	0	0
AmgR	SL1344_RS09500	0.0115336	0	0
AmgR	nudB	0.0122018	0	0
AmgR	aspS	0.0840598	0	0
AmgR	SL1344_RS09515	0.0609485	0	0
AmgR	SL1344_RS09520	0.0098958	0	0
AmgR	SL1344_RS09525	0.0659217	0	0
AmgR	cmoA	0.0589449	0	0
AmgR	cmoB	0.00887141	0	0
AmgR	cutC	0.0171726	0	0
AmgR	SL1344_RS09545	0.0518663	0	0
AmgR	argS	0.141943	0	0
AmgR	SL1344_RS09560	0.0785191	0	0
AmgR	flhe	0.0410051	0	0
AmgR	flhA	0.137568	0	0
AmgR	flhB	0.0989383	0	0
AmgR	cheZ	0.208399	0	0
AmgR	cheY	0.171426	0	0
AmgR	cheB	0.204783	0	0
AmgR	cheR	0.102967	0	0
AmgR	tar	0.337386	0	0
AmgR	cheW	0.0191643	0	0
AmgR	cheA	0.049743	0	0
AmgR	motB	0.018869	0	0
AmgR	motA	0.0870975	0	0
AmgR	flhC	0.0410378	0	0
AmgR	flhD	0.56832	1	0
AmgR	SL1344_RS09635	0.643023	1	0
AmgR	uspC	0.00752141	0	0
AmgR	otsA	0.0451501	0	0
AmgR	otsB	0.226849	0	0
AmgR	araH	0.0564906	0	0
AmgR	SL1344_RS09660	0.371553	0	0
AmgR	SL1344_RS09665	0.368435	0	0
AmgR	SL1344_RS09670	0.0606632	0	0
AmgR	SL1344_RS09675	0.0634926	0	0
AmgR	ftnA	0.0817447	0	0
AmgR	SL1344_RS09685	0.0497083	0	0
AmgR	tyrP	0.231679	0	0
AmgR	SL1344_RS09695	0.0486044	0	0
AmgR	SL1344_RS09700	0.26067	0	0
AmgR	SL1344_RS09705	0.0865035	0	0
AmgR	SL1344_RS09710	0.262785	0	0
AmgR	pgsA	0.00950845	0	0
AmgR	uvrC	0.021282	0	0
AmgR	uvrY	0.0714438	0	0
AmgR	SL1344_RS09745	0.54119	1	0
AmgR	SL1344_RS09750	0.00981716	0	0
[truncated: 160,181 more rows]
